# Supplementary material for: Seed Metabolism and Pathogen Resistance Enhancement in Pisum sativum During Colonization of Arbuscular Mycorrhizal Fungi: An Integrative Metabolomics-Proteomics Approach
Source: Front Plant Sci. 2020 Jun 12;11:872. doi: 10.3389/fpls.2020.00872 (PMC7309134; doi:10.3389/fpls.2020.00872)
Supplement: Supplementary file 2 [file DataSheet_1.zip]

Archive with 5 entries (5 files):
- Sup Tables/Sup Table 3.XLSX
- Sup Tables/Sup Table 4.XLSX
- Sup Tables/Sup Table 5.XLSX
- Sup Tables/Sup Table 1 and 2.docx
- Sup Tables/Sup Table 6.xlsx
