# Supplementary material for: Seed Metabolism and Pathogen Resistance Enhancement in Pisum sativum During Colonization of Arbuscular Mycorrhizal Fungi: An Integrative Metabolomics-Proteomics Approach
Source: Front Plant Sci. 2020 Jun 12;11:872. doi: 10.3389/fpls.2020.00872 (PMC7309134; doi:10.3389/fpls.2020.00872)
Supplement: Supplementary file 2 [file DataSheet_1.zip › Sup Tables/Sup Table 3.XLSX]

## Sheet: Table S3a
Table S3a Identified pea seed metabolites.
Found m/z	Mol. ion m\z (+)	Exact Mass (M)	Found retention time	Annotated adduct	Chemical formula	Metabolite name	Chemical Class
319.132	319.136	159.064	29.7489	[2M+H]+	C5H9N3O3	L-Hexahydro-3-imino-1,2,4-oxadiazepine-3-carboxylic acid	Carboxylic acids and derivatives
353.09	353.09	352.083	15.9281	[M+H]+	C16H17ClN2O5	N-(Carbethoxyacetyl)-4-chloro-L-tryptophan	Carboxylic acids and derivatives
353.092	353.094	176.043	36.6986	[2M+H]+	C5H8N2O5	L-2-Amino-3-(oxalylamino)propanoic acid or L-3-Amino-2-(oxalylamino)propanoic acid	Carboxylic acids and derivatives
362.188	362.173	323.21	32.7311	[M+K]+	C18H29NO4	N-Jasmonoylisoleucine	Carboxylic acids and derivatives
536.25	536.276	553.279	33.4397	[M-OH]+	C30H39N3O7	Vignatic acid A	Carboxylic acids and derivatives
291.084	291.086	290.079	28.5492	[M+H]+	C15H14O6	Mesquitol	Flavonoids
653.176	653.171	652.164	9.08367	[M+H]+	C29H32O17	Quercetin 3-(6''-acetylgalactoside)-7-rhamnoside	Flavonoids
656.218	656.195	655.187	25.4192	[M+H]+	C29H35O17	Malvin	Flavonoids
609.188	609.181	608.174	37.6753	[M+H]+	C28H32O15	8-Galactopyranosyl-6-glucopyranosyl-4',5-dihydroxy-7-methoxyflavone	Flavonoids
610.18	610.189	609.182	23.242	[M+H]+	C28H33O15	Peonidin 3-rhamnoside 5-glucoside	Flavonoids
619.286	619.288	618.28	24.7913	[M+H]+	C29H47O12P	PI(20:5(5Z,8Z,11Z,14Z,17Z)/0:0)	Glycerophospholipids
677.341	677.364	654.374	37.4242	[M+Na]+	C31H59O12P	PI(22:1(11Z)/0:0)	Glycerophospholipids
687.283	687.291	648.327	31.9347	[M+K]+	C31H53O12P	PI(22:4(7Z,10Z,13Z,16Z)/0:0)	Glycerophospholipids
146.06	146.06	145.053	9.17142	[M+H]+	C9H7NO	Indole-3-carboxaldehyde	Indoles and derivatives
461.13	461.144	460.137	32.4444	[M+H]+	C23H24O10	Wistin	Isoflavonoids
273.073	273.076	272.068	34.9531	[M+H]+	C15H12O5	2'-Hydroxydihydrodaidzein	Isoflavonoids
347.043	347.05	302.079	33.8378	[M+2Na-H]+	C16H14O6	Ferreirin	Isoflavonoids
517.17	517.17	516.163	24.5669	[M+H]+	C26H28O11	Luteone 7-glucoside	Isoflavonoids
563.21	563.212	562.205	31.3867	[M+H]+	C28H34O12	5,7-Dihydroxy-3',4'-dimethoxy-8-(3-hydroxy-3-methylbutyl)-isoflavone 7-glucoside	Isoflavonoids
575.233	575.213	514.148	17.2746	[M-C3H9N]+	C26H26O11	2'',6''-Di-O-acetylononin	Isoflavonoids
595.239	595.23	286.12	35.9956	[2M+Na]+	C17H18O4	Sativan	Isoflavonoids
607.22	607.203	546.137	31.0769	[M-C3H9N]+	C26H26O13	6''-O-Malonylwistin	Isoflavonoids
331.155	331.154	330.147	31.8564	[M+H]+	C19H22O5	Gibberellin A5	Isoprenoids
503.212	503.219	240.115	20.8876	[2M+Na]+	C16H16O2	Obtustyrene	Linear 1,3-diarylpropanoids
191.103	191.107	208.11	16.4779	[M-OH]+	C12H16O3	(Z)-3-Oxo-2-(2-pentenyl)-1-cyclopenteneacetic acid	Organooxygen compounds
380.165	380.166	379.159	16.2744	[M+H]+	C14H25N3O9	2-(Arabinosylamino)-3-(glucosylamino)propanenitrile	Organooxygen compounds
173.133	173.118	112.052	29.4933	[M-C3H9N]+	C6H8O2	Syoyualdehyde	Organooxygen compounds
213.04	213.042	174.079	20.8887	[M+K]+	C10H10N2O	Indole-3-acetamide	Plant growth regulator
667.232	667.229	666.222	35.4714	[M+H]+	C24H42O21	Stachyose	Polysaccharides
303.094	303.099	264.136	22.6901	[M+K]+	C15H20O4	Abscisic acid	Prenol lipids
349.17	349.165	348.157	51.9733	[M+H]+	C19H24O6	Gibberellin A81	Prenol lipids
395.17	395.17	394.163	22.6847	[M+H]+	C20H26O8	Gibberellin A43	Prenol lipids
423.362	423.363	440.365	52.8403	[M-OH]+	C30H48O2	Soyasapogenol C	Prenol lipids
547.272	547.275	546.268	26.0192	[M+H]+	C26H42O12	Canavalioside	Prenol lipids
225.039	225.039	224.032	33.025	[M+H]+	C10H8O6	2,3-Dihydroxy-2,4-cyclopentadien-1-one	Vinylogous acids
705.191	705.197	352.095	11.556	[2M+H]+	C20H16O6	2',4',5-Trihydroxy-7,8-[2-(1-methylethenyl)furo]isoflavone	Isoflavonoids		*2',4',5-Tri_Lup_Isoflavon
705.191	705.197	352.095	11.556	[2M+H]+	C20H16O6	Lupinisoflavone A	Isoflavonoids
719.233	719.25	359.122	28.0536	[2M+H]+	C15H21NO9	L-DOPA 3'-glucoside	Carboxylic acids and derivatives
777.19	777.232	759.198	27.1577	[M+H-NH3]+	C32H39O21	Delphinidin 3-lathyroside 5-glucoside	Flavonoids
789.235	789.208	788.201	22.9258	[M+H]+	C33H40O22	Delphinidin 3-sophoroside-5-glucoside	Flavonoids
791.381	791.248	773.214	9.47344	[M+H-NH3]+	C33H41O21	Cyanidin 3-sophoroside 5-glucoside	Flavonoids
801.289	801.245	800.237	32.2211	[M+H]+	C35H44O21	Malvidin 3-rutinoside-5-glucoside	Flavonoids
821.21	821.235	820.227	30.3636	[M+H]+	C34H44O23	Laricitrin 3-rutinoside-7-glucoside	Flavonoids
835.341	835.445	812.456	32.1981	[M+Na]+	C42H68O15	Kudzusaponin SA1	Prenol lipids
887.372	887.282	886.274	18.9229	[M+H]+	C39H50O23	Kaempferol 3-isorhamninoside-7-rhamnoside	Flavonoids
935.497	935.497	912.508	31.0211	[M+Na]+	C47H76O17	Soyasaponin II	Prenol lipids
965.511	965.515	964.508	46.8758	[M+H]+	C47H82O16P2	PIP(16:0/22:5(4Z,7Z,10Z,13Z,16Z))	Glycerophospholipids
979.382	979.371	978.364	21.3185	[M+H]+	C36H66O30	6-O-b-D-Fructofuranosyl-2-deoxy-D-glucose	Organooxygen compounds
*2',4',5-Tri_Lup_Isoflavon: putative metabolites group
* possible PIP groups: PIP(16:0/22:5(7Z,10Z,13Z,16Z,19Z))_PIP(16:2(9Z,12Z)/22:3(10Z,13Z,16Z))_PIP(18:1(11Z)/20:4(5Z,8Z,11Z,14Z))_PIP(18:1(11Z)/20:4(8Z,11Z,14Z,17Z))_PIP(18:1(9Z)/20:4(5Z,8Z,11Z,14Z))_PIP(18:1(9Z)/20:4(8Z,11Z,14Z,17Z))_PIP(18:2(9Z,12Z)/20:3(5Z,8Z,11Z))_PIP(18:2(9Z,12Z)/20:3(8Z,11Z,14Z))_PIP(20:3(5Z,8Z,11Z)/18:2(9Z,12Z))_PIP(20:3(8Z,11Z,14Z)/18:2(9Z,12Z))_PIP(20:4(5Z,8Z,11Z,14Z)/18:…
PIPs (glycerophosphoinositol phosphates)

## Sheet: Table S3b
Table S3b Identified metabolites with significant changes (ANOVA Kruskal-Wallis, p < 0.05 blue, fold change (FC) ratio ≥ 2 green (increased) and gold (decreased)) in seeds of pea plants.
Metabolite name	PrMI vs PrI	P_Value	MeMI vs MeI	P_Value	MeI vs MeU	P_Value	PrI vs PrU	P_Value	MeI vs PrI	P_Value	MeMI vs PrMI	P_Value
Syoyualdehyde	247.873	0.0495311	0.527073	0.6669	0.111416	0.0379	0.0001786	0.0495311	2342.96	0.275231	4.98205	0.2063
(Z)-3-Oxo-2-(2-pentenyl)-1-cyclopenteneacetic acid	2751.91	0.0495311	0.601775	0.7449	0.51558	0.5216	2.50014e-05	0.0495311	5566.79	0.51269	1.21732	0.8753
Indole-3-acetamide	0.0851802	0.0369007	0.00868152	0.51269	118.522	0.275231	2.76246	0.486673	0.040926	0.0369007	0.00417115	0.0495311
2'-Hydroxydihydrodaidzein	0.228986	0.0369007	0.753394	0.6624	3.87258	0.1102	0.684722	0.486673	0.989567	0.486673	3.25581	0.3032
Mesquitol	0.228986	0.0369007	0.753394	0.6624	3.87258	0.1102	0.684722	0.486673	0.989567	0.486673	3.25581	0.3032
Abscisic acid	0.179176	0.0369007	0.224887	0.827259	5701.4	0.51269	83024.5	0.0369007	0.0709769	0.0369007	0.0890843	0.126627
Gibberellin A5	0.00633109	0	0.0701268	0.827259	0.00467557	0.0495311	0.00642713	0.51269	0.110958	0.0495311	1.22903	0.5319
Ferreirin	139064	0.0495311	0.979472	0.9754	2.90186	0.51269	2.85272e-06	0.275231	1.12173e+06	0.275231	7.9007	0.0495311
Gibberellin A81	0.254038	0.0369007	0.438268	0.6182	609.446	0.126627	0.481755	0.0369007	1.71566	0.486673	2.95987	0.5626
N-Jasmonoyl isoleucine	43360.8	0.0495311	0.489996	0.3872	0.563174	0.2523	5.76556e-06	0.0495311	263778	0.275231	2.98081	0.1606
2-(Arabinosylamino)-3-(glucosylamino)propanenitrile	0.000962588	0.0369007	154.605	0.51269	9.90149e-05	0.275231	0.370658	0.486673	0.00111013	0.0369007	178.303	0.51269
Gibberellin A43	0.0562081	0.0369007	2.69684	0.4975	2.65763	0.5905	4.87427	0.0369007	0.12239	0.0369007	5.87221	0.51269
Wistin	0.300051	0.0369007	0.000108558	0.51269	18664.1	0.51269	24827.2	0.0369007	0.781137	0.486673	0.000282614	0.0495311
Luteone 7-glucoside	11311.9	0.0495311	0.281399	0.2481	7.32135	0.182	1.51045e-05	0.0495311	37819.7	0.51269	0.940813	0.9399
Sativan	0.179976	0.0369007	1.7318	0.5785	36032.5	0.0495311	1013.3	0.0369007	23.1558	0.0369007	222.813	0.0495311
6''-O-Malonylwistin	0.144378	0.0369007	0.00397856	0.827259	156.173	0.51269	3019.03	0.0369007	0.113324	0.0369007	0.00312282	0.51269
8-Galactopyranosyl-6-glucopyranosyl-4',5-dihydroxy-7-methoxyflavone	0.264923	0.0369007	1649.53	0.1561	0.00144006	0.827259	0.320971	0.0405	0.000150388	0	0.93638	0.936
PI(20:5(5Z,8Z,11Z,14Z,17Z)/0:0)	0.364105	0.0369007	0.410036	0.3431	19544.8	0.0495311	198.028	0.0369007	0.244007	0.0369007	0.274788	0.3986
Malvin	0.0814114	0.0369007	66.2564	0.275231	0.739641	0.5841	18.6051	0.0369007	0.000240733	0.0369007	0.19592	0.259
Stachyose	2.09565	0.0495311	1.04517	0.9706	0.229629	0.827259	2.1489e-05	0.0495311	1591.9	0.827259	793.933	0.1423
PI(22:1(11Z)/0:0)	0.107867	0.0369007	0.794894	0.8527	36368.9	0.0495311	1.60469	0.486673	1.96876	0.486673	14.5081	0.51269
PI(22:4(7Z,10Z,13Z,16Z)/0:0)	0.325449	0.0495311	1.6374	0.5697	0.0756592	0.0142	0.349135	0.51269	0.441222	0.0495311	2.21987	0.4105
Delphinidin 3-lathyroside 5-glucoside	0.454878	0.0369007	0.473654	0.486	299.758	0.0495311	1.60311	0.0369007	4.77556	0.486673	4.97267	0.51269
Delphinidin 3-sophoroside-5-glucoside	0.142881	0.0369007	0.973152	0.9353	1.78561	0.3882	1.00176	0.486673	0.000186508	0.0369007	0.00127029	0.827259
Cyanidin 3-sophoroside 5-glucoside	8.57908	0.0495311	1.15626	0.7043	1.31178	0.6485	0.923305	0.8042	1.14416	0.7712	0.154206	0.126627
Malvidin 3-rutinoside-5-glucoside	13.1682	0.0495311	1.14379	0.867	22797	0.0495311	3998.68	0	8.18091	0.1961	0.710593	0.6058
Kaempferol 3-isorhamninoside-7-rhamnoside	0.0929686	0.0369007	0.975304	0.9254	1.13094	0.6431	14373.4	0.0369007	0.000178778	0.0369007	0.0018755	0.827259
Soyasaponin II	0.24778	0.0369007	1.51787	0.5945	0.326168	0.2738	2.00415	0.486673	83.2144	0.0369007	509.761	0.275231
*PIP(16:0/22:5(4Z,7Z,10Z,13Z,16Z))	0.4681	0.0369007	0.688834	0.5463	2.69083	0.1981	1.35154	0.0369007	1.24674	0.486673	1.83465	0.3766
2,3-Dihydroxy-2,4-cyclopentadien-1-one	233.243	0.0495311	1.20018	0.8747	38.0936	0.126627	68.155	0	56.6984	0.0495311	0.29175	0.51269
Peonidin 3-rhamnoside 5-glucoside	0.332124	0.0369007	11.9192	0.827259	316.638	0.0495311	23447.7	0.0369007	0.0107788	0.0369007	0.386829	0.4567
Quercetin 3-(6''-acetylgalactoside)-7-rhamnoside	2.89593	0	0.00787019	0.0495311	280.899	0.0495311	1.08478e-05	0.1468	322934	0.0495311	877.628	0.189
*2',4',5-Tri_Lup_Isoflavon	0.230267	0.0369007	3.92978	0.2501	12800.2	0.0495311	66.229	0.0369007	0.0578637	0.0369007	0.987513	0.9875
L-DOPA 3'-glucoside	0.640639	0.0446	2142.3	0.0495311	1.47554	0.5048	0.00105715	0.51269	0.770965	0.3727	2578.11	0.0495311
Laricitrin 3-rutinoside-7-glucoside	0.295071	0.0369007	0.562981	0.0234	1.47241	0.1097	0.308919	0.486673	8.85404e-05	0.0369007	0.000168931	0.0495311
N-(Carbethoxyacetyl)-4-chloro-L-tryptophan	2.17377	0.486673	4.67826	0.0495311	19.1754	0.126627	0.490415	0.486673	1.30263	0.486673	2.80345	0.1438
L-2-Amino-3-(oxalylamino)propanoic acid or L-3-Amino-2-(oxalylamino)propanoic acid	2.17377	0.486673	4.67826	0.0495311	19.1754	0.126627	0.490415	0.486673	1.30263	0.486673	2.80345	0.1438
Soyasapogenol C	1.03055	0.486673	2.30436	0.0495311	0.227036	0.027	0.157974	0.0369007	3.64638	0.486673	8.15347	0.0495311
Vignatic acid A	127.795	0.51269	12708.6	0.0495311	0.49912	0.107	1.19487	0.6917	0.760503	0.4759	75.6286	0.0495311
6-O-b-D-Fructofuranosyl-2-deoxy-D-glucose	0.4152	0.0369007	0.328744	0.2902	126035	0.0495311	0.852595	0.486673	1.82581	0.486673	1.44562	0.51269
Kudzusaponin SA1	2.03299	0.0369007	0.788381	0.6652	482017	0.0495311	25.1955	0.0369007	12.0209	0.0369007	4.66161	0.0103
*PIP(16:0/22:5(7Z,10Z,13Z,16Z,19Z))_PIP(16:2(9Z,12Z)/22:3(10Z,13Z,16Z))_PIP(18:1(11Z)/20:4(5Z,8Z,11Z,14Z))_PIP(18:1(11Z)/20:4(8Z,11Z,14Z,17Z))_PIP(18:1(9Z)/20:4(5Z,8Z,11Z,14Z))_PIP(18:1(9Z)/20:4(8Z,11Z,14Z,17Z))_PIP(18:2(9Z,12Z)/20:3(5Z,8Z,11Z))_PIP(18:2(9Z,12Z)/20:3(8Z,11Z,14Z))_PIP(20:3(5Z,8Z,11Z)/18:2(9Z,12Z))_PIP(20:3(8Z,11Z,14Z)/18:2(9Z,12Z))_PIP(20:4(5Z,8Z,11Z,14Z)/18:1(11Z))_PIP(20:4(5Z,8Z…
Note: MeMU consited of only two technical replicates
