# Supplementary material for: Seed Metabolism and Pathogen Resistance Enhancement in Pisum sativum During Colonization of Arbuscular Mycorrhizal Fungi: An Integrative Metabolomics-Proteomics Approach
Source: Front Plant Sci. 2020 Jun 12;11:872. doi: 10.3389/fpls.2020.00872 (PMC7309134; doi:10.3389/fpls.2020.00872)
Supplement: Supplementary file 2 [file DataSheet_1.zip › Sup Tables/Sup Table 4.XLSX]

## Sheet: Table S4
Table S4 Pea seed proteomics data. Identified proteins, mapped functional categories, fold change (FC) ratio of mean LFQ intensities per paired comparison of treatments and ANOVA (p-val < 0.05 blue and q-value); FC–ratios ≥2; green (increased) and gold (decreased) ); Me: cv. Messire, Pr: cv. Protecta, M: mycorrhizal, NM: non–mycorrhizal, I: infected (diseased), U: uninfected (healthy).
Major ID	Protein groups	Unique Protein ID	Descriptions	Functional category (MapMan)	MeMI vs MeI	p	q	MeMU vs MeU	p	q	PrMI vs PrI	p	q	PrMU vs PrU	p	q	MeI vs MeU	p	q	MeMI vs MeMU	p	q	PrI vs PrU	p	q	PrMI vs PrMU	p	q	MeI vs PrI	p	q	MeMI vs PrMI	p	q	MeU vs PrU	p	q	MeMU vs PrMU	p	q
>generic|frv2_49475|franssen_30438_6	frv2_49475;frv2_74512;P55844;frv2_49477;frv2_96624;frv2_75865		franssen_30438_6 60S ribosomal L14-like protein n=1 Tax=Medicago truncatula RepID=G7I4V0_MEDTR (UniRef100_G7I4V0 icov:87% qcovs:95.49% e-val:1e-82)	protein.synthesis.ribosomal protein.eukaryotic.60S subunit.L14	0.319295	0.015	0.0283585	1.01901	0.9173	0.883317	0.360718	0.0495311	0.226801	0.211911	0.0495311	0.50093	0.909481	0.617	0.252285	0.284977	0.0097	0.0132767	0.727312	0.4755	0.330221	1.23804	0.4355	0.375287	0.504774	0.0495311	0.104566	0.446808	0.0495311	0.035142	0.403668	0.126627	0.208694	1.9411	0.0269	0.0894417
>generic|frv2_49499|franssen_30453_3	frv2_49499;frv2_6410;frv2_6411;frv2_75821		franssen_30453_3 Uncharacterized protein n=7 Tax=rosids RepID=I1JGK4_SOYBN (UniRef100_I1JGK4 icov:99% qcovs:98.63% e-val:7e-104)	protein.degradation.ubiquitin.E2	2.23406	0	0	1.00203	0.9798	0.88879	1.23944	0.3417	0.574017	1.6944	0.2589	0.80536	0.744575	0.0089	0.0243964	1.66005	0.0006	0.002982	1.0296	0.9601	0.437717	0.753149	0.049	0.108895	1.29961	0.126627	0.219042	2.34251	0.0495311	0.035142	1.79711	0.1991	0.283964	1.06277	0.5628	0.425144
>generic|carvalho9465|pscam006022_1_aa	A0AT32;frv2_73396;frv2_34212;frv2_30998;frv2_95308;frv2_74903;frv2_34195;frv2_74912;frv2_37653;frv2_31952;frv2_31811;frv2_38453;frv2_34017;frv2_42103;frv2_34263;frv2_36942;frv2_32066;frv2_31582		PsCam006022_1_AA Non-specific lipid-transfer protein 6 OS=Lens culinaris PE=1 SV=1 (spA0AT32NLTP6_LENCU, pident:78.79%, qcovs:88%, evalue:3e-46)	lipid metabolism.lipid transfer proteins etc	0.738225	0.1902	0.137724	1.8032	0.0495311	0.47323	0.911971	0.8362	0.713869	8.55116	0.0495311	0.50093	1.76752	0.2417	0.140687	0.723617	0.0484	0.0272557	15.6575	0.0165	0.148426	1.66986	0.3925	0.365125	0.85261	0.6077	0.46478	0.690174	0.4404	0.202105	7.55283	0.126627	0.208694	1.59268	0.1987	0.26764
>generic|frv2_81447|pisum_sativum_v2_contig4701_1	frv2_81447;Q0AW31;A7GKI2		Pisum_sativum_v2_Contig4701_1 Aicarft/IMPCHase bienzyme family protein n=1 Tax=Medicago truncatula RepID=G7KEF8_MEDTR (UniRef100_G7KEF8 icov:97% qcovs:91.64% e-val:0)	nucleotide metabolism.synthesis.purine.AICAR transformylase	2.13206	0.0495311	0.0436202	1.01082	0.9645	0.88879	1.22257	0.537	0.62158	1.09237	0.51269	0.80536	0.650214	0.1913	0.118135	1.37146	0.2654	0.112933	0.507261	0.827259	0.398057	0.567724	0.0073	0.108895	1.02936	0.9502	0.580603	1.79512	0.0495311	0.035142	0.803049	0.51269	0.314893	0.743099	0.1949	0.265197
>generic|carvalho24522|pscam035085_1_aa	A8LDR3	X	PsCam035085_1_AA Adenylosuccinate synthetase OS=Frankia sp. (strain EAN1pec)	not assigned.unknown	3.28636	0.0013	0.00847197	1.01803	0.9365	0.88879	1.16257	0.6973	0.678011	0.91768	0.8822	0.812258	0.825243	0.4184	0.207015	2.66402	0.0025	0.00585092	0.96297	0.9548	0.436525	1.21994	0.3358	0.340651	0.746484	0.5483	0.439838	2.11017	0.004	0.00977359	0.871067	0.8153	0.401469	0.966317	0.8829	0.52776
>generic|carvalho13535|pscam013033_1_aa	A8MS68;frv2_98848;frv2_98850		PsCam013033_1_AA Dihydrolipoyl dehydrogenase 1, chloroplastic OS=Arabidopsis thaliana GN=LPD1 PE=2 SV=1 (spA8MS68PLPD1_ARATH, pident:82.69%, qcovs:87%, evalue:0)	lipid metabolism.FA synthesis and FA elongation.pyruvate DH	17.8841	0.0063	0.0176253	0.697849	0.4316	0.851667	0.986288	0.969	0.748431	0.445278	0.3917	0.80536	0.023471	0.0495311	0.038425	0.601504	0.51269	0.174646	0.0195579	0.275231	0.330221	0.0433207	0.1813	0.26858	1.01293	0.9716	0.586058	18.3672	0.0063	0.0133074	0.844053	0.7796	0.401469	1.32282	0.7277	0.491629
>generic|carvalho13535|pscam013033_1_aa	A8MS68;frv2_98848;frv2_98850		PsCam013033_1_AA Dihydrolipoyl dehydrogenase 1, chloroplastic OS=Arabidopsis thaliana GN=LPD1 PE=2 SV=1 (spA8MS68PLPD1_ARATH, pident:82.69%, qcovs:87%, evalue:0)	TCA / org transformation.TCA.pyruvate DH.E3	17.8841	0.0063	0.0176253	0.697849	0.4316	0.851667	0.986288	0.969	0.748431	0.445278	0.3917	0.80536	0.023471	0.0495311	0.038425	0.601504	0.51269	0.174646	0.0195579	0.275231	0.330221	0.0433207	0.1813	0.26858	1.01293	0.9716	0.586058	18.3672	0.0063	0.0133074	0.844053	0.7796	0.401469	1.32282	0.7277	0.491629
>generic|frv2_112806|p.sativum_wa1_contig19639_4	frv2_112806;B9DHQ0;frv2_114225;frv2_49357;O22349;frv2_93658;frv2_93689		p.sativum_wa1_contig19639_4 PREDICTED: tubulin alpha-3 chain-like n=1 Tax=Cicer arietinum RepID=UPI00032A9BC7 (UniRef100_UPI00032A9BC7 icov:91% qcovs:99.33% e-val:0)	cell.organisation.cytoskeleton.mikrotubuli	0.879961	0.2515	0.167916	0.897139	0.3745	0.851667	1.60217	0.2995	0.549276	0.216279	0.0495311	0.50093	1.56815	0.0165	0.0343437	1.53812	0.0083	0.0122924	0.115068	0.0495311	0.148426	0.852411	0.6111	0.403253	1.94828	0.1083	0.203962	1.07005	0.7018	0.274424	0.142961	0.0495311	0.0969887	0.593012	0.1579	0.233444
>generic|frv2_96502|p.sativum_wa1_contig04121_5	frv2_96502;frv2_2423;frv2_96500;C8YR32;frv2_2420		p.sativum_wa1_contig04121_5 PREDICTED: uncharacterized protein LOC101497537 n=1 Tax=Cicer arietinum RepID=UPI00032AD348 (UniRef100_UPI00032AD348 icov:68% qcovs:70.15% e-val:1e-61)	not assigned.no ontology	17.2862	0.0035	0.0129252	1.40169	0.827259	0.862894	0.93416	0.8531	0.716469	0.494287	0.6405	0.80536	0.0491628	0.0495311	0.038425	0.606295	0.0381	0.0272557	0.086105	0.827259	0.398057	0.162731	0.126627	0.227841	1.29074	0.0556	0.11644	23.8845	0.0034	0.00931453	2.26063	0.4226	0.314893	6.41067	0.0042	0.0494781
>generic|frv2_111051|p.sativum_wa1_contig17972_6	frv2_111051;F4JFN3;frv2_18979;frv2_92881		p.sativum_wa1_contig17972_6 Heat shock protein 81-2 n=1 Tax=Medicago truncatula RepID=G7KEN6_MEDTR (UniRef100_G7KEN6 icov:97% qcovs:93.32% e-val:0)	stress.abiotic.heat	3.18818	0.004	0.0135935	0.834472	0.2445	0.851667	1.16015	0.6127	0.64735	0.693477	0.5374	0.80536	0.307194	0.0024	0.011904	1.17367	0.3297	0.131859	0.357097	0.0495311	0.148426	0.597403	0.1856	0.26858	0.791586	0.4394	0.416448	2.17534	0.0149	0.0226014	0.920176	0.51269	0.314893	1.10726	0.6941	0.480163
>generic|frv2_101252|p.sativum_wa1_contig09408_2	frv2_101252;frv2_73763;frv2_54223		p.sativum_wa1_contig09408_2 PREDICTED: 6-phosphofructokinase 3-like n=1 Tax=Cicer arietinum RepID=UPI00032A7945 (UniRef100_UPI00032A7945 icov:97% qcovs:82.23% e-val:0)	glycolysis.cytosolic branch.phosphofructokinase (PFK)	0.320078	0.0227	0.0362374	1.09353	0.7172	0.862894	0.973035	0.9088	0.731475	1.0601	0.8842	0.812258	1.00888	0.957	0.334903	0.295302	0.0436	0.0272557	1.75235	0.1935	0.330221	1.60843	0.0495311	0.108895	0.58073	0.0495311	0.104566	0.19103	0.0024	0.00803607	1.00869	0.9804	0.442552	1.04049	0.8976	0.532868
>generic|frv2_101252|p.sativum_wa1_contig09408_2	frv2_101252;frv2_73763;frv2_54223		p.sativum_wa1_contig09408_2 PREDICTED: 6-phosphofructokinase 3-like n=1 Tax=Cicer arietinum RepID=UPI00032A7945 (UniRef100_UPI00032A7945 icov:97% qcovs:82.23% e-val:0)	glycolysis.plastid branch.phosphofructokinase (PFK)	0.320078	0.0227	0.0362374	1.09353	0.7172	0.862894	0.973035	0.9088	0.731475	1.0601	0.8842	0.812258	1.00888	0.957	0.334903	0.295302	0.0436	0.0272557	1.75235	0.1935	0.330221	1.60843	0.0495311	0.108895	0.58073	0.0495311	0.104566	0.19103	0.0024	0.00803607	1.00869	0.9804	0.442552	1.04049	0.8976	0.532868
>generic|frv2_101333|p.sativum_wa1_contig09501_6	frv2_101333;frv2_51951		p.sativum_wa1_contig09501_6 PREDICTED: translocon-associated protein subunit alpha-like n=1 Tax=Cicer arietinum RepID=UPI00032A6B5E (UniRef100_UPI00032A6B5E icov:91% qcovs:83.06% e-val:3e-146)	not assigned.no ontology	1.11804	0.6221	0.307578	1.15632	0.4253	0.851667	2.93068	0.0057	0.226801	0.409702	0.827259	0.80536	1.06908	0.7011	0.274691	1.03369	0.8804	0.255	0.145859	0.51269	0.330221	1.04336	0.51269	0.375287	2.2921	0.0359	0.104566	0.874426	0.51269	0.21589	0.31272	0.827259	0.401469	0.882605	0.7256	0.49135
>generic|frv2_101896|p.sativum_wa1_contig10125_5	frv2_101896	X	p.sativum_wa1_contig10125_5 Peptidyl-prolyl cis-trans isomerase n=1 Tax=Medicago truncatula RepID=B7FHA8_MEDTR (UniRef100_B7FHA8 icov:100% qcovs:94.35% e-val:8e-159)	cell.cycle.peptidylprolyl isomerase	0.501971	0.603	0.302011	1.06379	0.9133	0.883317	0.233438	0.275231	0.537321	0.143027	0.0211	0.50093	5.6378	0.51269	0.218788	2.66032	0.827259	0.241638	0.0562003	0.0495311	0.148426	0.0917261	0.0495311	0.108895	1.7462	0.6582	0.488944	3.75491	0.827259	0.300012	0.017407	0.0495311	0.0969887	0.129467	0.1288	0.200402
>generic|frv2_102228|p.sativum_wa1_contig10441_3	frv2_102228	X	p.sativum_wa1_contig10441_3 ATP synthase subunit alpha, mitochondrial n=2 Tax=Fabeae RepID=ATPAM_PEA (UniRef100_P05493 icov:95% qcovs:96.43% e-val:9e-171)	mitochondrial electron transport / ATP synthesis.F1-ATPase	0.227941	0.0008	0.00681768	1.03894	0.7829	0.862894	0.831961	0.1594	0.461757	0.342249	0.1864	0.80536	1.74642	0.006	0.0198401	0.38316	0.0105	0.0139683	0.788813	0.6137	0.363488	1.9175	0.0495311	0.108895	0.850985	0.1641	0.257034	0.233153	0.0016	0.00689535	0.384369	0.1841	0.27037	1.1668	0.7393	0.494981
>generic|frv2_54612|franssen_33934_6	frv2_54612;frv2_77984;frv2_102244		franssen_33934_6 Beta-hexosaminidase n=1 Tax=Medicago truncatula RepID=A0A072TYG8_MEDTR (UniRef100_A0A072TYG8 icov:99% qcovs:88.92% e-val:0)	protein.glycosylation.alpha-1,3-mannosyl-glycoprotein-beta-1,2-N-acetylglucosaminyltransferase(GnTI)	2.46317	0.51269	0.266665	1.54088	0.275231	0.851667	0.528006	0.0495311	0.226801	0.42286	0.011	0.50093	0.256842	0.233	0.136819	0.410574	0.0003	0.00258504	0.790946	0.14	0.292223	0.98762	0.9776	0.497217	7.40672	0.827259	0.541851	34.5527	0.0001	0.00150676	22.8091	0.275231	0.314893	83.1151	0.0495311	0.0894417
>generic|frv2_54612|franssen_33934_6	frv2_54612;frv2_77984;frv2_102244		franssen_33934_6 Beta-hexosaminidase n=1 Tax=Medicago truncatula RepID=A0A072TYG8_MEDTR (UniRef100_A0A072TYG8 icov:99% qcovs:88.92% e-val:0)	protein.glycosylation.alpha-1,6-mannosyl-glycoprotein-beta-1,2-N-acetylglucosaminyltransferase(GnTII)	2.46317	0.51269	0.266665	1.54088	0.275231	0.851667	0.528006	0.0495311	0.226801	0.42286	0.011	0.50093	0.256842	0.233	0.136819	0.410574	0.0003	0.00258504	0.790946	0.14	0.292223	0.98762	0.9776	0.497217	7.40672	0.827259	0.541851	34.5527	0.0001	0.00150676	22.8091	0.275231	0.314893	83.1151	0.0495311	0.0894417
>generic|frv2_102293|p.sativum_wa1_contig10505_4	frv2_102293;Q9C5Z1;frv2_92002		p.sativum_wa1_contig10505_4 PREDICTED: eukaryotic translation initiation factor 3 subunit B-like n=1 Tax=Cicer arietinum RepID=UPI00032A87C2 (UniRef100_UPI00032A87C2 icov:99% qcovs:91.93% e-val:0)	protein.synthesis.initiation	0.484679	0.0076	0.0194005	1.02734	0.5659	0.851667	1.00917	0.9492	0.746253	0.509303	0.335	0.80536	0.765977	0.0178	0.0353153	0.361374	0.0006	0.002982	0.593539	0.827259	0.398057	1.17609	0.5615	0.390558	0.82637	0.0981	0.192232	0.396883	0.0116	0.0188616	0.640336	0.51269	0.314893	1.29165	0.2957	0.314944
>generic|frv2_102709|p.sativum_wa1_contig10912_5	frv2_102709	X	p.sativum_wa1_contig10912_5 PREDICTED: villin-2-like isoform X5 n=1 Tax=Cicer arietinum RepID=UPI00032A9F3C (UniRef100_UPI00032A9F3C icov:99% qcovs:93.59% e-val:0)	cell.organisation.cytoskeleton.actin.actin binding	0.624348	0.7279	0.338579	1.06254	0.6394	0.857035	0.661036	0.0495311	0.226801	12.457	0.0495311	0.50093	0.202873	0.0495311	0.038425	0.119208	0.0037	0.00746179	2.15705	0.0088	0.148426	0.114465	0.275231	0.306239	7.08649	0.51269	0.425309	6.69319	0.275231	0.140032	75.3472	0.0495311	0.0969887	6.42689	0.0078	0.0629232
>generic|frv2_103111|p.sativum_wa1_contig11307_1	frv2_103111;frv2_63441;Q8LC95		p.sativum_wa1_contig11307_1 PREDICTED: early nodulin-like protein 1-like n=1 Tax=Cicer arietinum RepID=UPI00032A555F (UniRef100_UPI00032A555F icov:96% qcovs:78.38% e-val:3e-94)	misc.plastocyanin-like	2.06299	0.0001	0.00325845	0.936755	0.6737	0.862894	0.430465	0.0245	0.226801	0.567316	0.0495311	0.50093	0.438528	0.0115	0.0274963	0.965757	0.51269	0.174646	0.565443	0.0495311	0.148426	0.429044	0.01	0.108895	1.00014	0.9992	0.592294	4.79312	0.0001	0.00150676	1.28959	0.4391	0.314893	2.12937	0.0018	0.0342541
>generic|frv2_103383|p.sativum_wa1_contig11543_4	frv2_103383;frv2_48666;Q9LHI0		p.sativum_wa1_contig11543_4 NADH dehydrogenase [ubiquinone] 1 alpha subcomplex subunit 6 n=1 Tax=Medicago truncatula RepID=B7FMX5_MEDTR (UniRef100_B7FMX5 icov:97% qcovs:96.24% e-val:3e-90)	mitochondrial electron transport / ATP synthesis.NADH-DH.complex I	24.3601	0.0005	0.00565242	1.76741	0.5412	0.851667	1.32155	0.6071	0.646833	0.683001	0.6266	0.80536	0.141121	0.0495311	0.038425	1.94506	0.0495311	0.0272557	1.22189	0.7934	0.398057	2.36425	0.1253	0.227841	0.0807553	0.51269	0.425309	1.48857	0.1433	0.0881302	0.699219	0.7073	0.387848	1.80938	0.458	0.400952
>generic|frv2_103455|p.sativum_wa1_contig11619_4	frv2_103455;frv2_103457		p.sativum_wa1_contig11619_4 PREDICTED: transmembrane 9 superfamily member 3-like isoform X2 n=1 Tax=Cicer arietinum RepID=UPI00032ABF33 (UniRef100_UPI00032ABF33 icov:93% qcovs:97.6% e-val:0)	not assigned.no ontology	2.84644	0.0337	0.0436202	0.694035	0.4444	0.851667	20.2813	0.1687	0.46745	0.506996	0.4281	0.80536	0.341779	0.0298	0.038425	1.40174	0.4828	0.174646	0.034198	0.126627	0.285023	1.36802	0.7248	0.438172	14.9496	0.126627	0.219042	2.09814	0.1512	0.0916176	1.49583	0.3811	0.314893	2.04767	0.4203	0.385104
>generic|frv2_103598|p.sativum_wa1_contig11750_6	frv2_103598	X	p.sativum_wa1_contig11750_6 UDP-glucosyltransferase family protein n=1 Tax=Medicago truncatula RepID=G7JQX3_MEDTR (UniRef100_G7JQX3 icov:97% qcovs:78.69% e-val:6e-136)	secondary metabolism.flavonoids.flavonols.flavonol 3-O-glycosyltransferase	0.247256	0.0002	0.00461614	1.12421	0.5162	0.851667	2.65208	0.0329	0.226801	2.10006	0.4833	0.80536	1.44903	0.0495311	0.038425	0.318698	0.0018	0.00509292	2.72314	0.3648	0.330221	3.43893	0.009	0.108895	2.05249	0.0495311	0.104566	0.191356	0.0001	0.00150676	3.8572	0.0495311	0.0969887	2.06484	0.0495311	0.0894417
>generic|frv2_103598|p.sativum_wa1_contig11750_6	frv2_103598	X	p.sativum_wa1_contig11750_6 UDP-glucosyltransferase family protein n=1 Tax=Medicago truncatula RepID=G7JQX3_MEDTR (UniRef100_G7JQX3 icov:97% qcovs:78.69% e-val:6e-136)	misc.UDP glucosyl and glucoronyl transferases	0.247256	0.0002	0.00461614	1.12421	0.5162	0.851667	2.65208	0.0329	0.226801	2.10006	0.4833	0.80536	1.44903	0.0495311	0.038425	0.318698	0.0018	0.00509292	2.72314	0.3648	0.330221	3.43893	0.009	0.108895	2.05249	0.0495311	0.104566	0.191356	0.0001	0.00150676	3.8572	0.0495311	0.0969887	2.06484	0.0495311	0.0894417
>generic|frv2_104241|p.sativum_wa1_contig12301_6	frv2_104241;Q93ZC9;frv2_78784		p.sativum_wa1_contig12301_6 GHMP kinase ATP-binding protein, putative n=1 Tax=Medicago truncatula RepID=I3SE96_MEDTR (UniRef100_I3SE96 icov:96% qcovs:91.12% e-val:0)	cell wall.precursor synthesis.sugar kinases.glucuronic acid kinase	0.152739	0.0219	0.0355754	0.675977	0.827259	0.862894	1.36729	0.6239	0.651089	3.32795	0.827259	0.80536	0.585813	0.0356	0.038425	0.132366	0.126627	0.0635234	0.525874	0.0495311	0.148426	0.216056	0.275231	0.306239	43.4867	0.0495311	0.104566	4.85788	0.275231	0.140032	39.0372	0.0495311	0.0969887	7.92929	0.126627	0.198016
>generic|frv2_104859|p.sativum_wa1_contig12819_5	frv2_104859;Q9SMM9;frv2_78982;frv2_47709		p.sativum_wa1_contig12819_5 PREDICTED: probable carboxylesterase 12-like n=1 Tax=Cicer arietinum RepID=UPI00032AAD02 (UniRef100_UPI00032AAD02 icov:97% qcovs:78.42% e-val:0)	lipid metabolism.lipid degradation.lysophospholipases.carboxylesterase	21.9679	0.0109	0.0235856	1.12678	0.1009	0.800342	0.983665	0.985	0.748431	0.86149	0.7621	0.80536	0.0277033	0.0001	0.00202714	0.540111	0.0167	0.0190139	0.34266	0.1302	0.285023	0.391256	0.235	0.301355	0.0324052	0.1908	0.276752	0.723697	0.6509	0.25719	0.400818	0.0495311	0.0969887	0.524245	0.2792	0.304279
>generic|frv2_104859|p.sativum_wa1_contig12819_5	frv2_104859;Q9SMM9;frv2_78982;frv2_47709		p.sativum_wa1_contig12819_5 PREDICTED: probable carboxylesterase 12-like n=1 Tax=Cicer arietinum RepID=UPI00032AAD02 (UniRef100_UPI00032AAD02 icov:97% qcovs:78.42% e-val:0)	lipid metabolism.lipid degradation.beta-oxidation.acyl-CoA thioesterase	21.9679	0.0109	0.0235856	1.12678	0.1009	0.800342	0.983665	0.985	0.748431	0.86149	0.7621	0.80536	0.0277033	0.0001	0.00202714	0.540111	0.0167	0.0190139	0.34266	0.1302	0.285023	0.391256	0.235	0.301355	0.0324052	0.1908	0.276752	0.723697	0.6509	0.25719	0.400818	0.0495311	0.0969887	0.524245	0.2792	0.304279
>generic|frv2_104859|p.sativum_wa1_contig12819_5	frv2_104859;Q9SMM9;frv2_78982;frv2_47709		p.sativum_wa1_contig12819_5 PREDICTED: probable carboxylesterase 12-like n=1 Tax=Cicer arietinum RepID=UPI00032AAD02 (UniRef100_UPI00032AAD02 icov:97% qcovs:78.42% e-val:0)	Biodegradation of Xenobiotics	21.9679	0.0109	0.0235856	1.12678	0.1009	0.800342	0.983665	0.985	0.748431	0.86149	0.7621	0.80536	0.0277033	0.0001	0.00202714	0.540111	0.0167	0.0190139	0.34266	0.1302	0.285023	0.391256	0.235	0.301355	0.0324052	0.1908	0.276752	0.723697	0.6509	0.25719	0.400818	0.0495311	0.0969887	0.524245	0.2792	0.304279
>generic|frv2_104966|p.sativum_wa1_contig12910_4	frv2_104966;frv2_51126;frv2_90724		p.sativum_wa1_contig12910_4 110 kDa 4SNc-Tudor domain protein n=3 Tax=Pisum sativum RepID=Q8L5C2_PEA (UniRef100_Q8L5C2 icov:100% qcovs:97.64% e-val:0)	RNA.regulation of transcription.Zn-finger(CCHC)	0.331633	0.0328	0.0436202	1.20835	0.5631	0.851667	1.34667	0.0764	0.334353	0.643308	0.6669	0.80536	1.47028	0.0495311	0.038425	0.403521	0.1501	0.0727735	1.14048	0.8405	0.402334	2.38743	0.1108	0.216451	0.901339	0.4845	0.425309	0.221966	0.0064	0.0133934	0.699161	0.6687	0.374292	1.31326	0.6891	0.478419
>generic|frv2_104986|p.sativum_wa1_contig12925_6	frv2_104986;frv2_79019		p.sativum_wa1_contig12925_6 hypothetical protein MTR_3g096890 n=1 Tax=Medicago truncatula RepID=UPI0002362F8D (UniRef100_UPI0002362F8D icov:92% qcovs:79.24% e-val:1e-157)	not assigned.unknown	1.23507	0.3339	0.208178	0.764762	0.827259	0.862894	0.81688	0.4992	0.618454	157.461	0.0495311	0.50093	0.692988	0.2974	0.161562	1.11916	0.5142	0.174846	219.941	0.0495311	0.148426	1.14102	0.603	0.403024	0.667022	0.2583	0.322131	1.00849	0.9605	0.331177	211.7	0.0495311	0.0969887	1.02819	0.9126	0.535843
>generic|frv2_106111|p.sativum_wa1_contig13801_6	frv2_106111;Q9LUX9		p.sativum_wa1_contig13801_6 NAD(P)	lipid metabolism.exotics(steroids, squalene etc)	0.257504	0.006	0.0174927	1.30502	0.0495311	0.47323	1.00049	0.51269	0.618454	1.01877	0.9802	0.834986	1.25955	0.0495311	0.038425	0.248532	0.006	0.00997736	1.63602	0.3729	0.330221	1.60666	0.275231	0.306239	0.983905	0.9512	0.580603	0.253236	0.0043	0.0102842	1.27798	0.6193	0.355015	1.63707	0.2789	0.304279
>generic|frv2_106703|p.sativum_wa1_contig14241_4	frv2_106703;Q96543;frv2_64459;frv2_127070		p.sativum_wa1_contig14241_4 Oleosin n=1 Tax=Medicago truncatula RepID=G7JS16_MEDTR (UniRef100_G7JS16 icov:97% qcovs:77.58% e-val:4e-85)	lipid metabolism.TAG synthesis	2.46942	0.51269	0.266665	24.3569	0.275231	0.851667	0.327553	0.126627	0.434749	21.6053	0.0495311	0.50093	1.29628	0.4018	0.20122	0.131423	0.275231	0.113796	36.4196	0.0495311	0.148426	0.552151	0.4893	0.375287	0.0362994	0.0495311	0.104566	0.273661	0.275231	0.140032	1.01985	0.9569	0.437736	1.14974	0.8285	0.521534
>generic|frv2_107216|p.sativum_wa1_contig14617_6	frv2_107216;frv2_57963;Q8H8T0;Q8RU27		p.sativum_wa1_contig14617_6 Alpha-1,4-glucan-protein synthase [UDP-forming] n=1 Tax=Pisum sativum RepID=UPTG_PEA (UniRef100_O04300 icov:97% qcovs:100% e-val:0)	cell wall.cell wall proteins.RGP	0.394801	0.0001	0.00325845	1.05401	0.5383	0.851667	1.23456	0.51269	0.618454	0.562209	0.1911	0.80536	1.44025	0.0078	0.0231636	0.539473	0.0006	0.002982	0.787504	0.456	0.330221	1.72928	0.0495311	0.108895	1.41681	0.0495311	0.104566	0.453082	0	0	0.774687	0.395	0.314893	1.45236	0.0495311	0.0894417
>generic|frv2_10786|franssen_6302_2	frv2_10786	X	franssen_6302_2 PREDICTED: UDP-glucose 4-epimerase GEPI48-like n=1 Tax=Cicer arietinum RepID=UPI00032A7935 (UniRef100_UPI00032A7935 icov:91% qcovs:98.97% e-val:4e-60)	cell wall.precursor synthesis.UGE	0.318124	0.0143	0.0276968	0.512269	0.1587	0.851667	0.894164	0.6342	0.65388	0.960936	0.9631	0.829322	1.16394	0.1967	0.120354	0.722821	0.6838	0.21341	2.24842	0.2229	0.330221	2.09218	0.0268	0.108895	0.720397	0.126627	0.219042	0.256301	0.0057	0.0125076	1.39161	0.51269	0.314893	0.741858	0.6255	0.45063
>generic|frv2_49211|franssen_30258_1	frv2_49211;frv2_109504;frv2_47698;Q9FKC0;frv2_39211;frv2_47700;frv2_75694;frv2_75692		franssen_30258_1 PREDICTED: 60S ribosomal protein L13a-4-like n=1 Tax=Cicer arietinum RepID=UPI00032A6ECD (UniRef100_UPI00032A6ECD icov:95% qcovs:94.66% e-val:6e-140)	protein.synthesis.ribosomal protein.eukaryotic.60S subunit.L13A	0.146594	0.0021	0.0100282	0.666193	0.1029	0.800342	0.470529	0.2641	0.537321	0.447442	0.275231	0.80536	0.462878	0.0262	0.038425	0.101855	0.0007	0.002982	0.807475	0.7541	0.398057	0.849138	0.7693	0.453057	1.53698	0.2159	0.294878	0.478848	0.3961	0.187094	2.68121	0.0598	0.116711	3.99203	0.0016	0.0340997
>generic|frv2_110573|p.sativum_wa1_contig17032_6	frv2_110573;frv2_74661;frv2_41448;frv2_88778		p.sativum_wa1_contig17032_6 Pathogenesis-related protein bet V I family protein n=1 Tax=Medicago truncatula RepID=G7L7T5_MEDTR (UniRef100_G7L7T5 icov:94% qcovs:77.27% e-val:1e-83)	stress.biotic	1.05867	0.7535	0.344098	1.04816	0.6822	0.862894	3.54756	0.0495311	0.226801	5.9747	0.0106	0.50093	1.44252	0.0495311	0.038425	1.45699	0.0495311	0.0272557	2.00307	0.675	0.381656	1.18935	0.2518	0.306239	4.42264	0.0366	0.104566	1.31981	0.1747	0.102825	6.14121	0.0097	0.0846347	1.07737	0.5197	0.402506
>generic|frv2_110573|p.sativum_wa1_contig17032_6	frv2_110573;frv2_74661;frv2_41448;frv2_88778		p.sativum_wa1_contig17032_6 Pathogenesis-related protein bet V I family protein n=1 Tax=Medicago truncatula RepID=G7L7T5_MEDTR (UniRef100_G7L7T5 icov:94% qcovs:77.27% e-val:1e-83)	stress.abiotic.unspecified	1.05867	0.7535	0.344098	1.04816	0.6822	0.862894	3.54756	0.0495311	0.226801	5.9747	0.0106	0.50093	1.44252	0.0495311	0.038425	1.45699	0.0495311	0.0272557	2.00307	0.675	0.381656	1.18935	0.2518	0.306239	4.42264	0.0366	0.104566	1.31981	0.1747	0.102825	6.14121	0.0097	0.0846347	1.07737	0.5197	0.402506
>generic|frv2_110794|p.sativum_wa1_contig17528_6	frv2_110794;frv2_10918		p.sativum_wa1_contig17528_6 60S ribosomal protein L13 n=2 Tax=Medicago truncatula RepID=G7KWF6_MEDTR (UniRef100_G7KWF6 icov:99% qcovs:97.58% e-val:1e-144)	protein.synthesis.ribosomal protein.eukaryotic.60S subunit.L13	0.439086	0.0002	0.00461614	1.00717	0.9465	0.88879	0.775742	0.1512	0.453462	0.944604	0.8854	0.812258	0.820717	0.0495311	0.038425	0.3578	0.001	0.00371705	1.74457	0.1293	0.285023	1.4327	0.0495311	0.108895	1.04154	0.75	0.520512	0.589533	0.0049	0.0111866	2.21396	0.0301	0.0969887	2.3606	0.0036	0.046874
>generic|frv2_110898|p.sativum_wa1_contig17824_6	frv2_110898;frv2_12060;frv2_62412;frv2_91127		p.sativum_wa1_contig17824_6 Pyruvate kinase n=1 Tax=Medicago truncatula RepID=A0A072VP40_MEDTR (UniRef100_A0A072VP40 icov:97% qcovs:93.92% e-val:0)	glycolysis.cytosolic branch.pyruvate kinase (PK)	0.479657	0.0004	0.00503579	0.993371	0.912	0.883317	1.06442	0.2473	0.530196	1.0789	0.8788	0.812258	1.37144	0.0019	0.0109365	0.662211	0.0082	0.0122399	1.89369	0.0495311	0.148426	1.86828	0.034	0.108895	0.94791	0.1678	0.261417	0.427154	0.0004	0.0030646	1.30888	0.4797	0.314893	1.20512	0.4873	0.400952
>generic|frv2_110926|p.sativum_wa1_contig17855_5	frv2_110926;frv2_73797		p.sativum_wa1_contig17855_5 Coatomer subunit beta n=57 Tax=Trifolieae RepID=A0A072UGQ1_MEDTR (UniRef100_A0A072UGQ1 icov:99% qcovs:97.58% e-val:0)	cell.vesicle transport	0.352227	0.0005	0.00565242	1.32459	0.0495311	0.47323	0.81111	0.3158	0.560032	0.848456	0.7074	0.80536	1.90371	0.0012	0.00902402	0.506224	0.0097	0.0132767	1.46124	0.1502	0.299484	1.39692	0.4063	0.369418	1.10132	0.1989	0.285044	0.478252	0.0495311	0.035142	0.845344	0.5817	0.341552	1.31973	0.4087	0.378776
>generic|frv2_111055|p.sativum_wa1_contig17978_5	frv2_111055;frv2_5671;frv2_48942;P31926;frv2_48944		p.sativum_wa1_contig17978_5 Sucrose synthase n=1 Tax=Pisum sativum RepID=Q9T0M9_PEA (UniRef100_Q9T0M9 icov:99% qcovs:100% e-val:0)	major CHO metabolism.degradation.sucrose.Susy	0.0139076	0.0084	0.0204082	1.33004	0.827259	0.862894	0.378002	0.1093	0.411262	0.0594819	0.51269	0.80536	0.129811	0.0007	0.00731359	0.00135737	0.0495311	0.0272557	0.0195281	0.51269	0.330221	0.124099	0.0911	0.184285	1.02808	0.9183	0.574436	0.0378255	0.275231	0.140032	0.154659	0.51269	0.314893	3.45825	0.0495311	0.0894417
>generic|frv2_111075|p.sativum_wa1_contig17991_6	frv2_111075;Q39659;frv2_25013;frv2_91446		p.sativum_wa1_contig17991_6 Glyoxysomal fatty acid beta-oxidation MFP-A protein n=1 Tax=Medicago truncatula RepID=A0A072V5C1_MEDTR (UniRef100_A0A072V5C1 icov:99% qcovs:90.44% e-val:0)	lipid metabolism.lipid degradation.beta-oxidation.multifunctional	0.163067	0.0495311	0.0436202	1.76962	0.0495311	0.47323	1.07886	0.51269	0.618454	0.870661	0.8818	0.812258	2.76034	0.0495311	0.038425	0.25436	0.0495311	0.0272557	1.7905	0.3444	0.330221	2.21866	0.0495311	0.108895	1.05319	0.51269	0.425309	0.159187	0.0495311	0.035142	0.683156	0.6867	0.379357	1.38852	0.5382	0.413068
>generic|carvalho29956|pscam042619_1_aa	Q43848;frv2_111145;frv2_64237;frv2_52805		PsCam042619_1_AA Transketolase, chloroplastic OS=Solanum tuberosum PE=2 SV=1 (spQ43848TKTC_SOLTU, pident:81.58%, qcovs:98%, evalue:0)	PS.calvin cycle.transketolase	2.35971	0.0311	0.0436202	0.945309	0.606	0.851667	1.73848	0.0495311	0.226801	1.10237	0.51269	0.80536	1.15489	0.5961	0.245518	2.88288	0.0495311	0.0272557	0.45546	0.0495311	0.148426	0.718276	0.0495311	0.108895	0.860441	0.5754	0.451884	1.16791	0.5062	0.21589	0.339335	0.0495311	0.0969887	0.290987	0.0001	0.00824635
>generic|carvalho29956|pscam042619_1_aa	Q43848;frv2_111145;frv2_64237;frv2_52805		PsCam042619_1_AA Transketolase, chloroplastic OS=Solanum tuberosum PE=2 SV=1 (spQ43848TKTC_SOLTU, pident:81.58%, qcovs:98%, evalue:0)	OPP.non-reductive PP.transketolase	2.35971	0.0311	0.0436202	0.945309	0.606	0.851667	1.73848	0.0495311	0.226801	1.10237	0.51269	0.80536	1.15489	0.5961	0.245518	2.88288	0.0495311	0.0272557	0.45546	0.0495311	0.148426	0.718276	0.0495311	0.108895	0.860441	0.5754	0.451884	1.16791	0.5062	0.21589	0.339335	0.0495311	0.0969887	0.290987	0.0001	0.00824635
>generic|frv2_111304|p.sativum_wa1_contig18230_6	frv2_111304	X	p.sativum_wa1_contig18230_6 Vacuolar-sorting receptor 1 n=1 Tax=Pisum sativum RepID=VSR1_PEA (UniRef100_P93484 icov:99% qcovs:99.84% e-val:0)	protein.targeting.secretory pathway.vacuole	2.56768	0.0103	0.0229138	1.02036	0.8683	0.868584	1.27489	0.3363	0.570621	0.925986	0.51269	0.80536	0.939129	0.6564	0.263148	2.36326	0.012	0.0151656	0.414706	0.275231	0.330221	0.570963	0.0322	0.108895	1.12618	0.2997	0.337181	2.26817	0.0228	0.0297869	0.497305	0.51269	0.314893	0.547989	0.0049	0.0527049
>generic|frv2_111330|p.sativum_wa1_contig18260_4	frv2_111330;frv2_8381;frv2_51343		p.sativum_wa1_contig18260_4 Acyl-coenzyme A oxidase n=1 Tax=Medicago truncatula RepID=G7JXE0_MEDTR (UniRef100_G7JXE0 icov:97% qcovs:91.87% e-val:0)	lipid metabolism.lipid degradation.beta-oxidation.acyl CoA DH	0.743934	0.1564	0.119663	0.822194	0.61	0.851667	0.0607441	0.0017	0.185398	1.47045	0.3335	0.80536	0.915716	0.5078	0.218788	0.828554	0.6903	0.214877	26.1331	0.0015	0.0838134	1.07955	0.7504	0.44693	0.0614082	0.0017	0.0476813	0.752068	0.2173	0.121941	1.75249	0.099	0.184711	0.979897	0.9639	0.548183
>generic|frv2_111341|p.sativum_wa1_contig18268_4	frv2_111341	X	p.sativum_wa1_contig18268_4 1,4-alpha-glucan-branching enzyme 1, chloroplastic/amyloplastic n=1 Tax=Pisum sativum RepID=GLGB1_PEA (UniRef100_Q41058 icov:99% qcovs:100% e-val:0)	major CHO metabolism.synthesis.starch.starch branching	0.0234619	0.0495311	0.0436202	0.785775	0.616	0.853571	0.819736	0.5998	0.641208	0.902064	0.851	0.810257	0.92103	0.7145	0.277309	0.0275005	0.0495311	0.0272557	2.72672	0.0495311	0.148426	2.47787	0.0495311	0.108895	0.915923	0.7772	0.526373	0.0262149	0.0495311	0.035142	2.7116	0.0343	0.0969887	2.36204	0.51269	0.400952
>generic|frv2_50534|franssen_31186_5	frv2_50534;frv2_111455;Q9C550;Q39891		franssen_31186_5 PREDICTED: 2-isopropylmalate synthase 2, chloroplastic-like n=1 Tax=Cicer arietinum RepID=UPI00032A9E79 (UniRef100_UPI00032A9E79 icov:99% qcovs:89.68% e-val:0)	amino acid metabolism.synthesis.branched chain group.leucine specific.2-isopropylmalate synthase	0.129516	0.0136	0.0268098	0.755305	0.6096	0.851667	1.47436	0.3903	0.602572	2.78323	0.0919	0.80536	0.700783	0.3242	0.17099	0.120167	0.275231	0.113796	1.67139	0.3513	0.330221	0.885387	0.7568	0.449499	1.17376	0.6142	0.467399	0.10311	0.0418	0.035142	2.79946	0.0943	0.178562	0.759711	0.6148	0.446902
>generic|frv2_67382|franssen_41569_6	frv2_67382;Q42656;frv2_111478		franssen_41569_6 Alpha-galactosidase n=1 Tax=Glycine max RepID=I1KSW9_SOYBN (UniRef100_I1KSW9 icov:90% qcovs:76.54% e-val:1e-95)	minor CHO metabolism.galactose.alpha-galactosidases	0.498589	0.6257	0.308636	1.6091	0.275231	0.851667	0.584212	0.5437	0.62158	9.90249	0.0495311	0.50093	0.284209	0.2658	0.151685	0.0880637	0.0007	0.002982	34.0321	0.0495311	0.148426	2.00777	0.827259	0.458741	0.225261	0.1162	0.210754	0.192247	0.275231	0.140032	26.9735	0.51269	0.314893	4.38305	0.003	0.0418315
>generic|frv2_111728|p.sativum_wa1_contig18653_5	frv2_111728	X	p.sativum_wa1_contig18653_5 Polyvinylalcohol dehydrogenase-like protein n=1 Tax=Medicago truncatula RepID=G7KZV4_MEDTR (UniRef100_G7KZV4 icov:87% qcovs:74.43% e-val:0)	signalling.signal peptide. Polyvinylalcohol dehydrogenase-like protein	0.722002	0.7117	0.33424	39.0124	0.0495311	0.47323	10.7436	0.827259	0.710655	0.0249677	0.51269	0.80536	31.3866	0.0495311	0.038425	0.580873	0.697	0.216156	0.0166561	0.126627	0.285023	7.16711	0.51269	0.375287	29.0401	0.0495311	0.104566	1.95159	0.5114	0.21589	0.0154109	0.0495311	0.0969887	24.0797	0.51269	0.400952
>generic|frv2_111736|p.sativum_wa1_contig18663_4	frv2_111736;Q9M084;frv2_55173		p.sativum_wa1_contig18663_4 PREDICTED: aspartate--tRNA ligase, cytoplasmic-like n=1 Tax=Cicer arietinum RepID=UPI00032A69F7 (UniRef100_UPI00032A69F7 icov:96% qcovs:93.3% e-val:0)	protein.aa activation.aspartate-tRNA ligase	0.259888	0.0068	0.0181095	0.9656	0.7093	0.862894	1.23285	0.3432	0.574643	1.8924	0.4472	0.80536	1.03995	0.6793	0.269019	0.2799	0.0092	0.0129188	2.54628	0.1558	0.303824	1.65883	0.1951	0.27294	1.09613	0.6753	0.493704	0.231068	0.0043	0.0102842	2.68382	0.0853	0.163257	1.36942	0.4277	0.390391
>generic|frv2_111740|p.sativum_wa1_contig18666_4	frv2_111740;Q9ASR4		p.sativum_wa1_contig18666_4 Uncharacterized protein n=1 Tax=Medicago truncatula RepID=I3S2Y0_MEDTR (UniRef100_I3S2Y0 icov:95% qcovs:89.78% e-val:0)	misc.aminotransferases.aminotransferase class IV family protein	0.828525	0.6293	0.30931	9.52998	0.0495311	0.47323	1.77178	0.1016	0.396589	0.825981	0.8647	0.810257	0.730183	0.2733	0.153131	0.0634813	0.0495311	0.0272557	0.113888	0.0495311	0.148426	0.244298	0.126627	0.227841	1.72209	0.1566	0.250257	0.80529	0.5507	0.227584	0.268599	0.827259	0.401469	3.09904	0.0832	0.146324
>generic|frv2_50034|franssen_30824_5	frv2_50034;frv2_111885;Q56ZZ7		franssen_30824_5 Sugar porter (SP)	major CHO metabolism.degradation.starch.transporter	0.262525	0.0495311	0.0436202	1.27497	0.0495311	0.47323	0.711475	0.1814	0.475768	0.769086	0.5115	0.80536	0.556384	0.0495311	0.038425	0.114563	0.0002	0.00216651	1.10533	0.7455	0.398057	1.02253	0.9421	0.489847	0.592778	0.1399	0.232773	0.218727	0.0028	0.00872883	1.17763	0.5318	0.323284	1.95225	0.0331	0.0894417
>generic|frv2_50034|franssen_30824_5	frv2_50034;frv2_111885;Q56ZZ7		franssen_30824_5 Sugar porter (SP)	transport.sugars	0.262525	0.0495311	0.0436202	1.27497	0.0495311	0.47323	0.711475	0.1814	0.475768	0.769086	0.5115	0.80536	0.556384	0.0495311	0.038425	0.114563	0.0002	0.00216651	1.10533	0.7455	0.398057	1.02253	0.9421	0.489847	0.592778	0.1399	0.232773	0.218727	0.0028	0.00872883	1.17763	0.5318	0.323284	1.95225	0.0331	0.0894417
>generic|frv2_111907|p.sativum_wa1_contig18819_6	frv2_111907;frv2_47611;frv2_47610;Q9SZN1		p.sativum_wa1_contig18819_6 Archaeal/vacuolar-type H+-ATPase subunit B n=2 Tax=Papilionoideae RepID=A0A072VSL4_MEDTR (UniRef100_A0A072VSL4 icov:98% qcovs:99.18% e-val:0)	transport.p- and v-ATPases.H+-transporting two-sector ATPase.subunit B	1.45707	0.0006	0.00615485	0.950889	0.3474	0.851667	1.08488	0.2178	0.510542	0.406199	0.0495311	0.50093	0.680732	0.0024	0.011904	1.0431	0.2652	0.112933	0.30807	0.0463	0.148426	0.822801	0.2905	0.315729	1.01959	0.7326	0.515146	1.36938	0.0017	0.00689535	0.461424	0.0495311	0.0969887	1.08017	0.6084	0.444426
>generic|frv2_111918|p.sativum_wa1_contig18830_3	frv2_111918;frv2_90011;frv2_2829;frv2_46926;frv2_94838;frv2_2830;frv2_53742		p.sativum_wa1_contig18830_3 Threonine synthase n=1 Tax=Lens culinaris RepID=L0EK99_LENCU (UniRef100_L0EK99 icov:98% qcovs:97.95% e-val:0)	amino acid metabolism.synthesis.aspartate family.threonine.threonine synthase	0.161276	0.0022	0.0102408	1.44323	0.827259	0.862894	1.17268	0.7782	0.705376	1.39807	0.7476	0.80536	0.703869	0.51269	0.218788	0.0786553	0.0002	0.00216651	0.821495	0.51269	0.330221	0.689062	0.6116	0.403253	1.70313	0.0018	0.0481337	0.234227	0.2092	0.11865	1.98775	0.5085	0.314893	2.05195	0.0495311	0.0894417
>generic|frv2_112199|p.sativum_wa1_contig19099_6	frv2_112199;Q9C9C4;frv2_57745		p.sativum_wa1_contig19099_6 PREDICTED: enolase 1, chloroplastic-like n=1 Tax=Cicer arietinum RepID=UPI00032A9BC3 (UniRef100_UPI00032A9BC3 icov:98% qcovs:92.24% e-val:0)	glycolysis.cytosolic branch.enolase	0.231158	0.0495311	0.0436202	0.966481	0.7296	0.862894	1.01641	0.8839	0.728606	5.28168	0.0403	0.50093	0.618133	0.0026	0.0121223	0.147842	0.0033	0.00687451	4.91113	0.0171	0.148426	0.945104	0.51269	0.375287	0.453499	0.0064	0.0948334	0.103137	0.0495311	0.035142	3.6031	0.0495311	0.0969887	0.659322	0.2013	0.270161
>generic|frv2_112313|p.sativum_wa1_contig19203_6	frv2_112313;frv2_42637;frv2_36829;frv2_34323;frv2_32328;frv2_40806;frv2_128840;frv2_35333		p.sativum_wa1_contig19203_6 Dihydropyrimidinase n=1 Tax=Medicago truncatula RepID=G7KCW0_MEDTR (UniRef100_G7KCW0 icov:97% qcovs:87.69% e-val:0)	nucleotide metabolism.degradation.pyrimidine.dihydropyrimidinase	0.475309	0.0495311	0.0436202	0.0299371	0.275231	0.851667	48.3719	0.0124	0.226801	1.32845	0.8458	0.809861	1.96864	0.3839	0.194554	31.2559	0.0495311	0.0272557	0.0573907	0.275231	0.330221	2.08973	0.3687	0.355562	42.3933	0.0019	0.0481337	0.416562	0.1257	0.0802792	1.23587	0.8827	0.414007	0.0278508	0.275231	0.303971
>generic|frv2_112473|p.sativum_wa1_contig19340_4	frv2_112473;frv2_48353;frv2_92661;frv2_4844		p.sativum_wa1_contig19340_4 26S proteasome regulatory subunit N5 n=1 Tax=Medicago truncatula RepID=B7FLC5_MEDTR (UniRef100_B7FLC5 icov:97% qcovs:95.92% e-val:0)	protein.degradation.ubiquitin.proteasom	0.298458	0.0068	0.0181095	1.09222	0.827259	0.862894	0.884189	0.5942	0.6394	0.781262	0.7462	0.80536	1.11559	0.4595	0.218788	0.304844	0.0039	0.00758279	1.84114	0.2126	0.330221	2.0837	0.1395	0.240255	0.887087	0.5284	0.430594	0.299436	0.0207	0.0281837	1.46402	0.4256	0.314893	2.04674	0.0495311	0.0894417
>generic|frv2_112647|p.sativum_wa1_contig19498_5	frv2_112647;frv2_90797		p.sativum_wa1_contig19498_5 Arginine biosynthesis bifunctional protein ArgJ, chloroplastic n=1 Tax=Medicago truncatula RepID=A0A072VLB2_MEDTR (UniRef100_A0A072VLB2 icov:92% qcovs:91.7% e-val:0)	amino acid metabolism.synthesis.glutamate family.arginine.acetylglutamate kinase	2.12003	0.0132	0.026589	0.904933	0.4284	0.851667	1.33361	0.0495311	0.226801	1.10408	0.7028	0.80536	0.466741	0.0019	0.0109365	1.09346	0.5949	0.194706	0.452093	0.0495311	0.148426	0.54608	0.0311	0.108895	0.846196	0.1702	0.263738	1.34519	0.1914	0.110921	0.819639	0.4723	0.314893	0.671796	0.0647	0.115707
>generic|frv2_47909|franssen_29392_4	frv2_47909;frv2_112971;Q93WN0;frv2_47910;frv2_92427;frv2_90796		franssen_29392_4 Selenium-binding-like protein n=1 Tax=Medicago truncatula RepID=A0A072V0B0_MEDTR (UniRef100_A0A072V0B0 icov:98% qcovs:89.75% e-val:0)	metal handling	2.11304	0.0022	0.0102408	1.05078	0.6122	0.851667	1.42963	0.0382	0.226801	0.932032	0.7974	0.80536	0.399112	0.0024	0.011904	0.802584	0.0411	0.0272557	0.446324	0.0495311	0.148426	0.684612	0.1489	0.247108	0.942762	0.5783	0.452803	1.39343	0.0368	0.035142	1.05428	0.8106	0.401469	1.18861	0.3363	0.337743
>generic|frv2_112972|p.sativum_wa1_contig19788_1	frv2_112972	X	p.sativum_wa1_contig19788_1 Serine carboxypeptidase-like protein n=1 Tax=Medicago truncatula RepID=A0A072U1Y1_MEDTR (UniRef100_A0A072U1Y1 icov:76% qcovs:84.51% e-val:8e-135)	protein.degradation.serine protease	2.53296	0.44	0.253624	0.96249	0.8487	0.862894	0.125047	0.0495311	0.226801	0.569518	0.679	0.80536	0.396221	0.046	0.038425	1.04273	0.9561	0.272348	0.203571	0.827259	0.398057	0.0446976	0.0495311	0.108895	3.43023	0.2278	0.303221	69.4828	0.0495311	0.035142	1.76239	0.51269	0.314893	2.97845	0.039	0.0894417
>generic|frv2_113019|p.sativum_wa1_contig19825_4	frv2_113019	X	p.sativum_wa1_contig19825_4 Glyoxal oxidase amino-terminal protein n=1 Tax=Medicago truncatula RepID=G7I5Z0_MEDTR (UniRef100_G7I5Z0 icov:93% qcovs:78.78% e-val:0)	Biodegradation of Xenobiotics	0.819843	0.346	0.214148	0.0198125	0	0	0.82782	0.363	0.58847	0.036858	0.0495311	0.50093	0.0469965	0.0495311	0.038425	1.94472	0.1958	0.0894404	0.0347063	0.0495311	0.148426	0.779493	0.51269	0.375287	1.22114	0.2762	0.322784	1.20938	0.51269	0.21589	0.9018	0.51269	0.314893	0.48475	0.1464	0.21906
>generic|frv2_113162|p.sativum_wa1_contig19972_5	frv2_113162;P77806;frv2_13672;frv2_114630;Q58FK9;frv2_91302;P9WPZ5		p.sativum_wa1_contig19972_5 Aspartate aminotransferase family protein n=2 Tax=Medicago truncatula RepID=G7J330_MEDTR (UniRef100_G7J330 icov:99% qcovs:90.18% e-val:0)	secondary metabolism.phenylpropanoids	0.104455	0.275231	0.178779	0.0522694	0.0495311	0.47323	11.6997	0.275231	0.537321	0.271621	0.2971	0.80536	0.612415	0.7202	0.277479	1.22385	0.7163	0.219545	0.0268547	0.1574	0.304009	1.15673	0.9126	0.48035	11.9044	0.275231	0.322131	0.106283	0.827259	0.300012	0.522016	0.5399	0.324222	0.100454	0.275231	0.303971
>generic|frv2_113252|p.sativum_wa1_contig20066_5	frv2_113252;frv2_66749		p.sativum_wa1_contig20066_5 PREDICTED: 26S proteasome non-ATPase regulatory subunit 11-like n=1 Tax=Cicer arietinum RepID=UPI00032A8DB4 (UniRef100_UPI00032A8DB4 icov:96% qcovs:97.62% e-val:0)	protein.degradation.ubiquitin.proteasom	0.260975	0.0495311	0.0436202	0.815011	0.4224	0.851667	1.49318	0.3964	0.607075	28.9866	0.0495311	0.50093	0.449326	0.0678	0.0520777	0.143879	0.0047	0.00852611	36.0373	0.126627	0.285023	1.85637	0.1142	0.220573	0.848055	0.7956	0.531306	0.148222	0.0038	0.00954283	68.0165	0.0065	0.0676588	1.91241	0.1076	0.182662
>generic|frv2_113573|p.sativum_wa1_contig20335_6	frv2_113573;D3THI6;frv2_117329		p.sativum_wa1_contig20335_6 UDP-glucose flavonoid 3-O-glucosyltransferase n=1 Tax=Medicago truncatula RepID=G7K391_MEDTR (UniRef100_G7K391 icov:99% qcovs:74.59% e-val:0)	hormone metabolism.abscisic acid.synthesis-degradation	0.214046	0.0003	0.00503579	1.00769	0.9748	0.88879	1.1431	0.4235	0.618454	0.502529	0.2626	0.80536	1.32673	0.51269	0.218788	0.281813	0.0047	0.00852611	0.827723	0.827259	0.398057	1.88282	0.0769	0.160793	0.964548	0.7066	0.505853	0.180611	0.0032	0.00926519	0.601763	0.3455	0.314893	1.20668	0.5533	0.419881
>generic|frv2_113573|p.sativum_wa1_contig20335_6	frv2_113573;D3THI6;frv2_117329		p.sativum_wa1_contig20335_6 UDP-glucose flavonoid 3-O-glucosyltransferase n=1 Tax=Medicago truncatula RepID=G7K391_MEDTR (UniRef100_G7K391 icov:99% qcovs:74.59% e-val:0)	misc.UDP glucosyl and glucoronyl transferases	0.214046	0.0003	0.00503579	1.00769	0.9748	0.88879	1.1431	0.4235	0.618454	0.502529	0.2626	0.80536	1.32673	0.51269	0.218788	0.281813	0.0047	0.00852611	0.827723	0.827259	0.398057	1.88282	0.0769	0.160793	0.964548	0.7066	0.505853	0.180611	0.0032	0.00926519	0.601763	0.3455	0.314893	1.20668	0.5533	0.419881
>generic|frv2_113609|p.sativum_wa1_contig20362_4	frv2_113609	X	p.sativum_wa1_contig20362_4 Translation elongation factor EF1B, gamma chain n=1 Tax=Medicago truncatula RepID=A0A072UXB1_MEDTR (UniRef100_A0A072UXB1 icov:95% qcovs:84.96% e-val:0)	protein.synthesis.elongation	0.43304	0.0183	0.0326681	1.01269	0.8789	0.872185	0.946637	0.5609	0.627115	1.02435	0.9546	0.827015	0.997615	0.9888	0.341243	0.426592	0.0003	0.00258504	1.60985	0.1309	0.285023	1.48772	0.1453	0.244697	0.738488	0.0936	0.185626	0.337822	0.0008	0.0048868	1.19169	0.582	0.341552	1.17814	0.5216	0.402827
>generic|frv2_113709|p.sativum_wa1_contig20445_6	frv2_113709;Q9C5C4;frv2_94198;frv2_125717		p.sativum_wa1_contig20445_6 PREDICTED: acetylornithine deacetylase-like n=1 Tax=Cicer arietinum RepID=UPI00032AB6FE (UniRef100_UPI00032AB6FE icov:96% qcovs:90.64% e-val:0)	protein.degradation	0.348766	0.0259	0.0399637	0.739256	0.54	0.851667	1.88937	0.2129	0.501603	5.69393	0.0707	0.692767	1.56606	0.0171	0.0345662	0.738837	0.7006	0.216483	4.07815	0.2942	0.330221	1.35322	0.3218	0.334387	2.23191	0.0495311	0.104566	0.411997	0.0495311	0.035142	5.81207	0.0116	0.095093	0.754594	0.6392	0.458797
>generic|frv2_52857|franssen_32778_1	frv2_52857;frv2_113719		franssen_32778_1 Methylthioribose kinase n=1 Tax=Medicago truncatula RepID=A0A072VPX2_MEDTR (UniRef100_A0A072VPX2 icov:98% qcovs:91.15% e-val:0)	amino acid metabolism.misc	0.0749864	0.0001	0.00325845	0.971573	0.7364	0.862894	1.04023	0.2907	0.549276	4.11096	0.1685	0.80536	1.05985	0.2336	0.136999	0.0817994	0.0007	0.002982	7.85116	0.0495311	0.148426	1.98665	0.0495311	0.108895	0.963354	0.2453	0.316328	0.0694445	0.0001	0.00150676	7.13636	0.0025	0.0412025	1.68659	0.1747	0.249341
>generic|frv2_113758|p.sativum_wa1_contig20491_6	frv2_113758;frv2_3260;frv2_58442		p.sativum_wa1_contig20491_6 Calreticulin n=1 Tax=Medicago truncatula RepID=G7I9H2_MEDTR (UniRef100_G7I9H2 icov:96% qcovs:90.09% e-val:0)	signalling.calcium	3.69534	0.0495311	0.0436202	0.791573	0.0292	0.47323	0.113381	0.2498	0.530664	0.470065	0.51269	0.80536	0.182913	0.0011	0.00840763	0.8539	0.51269	0.174646	0.150829	0.51269	0.330221	0.0363806	0.0014	0.108895	1.09434	0.9165	0.573974	35.6669	0.0495311	0.035142	0.902391	0.51269	0.314893	1.5196	0.0266	0.0894417
>generic|frv2_113940|p.sativum_wa1_contig20652_6	frv2_113940;frv2_49551		p.sativum_wa1_contig20652_6 PREDICTED: protein ASPARTIC PROTEASE IN GUARD CELL 2-like n=1 Tax=Cicer arietinum RepID=UPI00032AB917 (UniRef100_UPI00032AB917 icov:95% qcovs:90.14% e-val:0)	RNA.regulation of transcription.putative transcription regulator	1.63027	0.0358	0.0436202	0.901704	0.3912	0.851667	55.0695	0.0495311	0.226801	2.28712	0.117	0.80536	0.398884	0.0018	0.0107594	0.721177	0.0693	0.0377505	0.0247225	0.1727	0.313896	0.595271	0.0342	0.108895	48.036	0.0495311	0.104566	1.42205	0.091	0.0626098	2.97722	0.0352	0.0969887	1.17378	0.2985	0.315581
>generic|frv2_114062|p.sativum_wa1_contig20749_5	frv2_114062;frv2_42916		p.sativum_wa1_contig20749_5 PREDICTED: 26S protease regulatory subunit 8 homolog A-like n=1 Tax=Cicer arietinum RepID=UPI00032A5C10 (UniRef100_UPI00032A5C10 icov:98% qcovs:99.04% e-val:0)	protein.degradation.ubiquitin.proteasom	0.360251	0.008	0.020052	0.916772	0.3964	0.851667	0.869235	0.48	0.618454	1.24543	0.8176	0.80536	1.17987	0.0495311	0.038425	0.463638	0.0365	0.0272557	2.33259	0.1998	0.330221	1.62801	0.126627	0.227841	0.972383	0.51269	0.425309	0.403001	0.0158	0.0235711	1.92239	0.51269	0.314893	1.41509	0.51269	0.400952
>generic|frv2_114219|p.sativum_wa1_contig20891_5	frv2_114219;Q9S7T8		p.sativum_wa1_contig20891_5 Serpin-ZX-like protein n=1 Tax=Medicago truncatula RepID=G7J5Q8_MEDTR (UniRef100_G7J5Q8 icov:98% qcovs:83.03% e-val:0)	protein.degradation.serine protease	0.499157	0.002	0.0100282	1.03437	0.6117	0.851667	0.968486	0.7645	0.702158	1.04493	0.9028	0.817919	0.946604	0.568	0.237466	0.456803	0	0	1.53891	0.1146	0.285023	1.42632	0.1688	0.262617	0.966788	0.7504	0.520512	0.498282	0.0021	0.00765533	1.57172	0.0495311	0.0969887	1.55584	0.0495311	0.0894417
>generic|frv2_114500|p.sativum_wa1_contig21125_5	frv2_114500;frv2_54413;frv2_89875		p.sativum_wa1_contig21125_5 Ubiquitin-associated (UBA)	protein.degradation.ubiquitin	2.49825	0.0051	0.0156949	0.842251	0.4003	0.851667	2.28494	0.3232	0.564658	3.07882	0.126627	0.80536	0.733184	0.3135	0.167176	2.17474	0.0011	0.0037914	0.806968	0.8854	0.415524	0.598889	0.0495311	0.108895	2.48512	0.2532	0.320976	2.71712	0.0054	0.0119655	2.73521	0.1847	0.270581	0.748252	0.0039	0.0490588
>generic|frv2_114679|p.sativum_wa1_contig21264_4	frv2_114679;frv2_48146;frv2_64410		p.sativum_wa1_contig21264_4 Phosphoenolpyruvate carboxylase n=1 Tax=Pisum sativum RepID=CAPP_PEA (UniRef100_P51062 icov:100% qcovs:99.39% e-val:0)	glycolysis.cytosolic branch.phospho-enol-pyruvate carboxylase (PEPC)	0.91666	0.7248	0.338242	1.19422	0.9003	0.880462	2.16536	0.0211	0.226801	40.0225	0.2048	0.80536	0.054644	0.51269	0.218788	0.0419438	0.0495311	0.0272557	34.6053	0.0495311	0.148426	1.87227	0.2757	0.306239	0.032336	0.0495311	0.104566	0.0136888	0.0018	0.00689535	20.478	0.275231	0.314893	0.611034	0.6742	0.472941
>generic|frv2_116323|p.sativum_wa1_contig22568_3	frv2_116323	X	p.sativum_wa1_contig22568_3 Alcohol dehydrogenase 1 n=1 Tax=Pisum sativum RepID=ADH1_PEA (UniRef100_P12886 icov:98% qcovs:93.93% e-val:0)	fermentation.ADH	0.26095	0.0001	0.00325845	1.07356	0.7813	0.862894	1.14369	0.1539	0.454871	2.3886	0.2912	0.80536	1.0976	0.51269	0.218788	0.266793	0.0011	0.0037914	3.15373	0.0055	0.148426	1.51004	0.3314	0.339207	1.07791	0.2248	0.301024	0.245941	0.0004	0.0030646	3.09717	0.0495311	0.0969887	1.39202	0.4472	0.400952
>generic|frv2_117229|p.sativum_wa1_contig23267_6	frv2_117229;frv2_4817;P80299;frv2_93683;frv2_26607;frv2_86929;frv2_48324;frv2_64059;frv2_131421;frv2_105058;frv2_105056;O31581		p.sativum_wa1_contig23267_6 Epoxide hydrolase n=2 Tax=Medicago truncatula RepID=G7KXL9_MEDTR (UniRef100_G7KXL9 icov:94% qcovs:86.56% e-val:0)	misc.misc2	0.71493	0.0495311	0.0436202	0.986902	0.9171	0.883317	0.824592	0.2235	0.510988	0.316652	0.0495311	0.50093	1.03028	0.7818	0.293721	0.746353	0.1196	0.0619987	0.476028	0.51269	0.330221	1.23962	0.2115	0.285228	0.843705	0.2724	0.322131	0.7315	0.0495311	0.035142	0.389824	0.0495311	0.0969887	1.21496	0.2951	0.314944
>generic|frv2_117630|p.sativum_wa1_contig23588_6	frv2_117630	X	p.sativum_wa1_contig23588_6 FH protein interacting protein FIP1, putative n=1 Tax=Medicago truncatula RepID=G7J579_MEDTR (UniRef100_G7J579 icov:87% qcovs:92.86% e-val:1e-148)	hormone metabolism.abscisic acid.induced-regulated-responsive-activated	1.02935	0.915	0.38869	1.92545	0.0495311	0.47323	0.657856	0.6896	0.675423	23.1206	0.0034	0.50093	1.3509	0.582	0.240774	0.72219	0.0364	0.0272557	26.9207	0.1479	0.298422	0.765981	0.51269	0.375287	1.71614	0.3526	0.364356	2.68524	0.275231	0.140032	34.1992	0.126627	0.208694	2.84807	0.0017	0.0340997
>generic|frv2_118819|p.sativum_wa1_contig24495_4	frv2_118819;frv2_117235		p.sativum_wa1_contig24495_4 Gibberellin receptor GID1, putative n=1 Tax=Medicago truncatula RepID=A0A072UAU3_MEDTR (UniRef100_A0A072UAU3 icov:98% qcovs:83.23% e-val:0)	not assigned.no ontology	1.02075	0.909	0.387841	0.493716	0.0495311	0.47323	0.85524	0.51269	0.618454	0.0125776	0.0495311	0.50093	0.772758	0.1486	0.0979964	1.59766	0.2073	0.0927282	0.018391	0.51269	0.330221	1.25054	0.5538	0.389161	0.87157	0.4	0.394148	1.04024	0.903	0.319281	0.0207427	0.51269	0.314893	0.814225	0.5974	0.439802
>generic|frv2_46181|franssen_28336_1	frv2_46181;frv2_120790;frv2_118944;frv2_46177;Q94AH9;frv2_1623;Q9FEF8;frv2_76648;frv2_46179		franssen_28336_1 PREDICTED: mediator of RNA polymerase II transcription subunit 36a-like n=1 Tax=Cicer arietinum RepID=UPI00032A8918 (UniRef100_UPI00032A8918 icov:95% qcovs:97.2% e-val:9e-176)	RNA.processing	0.543695	0.0103	0.0229138	1.50984	0.126627	0.800342	0.343981	0.0495311	0.226801	2.35361	0.491	0.80536	1.26966	0.51269	0.218788	0.457208	0.0016	0.0049319	4.50373	0.0489	0.148426	0.658223	0.662	0.416133	1.36871	0.1571	0.250257	2.16337	0.0495311	0.035142	4.85506	0.1911	0.277219	3.11452	0.0332	0.0894417
>generic|frv2_46181|franssen_28336_1	frv2_46181;frv2_120790;frv2_118944;frv2_46177;Q94AH9;frv2_1623;Q9FEF8;frv2_76648;frv2_46179		franssen_28336_1 PREDICTED: mediator of RNA polymerase II transcription subunit 36a-like n=1 Tax=Cicer arietinum RepID=UPI00032A8918 (UniRef100_UPI00032A8918 icov:95% qcovs:97.2% e-val:9e-176)	protein.synthesis.ribosome biogenesis.Pre-rRNA processing and modifications.methylotransferases	0.543695	0.0103	0.0229138	1.50984	0.126627	0.800342	0.343981	0.0495311	0.226801	2.35361	0.491	0.80536	1.26966	0.51269	0.218788	0.457208	0.0016	0.0049319	4.50373	0.0489	0.148426	0.658223	0.662	0.416133	1.36871	0.1571	0.250257	2.16337	0.0495311	0.035142	4.85506	0.1911	0.277219	3.11452	0.0332	0.0894417
>generic|frv2_119420|p.sativum_wa1_contig24966_6	frv2_119420;frv2_50265		p.sativum_wa1_contig24966_6 PREDICTED: ras-related protein RABC1-like n=1 Tax=Cicer arietinum RepID=UPI00032A50AF (UniRef100_UPI00032A50AF icov:98% qcovs:95.33% e-val:5e-149)	signalling.G-proteins	0.176396	0.0025	0.0107352	0.984578	0.51269	0.851667	0.91269	0.4043	0.610757	2.49402	0.3357	0.80536	0.940939	0.6513	0.262004	0.168578	0.0007	0.002982	5.71205	0.0015	0.0838134	2.09033	0.0495311	0.108895	0.956778	0.6624	0.489839	0.184917	0.0033	0.00926519	5.8082	0.0033	0.0466176	2.29294	0.0495311	0.0894417
>generic|frv2_55445|franssen_34476_5	frv2_55445;frv2_119487;O64700		franssen_34476_5 Uncharacterized protein n=1 Tax=Medicago truncatula RepID=G7JDZ5_MEDTR (UniRef100_G7JDZ5 icov:89% qcovs:98.38% e-val:3e-177)	amino acid metabolism.degradation.glutamate family.arginine	1.17069	0.8526	0.37013	0.748491	0.51269	0.851667	2.15977	0.0495311	0.226801	1.3153	0.6067	0.80536	1.73969	0.51269	0.218788	2.72099	0.275231	0.113796	0.522135	0.439	0.330221	0.857366	0.5347	0.384836	0.0850734	0.275231	0.322131	0.0461134	0.0001	0.00150676	0.0255331	0.51269	0.314893	0.01453	0.0495311	0.0894417
>generic|frv2_90362|pisum_sativum_v1_contig1829_1	frv2_90362;frv2_119585;Q8LAS8		Pisum_sativum_v1_Contig1829_1 S-formylglutathione hydrolase n=1 Tax=Medicago truncatula RepID=A0A072VJD5_MEDTR (UniRef100_A0A072VJD5 icov:100% qcovs:91.24% e-val:0)	C1-metabolism	3.05874	0.3341	0.208178	0.299776	0.0495311	0.47323	1.11502	0.936	0.739868	46.9193	0.0495311	0.50093	0.175489	0.0495311	0.038425	1.79059	0.5952	0.194706	12.2254	0.0495311	0.148426	0.290532	0.1751	0.26605	1.01666	0.9902	0.58963	2.78891	0.3645	0.173802	70.8253	0	0	0.452515	0.3828	0.365553
>generic|frv2_120276|p.sativum_wa1_contig25598_4	frv2_120276	X	p.sativum_wa1_contig25598_4 4-hydroxy-tetrahydrodipicolinate synthase n=1 Tax=Medicago truncatula RepID=A0A072TQB4_MEDTR (UniRef100_A0A072TQB4 icov:88% qcovs:90.21% e-val:0)	amino acid metabolism.synthesis.aspartate family.lysine.dihydrodipicolinate synthase	0.159828	0.0108	0.0235856	0.879429	0.5414	0.851667	1.2491	0.7018	0.6796	19.362	0.126627	0.80536	0.673698	0.1296	0.0887296	0.122439	0.0051	0.00891065	35.3058	0.0495311	0.148426	2.2777	0.1595	0.253778	1.93982	0.1753	0.26784	0.248209	0.0857	0.0593244	101.658	0.0027	0.0421566	4.61737	0.0071	0.0598797
>generic|frv2_46371|franssen_28445_3	frv2_46371;frv2_120488;frv2_46374;frv2_75346;frv2_75348;frv2_46372;Q9FJA6;frv2_74292;frv2_1943;frv2_32429;frv2_135646;frv2_1955;frv2_75350;frv2_1940		franssen_28445_3 40S ribosomal protein S3-3-like protein n=1 Tax=Phaseolus vulgaris RepID=T2DLW1_PHAVU (UniRef100_T2DLW1 icov:89% qcovs:96.28% e-val:1e-164)	protein.synthesis.ribosomal protein.eukaryotic.40S subunit.S3	0.343343	0.0039	0.0135871	1.00839	0.8566	0.862894	0.739287	0.2381	0.519432	0.222253	0.1446	0.80536	0.821083	0.0495311	0.038425	0.279567	0.0005	0.00296203	0.666517	0.4862	0.330221	2.21706	0.0495311	0.108895	0.629225	0.0495311	0.104566	0.292227	0.0212	0.0283521	0.510776	0.3152	0.314893	2.31746	0.0071	0.0598797
>generic|frv2_121182|p.sativum_wa1_contig26227_4	frv2_121182	X	p.sativum_wa1_contig26227_4 Proteasome subunit beta type n=2 Tax=Medicago truncatula RepID=I3S0S1_MEDTR (UniRef100_I3S0S1 icov:91% qcovs:98.04% e-val:7e-146)	protein.degradation.ubiquitin.proteasom	0.169788	0.0083	0.0204082	0.957085	0.7328	0.862894	0.875154	0.5384	0.62158	0.244651	0.275231	0.80536	1.76099	0.0495311	0.038425	0.312402	0.0495311	0.0272557	0.613644	0.51269	0.330221	2.1951	0.0375	0.108895	0.826552	0.4552	0.420572	0.160359	0.0019	0.00721726	0.288025	0.51269	0.314893	1.12677	0.51269	0.400952
>generic|frv2_121379|p.sativum_wa1_contig26353_6	frv2_121379	X	p.sativum_wa1_contig26353_6 Outer envelope pore protein 24, chloroplastic n=1 Tax=Pisum sativum RepID=OEP24_PEA (UniRef100_O49929 icov:88% qcovs:100% e-val:3e-153)	not assigned.no ontology	12.3518	0.0495311	0.0436202	1.10002	0.5066	0.851667	0.220767	0.275231	0.537321	0.258021	0.827259	0.80536	0.0324756	0.0495311	0.038425	0.364659	0.0056	0.00939461	0.196563	0.827259	0.398057	0.168183	0.51269	0.375287	0.236632	0.275231	0.322131	13.2394	0.0495311	0.035142	1.43225	0.51269	0.314893	6.10612	0.0108	0.0728677
>generic|frv2_121810|p.sativum_wa1_contig26655_4	frv2_121810	X	p.sativum_wa1_contig26655_4 PREDICTED: leucine--tRNA ligase, cytoplasmic-like isoform X1 n=2 Tax=Cicer arietinum RepID=UPI00032A6F60 (UniRef100_UPI00032A6F60 icov:92% qcovs:86.96% e-val:0)	protein.aa activation.leucine-tRNA ligase	0.27215	0.2281	0.156378	1.23385	0.1398	0.82993	8.1928	0.0046	0.226801	6.843	0.827259	0.80536	0.922105	0.51269	0.218788	0.203389	0.0056	0.00939461	5.86448	0.51269	0.330221	7.02126	0.0079	0.108895	4.54632	0.2065	0.288703	0.151021	0.0044	0.010359	28.914	0.0495311	0.0969887	5.21344	0.0139	0.0825294
>generic|frv2_122363|p.sativum_wa1_contig27027_3	frv2_122363	X	p.sativum_wa1_contig27027_3 Uncharacterized protein n=1 Tax=Lotus japonicus RepID=I3STI1_LOTJA (UniRef100_I3STI1 icov:98% qcovs:89.37% e-val:5e-170)	hormone metabolism.auxin.induced-regulated-responsive-activated	0.0164699	0.0087	0.0208626	1.02352	0.8961	0.879192	1.25573	0.5162	0.618454	36.9984	0.1693	0.80536	0.743696	0.2346	0.137412	0.0119671	0.0495311	0.0272557	48.7833	0.0307	0.148426	1.65572	0.3619	0.351483	1.44645	0.3492	0.362106	0.0189713	0.0495311	0.035142	94.8812	0.0495311	0.0969887	2.62479	0.0495311	0.0894417
>generic|frv2_125364|p.sativum_wa1_contig28982_4	frv2_125364	X	p.sativum_wa1_contig28982_4 Cytochrome b5-like heme/steroid-binding domain protein n=1 Tax=Medicago truncatula RepID=G7LAT7_MEDTR (UniRef100_G7LAT7 icov:72% qcovs:84.51% e-val:3e-80)	redox.ascorbate and glutathione	0.866758	0.9054	0.386731	91.1976	0.0495311	0.47323	3.74943	0.0495311	0.226801	2.17187	0.4613	0.80536	71.2546	0.0495311	0.038425	0.677216	0.7628	0.230291	0.973807	0.985	0.443376	1.68114	0.2571	0.306239	2.20291	0.6305	0.476112	0.509249	0.0495311	0.035142	0.0301063	0.0495311	0.0969887	1.26417	0.8477	0.524719
>generic|frv2_125364|p.sativum_wa1_contig28982_4	frv2_125364	X	p.sativum_wa1_contig28982_4 Cytochrome b5-like heme/steroid-binding domain protein n=1 Tax=Medicago truncatula RepID=G7LAT7_MEDTR (UniRef100_G7LAT7 icov:72% qcovs:84.51% e-val:3e-80)	redox.misc	0.866758	0.9054	0.386731	91.1976	0.0495311	0.47323	3.74943	0.0495311	0.226801	2.17187	0.4613	0.80536	71.2546	0.0495311	0.038425	0.677216	0.7628	0.230291	0.973807	0.985	0.443376	1.68114	0.2571	0.306239	2.20291	0.6305	0.476112	0.509249	0.0495311	0.035142	0.0301063	0.0495311	0.0969887	1.26417	0.8477	0.524719
>generic|frv2_125506|p.sativum_wa1_contig29078_5	frv2_125506;frv2_45230;frv2_45234;frv2_45214;frv2_45242;O24309;frv2_505		p.sativum_wa1_contig29078_5 Nodulin-like protein n=1 Tax=Medicago truncatula RepID=G7JGC9_MEDTR (UniRef100_G7JGC9 icov:90% qcovs:70.8% e-val:3e-46)	not assigned.unknown	4.72759	0.0236	0.0373512	0.680468	0.5169	0.851667	1.31538	0.4229	0.618454	1.7759	0.51269	0.80536	0.257001	0.0495311	0.038425	1.78553	0.2906	0.119316	1.5631	0.6193	0.366088	1.15777	0.5288	0.381392	0.173836	0.047	0.104566	0.624779	0.1425	0.0881178	1.05728	0.51269	0.314893	0.405119	0.0495311	0.0894417
>generic|frv2_127031|p.sativum_wa1_contig30042_1	frv2_127031;Q9SPL4		p.sativum_wa1_contig30042_1 PREDICTED: vicilin-like antimicrobial peptides 2-2-like n=1 Tax=Cicer arietinum RepID=UPI00032A7EDC (UniRef100_UPI00032A7EDC icov:95% qcovs:75.1% e-val:8e-126)	development.storage proteins	1.16694	0.1509	0.116096	1.04118	0.6574	0.860868	1.02213	0.8686	0.724798	0.310415	0.0495311	0.50093	1.50964	0.0123	0.0286738	1.69197	0.0036	0.00737785	0.415986	0.0495311	0.148426	1.36975	0.1857	0.26858	0.902815	0.4819	0.425309	1.03072	0.7306	0.28218	0.248774	0.0495311	0.0969887	0.834429	0.4982	0.400952
>generic|frv2_127204|p.sativum_wa1_contig30155_4	frv2_127204;REV__frv2_127204		p.sativum_wa1_contig30155_4 Seed linoleate 9S-lipoxygenase-2 n=1 Tax=Pisum sativum RepID=LOX2_PEA (UniRef100_P14856 icov:92% qcovs:100% e-val:9e-173)	hormone metabolism.jasmonate.synthesis-degradation.lipoxygenase	0.441469	0	0	1.1139	0.5905	0.851667	1.02573	0.82	0.710655	0.892988	0.7456	0.80536	1.5037	0.0129	0.0294829	0.595958	0.0495311	0.0272557	1.70916	0.0495311	0.148426	1.96323	0.017	0.108895	0.817001	0.0017	0.0476813	0.351632	0.0031	0.00926519	0.928633	0.8237	0.401469	1.15836	0.5058	0.400952
>generic|frv2_129158|p.sativum_wa1_contig31371_4	frv2_129158	X	p.sativum_wa1_contig31371_4 Seed linoleate 9S-lipoxygenase-2 n=1 Tax=Pisum sativum RepID=LOX2_PEA (UniRef100_P14856 icov:99% qcovs:100% e-val:3e-158)	hormone metabolism.jasmonate.synthesis-degradation.lipoxygenase	0.440606	0.0045	0.0147498	1.10207	0.2172	0.851667	0.799278	0.2643	0.537321	1.26022	0.5076	0.80536	1.07111	0.4464	0.214789	0.428226	0.0024	0.00579576	2.68679	0.0121	0.148426	1.70406	0.0844	0.172777	0.588914	0.0246	0.104566	0.324641	0.0097	0.0176092	1.47725	0.1384	0.224972	1.29186	0.2426	0.295652
>generic|frv2_130435|p.sativum_wa1_contig32094_6	frv2_130435	X	p.sativum_wa1_contig32094_6 Convicilin (Fragment)	not assigned.unknown	0.0297564	0.0278	0.0413964	83.2272	0.827259	0.862894	3.41463	0.2713	0.537321	100.095	0.827259	0.80536	33.7694	0.0278	0.038425	0.0120736	0.275231	0.113796	5.03568	0.275231	0.330221	0.171787	0.51269	0.375287	9.18993	0.0407	0.104566	0.0800849	0.1438	0.0882591	1.3704	0.564	0.332965	1.13947	0.9302	0.540194
>generic|frv2_130543|p.sativum_wa1_contig32152_4	frv2_130543;frv2_66334		p.sativum_wa1_contig32152_4 PREDICTED: phospholipase D alpha 1-like n=1 Tax=Cicer arietinum RepID=UPI00032A8C9F (UniRef100_UPI00032A8C9F icov:99% qcovs:93.88% e-val:1e-124)	lipid metabolism.lipid degradation.lysophospholipases.phospholipase D	0.224931	0.0103	0.0229138	1.10363	0.6614	0.862375	1.2827	0.0495311	0.226801	4.21995	0.2255	0.80536	1.67987	0.0119	0.0278808	0.342374	0.0888	0.0473525	8.05529	0.002	0.0864742	2.44849	0.0495311	0.108895	1.05034	0.4803	0.425309	0.184185	0.007	0.0141259	5.03656	0.0243	0.0969887	1.3172	0.5806	0.430474
>generic|frv2_131258|p.sativum_wa1_contig32572_5	frv2_131258;frv2_133501		p.sativum_wa1_contig32572_5 PREDICTED: protein transport protein Sec61 subunit beta-like n=1 Tax=Cicer arietinum RepID=UPI00032A7E06 (UniRef100_UPI00032A7E06 icov:76% qcovs:88.79% e-val:2e-52)	protein.targeting.secretory pathway.unspecified	0.498599	0.0017	0.00960911	1.31457	0.4146	0.851667	1.10115	0.6494	0.657998	2.07662	0.1473	0.80536	2.14491	0.0495311	0.038425	0.813539	0.3007	0.122194	2.6522	0.0894	0.250496	1.40636	0.0495311	0.108895	1.45582	0.0495311	0.104566	0.659195	0.0495311	0.035142	1.80014	0.3697	0.314893	1.13954	0.45	0.400952
>generic|frv2_131440|p.sativum_wa1_contig32674_5	frv2_131440	X	p.sativum_wa1_contig32674_5 ATP-dependent chaperone ClpB n=1 Tax=Medicago truncatula RepID=A0A072USG1_MEDTR (UniRef100_A0A072USG1 icov:100% qcovs:89.63% e-val:5e-76)	stress.abiotic.heat	0.0805086	0.0495311	0.0436202	2.19806	0.1866	0.851667	0.703713	0.6159	0.648788	0.0494699	0.275231	0.80536	20.3771	0.0495311	0.038425	0.746356	0.4482	0.167734	1.47296	0.7141	0.394757	20.953	0.0495311	0.108895	0.48865	0.4182	0.406471	0.0559042	0.0495311	0.035142	0.0353222	0.126627	0.208694	1.56944	0.1972	0.267073
>generic|frv2_54389|franssen_33794_2	frv2_54389;frv2_132296;frv2_98645;frv2_29966;Q3E902		franssen_33794_2 PREDICTED: 40S ribosomal protein S21-2-like n=1 Tax=Cicer arietinum RepID=UPI00032A9F1B (UniRef100_UPI00032A9F1B icov:99% qcovs:82.65% e-val:4e-53)	protein.synthesis.ribosomal protein.eukaryotic.40S subunit.S21	0.939216	0.51269	0.266665	0.76199	0.5867	0.851667	2.08394	0.1531	0.454871	114.223	0.0495311	0.50093	1.10545	0.3763	0.191322	1.36256	0.6572	0.208559	78.7436	0.1796	0.320694	1.43663	0.51269	0.375287	1.90455	0.2125	0.29278	0.858367	0.51269	0.21589	135.665	0.0006	0.0131848	0.90503	0.8928	0.531721
>generic|frv2_132363|p.sativum_wa1_contig33207_4	frv2_132363;frv2_66974		p.sativum_wa1_contig33207_4 Oligosaccharyltransferase subunit ribophorin II n=1 Tax=Medicago truncatula RepID=A0A072VM58_MEDTR (UniRef100_A0A072VM58 icov:93% qcovs:87.82% e-val:6e-98)	development.unspecified	0.41664	0.0023	0.0103582	0.991252	0.964	0.88879	0.862944	0.5358	0.62158	0.241561	0.827259	0.80536	0.752595	0.2028	0.123761	0.316329	0.0028	0.00617204	0.227329	0.51269	0.330221	0.812103	0.5124	0.375287	0.846619	0.4894	0.425309	0.408758	0.0023	0.00799743	0.25573	0.827259	0.401469	1.04939	0.8662	0.52776
>generic|frv2_19119|franssen_11282_6	frv2_19119	X	franssen_11282_6 GT1 n=1 Tax=Medicago truncatula RepID=D2D581_MEDTR (UniRef100_D2D581 icov:76% qcovs:83.1% e-val:6e-33)	not assigned.unknown	0.417729	0.0147	0.0281727	0.887428	0.5209	0.851667	1.8412	0.51269	0.618454	0.91853	0.9503	0.827015	1.33362	0.1227	0.0865474	0.627762	0.1388	0.0684325	2.08934	0.4752	0.330221	4.18809	0.0495311	0.108895	1.32467	0.51269	0.425309	0.30054	0.0013	0.00638736	2.07531	0.3579	0.314893	2.00504	0.2786	0.304279
>generic|frv2_2163|franssen_1280_2	frv2_2163;frv2_137989;frv2_75172;frv2_75174		franssen_1280_2 Short-chain alcohol dehydrogenase A (Fragment)	misc.short chain dehydrogenase/reductase (SDR)	0.34493	0.0004	0.00503579	1.76541	0.0495311	0.47323	0.015401	0.1673	0.466104	1.36942	0.397	0.80536	1.90171	0.0495311	0.038425	0.371562	0.0007	0.002982	108.07	0.1652	0.308806	1.2154	0.5476	0.387004	5.34391	0.0021	0.0515379	119.685	0.0495311	0.035142	303.682	0.126627	0.208694	391.496	0	0
>generic|frv2_22141|franssen_13058_1	frv2_22141	X	franssen_13058_1 Uncharacterized protein n=1 Tax=Glycine max RepID=K7LYT3_SOYBN (UniRef100_K7LYT3 icov:99% qcovs:94.39% e-val:2e-61)	protein.degradation.ubiquitin.ubiquitin protease	0.158657	0.0004	0.00503579	1.60525	0.3025	0.851667	1.43023	0.5149	0.618454	0.486677	0.5821	0.80536	1.57739	0.126627	0.0873354	0.155904	0.0024	0.00579576	1.85294	0.5502	0.342288	5.44533	0.0143	0.108895	2.33924	0.0495311	0.104566	0.259495	0.0175	0.0251601	2.74786	0.3224	0.314893	9.06349	0.0022	0.0379332
>generic|frv2_27097|franssen_15947_1	frv2_27097	X	franssen_15947_1 Phospholipase D alpha n=1 Tax=Medicago truncatula RepID=UPI0002362FDD (UniRef100_UPI0002362FDD icov:97% qcovs:86.73% e-val:8e-60)	lipid metabolism.lipid degradation.lysophospholipases.phospholipase D	0.249741	0.007	0.0182045	1.2963	0.2755	0.851667	1.49448	0.1998	0.491437	2.30909	0.299	0.80536	1.10055	0.5256	0.222981	0.212029	0.0142	0.0168243	2.52728	0.1299	0.285023	1.6357	0.2553	0.306239	1.19418	0.5042	0.425309	0.199557	0.0093	0.0171586	2.74227	0.0429	0.0969887	1.53948	0.3303	0.335348
>generic|frv2_28036|franssen_16502_5	frv2_28036;frv2_87057;Q8W487		franssen_16502_5 Glycoprotein family protein n=1 Tax=Medicago truncatula RepID=I3SR78_MEDTR (UniRef100_I3SR78 icov:100% qcovs:78.21% e-val:1e-79)	not assigned.no ontology	2.20904	0.0108	0.0235856	1.00406	0.9865	0.891713	1.04562	0.8598	0.719471	1.71046	0.126627	0.80536	0.700339	0.2237	0.133033	1.54081	0.0495311	0.0272557	0.917812	0.8869	0.415524	0.561068	0.0024	0.108895	0.992371	0.983	0.589064	2.09654	0.0009	0.00514969	1.30053	0.5955	0.346052	0.763427	0.0495311	0.0894417
>generic|carvalho40325|pscam057868_1_aa	Q96453;frv2_35077;frv2_41043		PsCam057868_1_AA 14-3-3-like protein D OS=Glycine max GN=GF14D PE=2 SV=1 (spQ964531433D_SOYBN, pident:79.13%, qcovs:96%, evalue:2e-148)	signalling.14-3-3 proteins	0.84871	0.6535	0.315055	0.965687	0.8142	0.862894	2.28193	0.0058	0.226801	0.951993	0.9615	0.828744	0.899639	0.522	0.221741	0.790663	0.5072	0.174646	0.818002	0.8203	0.398057	1.96075	0.1963	0.27294	1.94704	0.0323	0.104566	0.724153	0.3415	0.165099	1.77035	0.365	0.314893	1.79582	0.2768	0.304279
>generic|frv2_41608|franssen_25401_3	frv2_41608;Q8GBD3		franssen_25401_3 GroES chaperonin n=1 Tax=Medicago truncatula RepID=G7LDE7_MEDTR (UniRef100_G7LDE7 icov:92% qcovs:82.22% e-val:9e-75)	protein.folding	1.28902	0.6689	0.320526	0.863985	0.2942	0.851667	3.09605	0.0495311	0.226801	2.41621	0.4423	0.80536	0.820695	0.4364	0.212388	1.22444	0.7094	0.218051	0.898557	0.9379	0.431736	1.15138	0.8058	0.458741	6.14804	0.0389	0.104566	2.5597	0.2487	0.13373	6.73132	0.0056	0.0626899	2.40697	0.0495311	0.0894417
>generic|frv2_42209|franssen_25808_6	frv2_42209;P20290		franssen_25808_6 PREDICTED: transcription factor BTF3 homolog 4-like n=1 Tax=Cicer arietinum RepID=UPI00032A845C (UniRef100_UPI00032A845C icov:88% qcovs:95.03% e-val:1e-103)	RNA.regulation of transcription.General Transcription	2.29549	0.004	0.0135935	0.877203	0.7124	0.862894	0.574588	0.0495311	0.226801	1.3295	0.5823	0.80536	0.910418	0.7647	0.289395	2.3824	0.0071	0.0110323	1.2982	0.6336	0.369548	0.561062	0.0495311	0.108895	0.65681	0.0495311	0.104566	2.62397	0.0037	0.00950288	0.936573	0.9173	0.422974	0.61795	0.1045	0.179115
>generic|frv2_74987|pisum_sativum_v2_contig770_5	frv2_74987;frv2_76732;frv2_4235;frv2_47109;O65743;frv2_47866;frv2_4236;frv2_3132;frv2_3125;frv2_95363;frv2_74984;frv2_95361;frv2_74988;frv2_95359		Pisum_sativum_v2_Contig770_5 60S ribosomal protein L24-2 n=1 Tax=Medicago truncatula RepID=Q1SN35_MEDTR (UniRef100_Q1SN35 icov:91% qcovs:96.95% e-val:6e-106)	protein.synthesis.ribosomal protein.eukaryotic.60S subunit.L24	0.111967	0.0162	0.0296164	0.430595	0.4375	0.851667	1.02974	0.9037	0.731475	0.537002	0.5763	0.80536	1.16359	0.7861	0.295098	0.302566	0.5244	0.177519	2.56438	0.1172	0.285023	4.91739	0.0199	0.108895	0.931253	0.8203	0.541851	0.101258	0.0018	0.00689535	2.05234	0.4281	0.314893	1.64567	0.7455	0.497448
>generic|frv2_42952|franssen_26301_3	frv2_42952;frv2_75861;frv2_96603;frv2_135189		franssen_26301_3 Tubulin beta-2 chain (Fragment)	cell.organisation.cytoskeleton.mikrotubuli	1.35363	0.628	0.308945	0.960724	0.5682	0.851667	0.882725	0.827259	0.710655	89.4542	0.0495311	0.50093	0.519764	0.214	0.128577	0.732333	0.1519	0.0734583	79.1189	0.0495311	0.148426	0.780738	0.1928	0.272365	0.944953	0.9367	0.579118	1.44906	0.51269	0.21589	143.842	0	0	1.54484	0.0224	0.0894417
>generic|frv2_76175|pisum_sativum_v2_contig1671_5	frv2_76175;frv2_45778;frv2_45762;frv2_45770;frv2_45774;frv2_45768;frv2_45764;frv2_45780;frv2_45775;frv2_76177;Q39255		Pisum_sativum_v2_Contig1671_5 PREDICTED: SKP1-like protein 1A-like n=1 Tax=Cicer arietinum RepID=UPI00032ACF54 (UniRef100_UPI00032ACF54 icov:81% qcovs:88.57% e-val:4e-84)	protein.degradation.ubiquitin.E3.SCF.SKP	0.0545926	0.0495311	0.0436202	1.16542	0.831	0.862894	5.97234	0.0169	0.226801	0.00581039	0.0495311	0.50093	29.4078	0.0495311	0.038425	1.37756	0.5897	0.193742	0.0231428	0.0495311	0.148426	23.7878	0.0038	0.108895	4.61421	0.0241	0.104566	0.042178	0.0038	0.00954283	0.0036312	0.0495311	0.0969887	0.728331	0.569	0.427668
>generic|frv2_46355|franssen_28437_2	frv2_46355;frv2_46357;frv2_1921;frv2_46359;frv2_46361;frv2_76059;frv2_76057;P49690		franssen_28437_2 Uncharacterized protein (Fragment)	protein.synthesis.ribosomal protein.eukaryotic.60S subunit.L23	2.28404	0.623	0.307578	0.448778	0.0495311	0.47323	0.661759	0.701	0.67947	0.0102616	0.0426	0.50093	15.2285	0.275231	0.153131	77.5048	0.0495311	0.0272557	0.358506	0.1689	0.311702	23.1197	0.51269	0.375287	0.459882	0.4592	0.423272	1.58727	0.7645	0.291872	0.0108264	0.0427	0.0969887	0.473481	0.0018	0.0342541
>generic|frv2_46471|franssen_28504_1	frv2_46471;mut48		franssen_28504_1 Translation elongation factor EF-2 subunit n=1 Tax=Medicago truncatula RepID=A0A072VT43_MEDTR (UniRef100_A0A072VT43 icov:99% qcovs:97.24% e-val:0)	protein.synthesis.elongation	0.103112	0.0018	0.00987214	1.12496	0.3353	0.851667	0.839028	0.1792	0.47462	31.1404	0.275231	0.80536	1.00274	0.9838	0.340194	0.0919093	0.0007	0.002982	145.995	0	0	3.93361	0.0118	0.108895	0.695669	0.0189	0.104566	0.0854939	0.0018	0.00689535	101.287	0.0495311	0.0969887	3.65904	0.0103	0.0721555
>generic|frv2_83017|pisum_sativum_v2_contig5481_1	frv2_83017;frv2_46496;frv2_2104;frv2_2106;frv2_2111;frv2_46498		Pisum_sativum_v2_Contig5481_1 Eukaryotic translation initiation factor n=1 Tax=Medicago truncatula RepID=G7KRJ1_MEDTR (UniRef100_G7KRJ1 icov:99% qcovs:98.3% e-val:0)	protein.synthesis.initiation	0.0911015	0.0027	0.0109973	2.03811	0.1783	0.851667	1.30216	0.51269	0.618454	0.131556	0.1862	0.80536	1.61861	0.3145	0.167198	0.0723505	0.0097	0.0132767	0.387375	0.275231	0.330221	3.83431	0.0495311	0.108895	1.57885	0.1154	0.209787	0.110459	0.0495311	0.035142	0.37786	0.333	0.314893	5.85393	0.027	0.0894417
>generic|frv2_46536|franssen_28540_3	frv2_46536	X	franssen_28540_3 Uncharacterized protein n=1 Tax=Medicago truncatula RepID=I3TAJ1_MEDTR (UniRef100_I3TAJ1 icov:92% qcovs:85.84% e-val:4e-141)	misc.glutathione S transferases	3.06297	0.0495311	0.0436202	0.780664	0.1271	0.800342	1.42783	0.0203	0.226801	1.06178	0.9217	0.823735	0.304539	0.0128	0.0293985	1.19487	0.5548	0.185039	1.35158	0.367	0.330221	1.81754	0.1596	0.253778	170.065	0.0495311	0.104566	364.82	0.0495311	0.035142	754.767	0	0	554.935	0.0016	0.0340997
>generic|frv2_46551|franssen_28548_5	frv2_46551;frv2_46546		franssen_28548_5 Short-chain alcohol dehydrogenase A (Fragment)	misc.short chain dehydrogenase/reductase (SDR)	0.407842	0.0097	0.0221119	1.07608	0.1116	0.800342	0.941327	0.6369	0.655339	1.36132	0.6088	0.80536	1.12217	0.3321	0.174565	0.42531	0.0495311	0.0272557	2.54315	0.0495311	0.148426	1.75854	0.0495311	0.108895	0.712569	0.0816	0.165366	0.30873	0.0011	0.00591942	1.61488	0.3108	0.314893	1.27651	0.3817	0.36506
>generic|frv2_86433|pisum_sativum_v2_contig7193_1	frv2_86433;frv2_46565		Pisum_sativum_v2_Contig7193_1 PREDICTED: uncharacterized protein At2g37660, chloroplastic-like n=1 Tax=Cicer arietinum RepID=UPI00032A9700 (UniRef100_UPI00032A9700 icov:80% qcovs:90.68% e-val:1e-155)	protein.degradation	2.3737	0.021	0.0345183	0.507605	0.1622	0.851667	1.67332	0.0236	0.226801	0.903114	0.8792	0.812258	0.444064	0.0285	0.038425	2.07656	0.13	0.0646826	0.575448	0.4785	0.330221	1.06621	0.51269	0.375287	1.10142	0.7184	0.51104	1.56242	0.0495311	0.035142	1.42729	0.4976	0.314893	0.802225	0.7086	0.484839
>generic|frv2_46668|franssen_28624_1	frv2_46668;frv2_46665;frv2_90515;P17093;frv2_46667;frv2_95586;frv2_75254;frv2_75250;frv2_75252;frv2_95588;P25460;frv2_75256;frv2_47570;frv2_75248;frv2_47566		franssen_28624_1 40S ribosomal protein S11 n=1 Tax=Arabidopsis lyrata subsp. lyrata RepID=D7MBM0_ARALL (UniRef100_D7MBM0 icov:100% qcovs:86.62% e-val:3e-87)	protein.synthesis.ribosomal protein.eukaryotic.40S subunit.S11	1.1573	0.646	0.312848	0.793467	0.827259	0.862894	1.20713	0.5953	0.6394	74.4504	0.0495311	0.50093	0.669758	0.0495311	0.038425	0.976865	0.9683	0.274099	107.521	0.0495311	0.148426	1.74334	0.2909	0.315729	0.656587	0.2296	0.304982	0.629484	0.2555	0.136034	105.407	0.0495311	0.0969887	1.12339	0.8719	0.52776
>generic|frv2_46800|franssen_28697_1	frv2_46800;frv2_84373;frv2_76809;P35684;frv2_8894;frv2_2588;frv2_2591;frv2_17620;frv2_68345;frv2_17622		franssen_28697_1 60S ribosomal protein L3B n=4 Tax=Medicago truncatula RepID=G7IBY1_MEDTR (UniRef100_G7IBY1 icov:94% qcovs:98.2% e-val:0)	protein.synthesis.ribosomal protein.eukaryotic.60S subunit.L3	0.161182	0.0024	0.0106356	1.05927	0.4541	0.851667	0.66669	0.0495311	0.226801	0.403692	0.2178	0.80536	0.214817	0	0	0.0326872	0.0001	0.00145823	0.988087	0.9771	0.442032	1.63181	0.2521	0.306239	0.689057	0.0495311	0.104566	0.166589	0.0063	0.0133074	3.16943	0.0047	0.0557716	8.31644	0.0004	0.0212049
>generic|frv2_76491|pisum_sativum_v2_contig1882_6	frv2_76491;frv2_46842;frv2_2673;P60039		Pisum_sativum_v2_Contig1882_6 60S ribosomal protein L7 n=2 Tax=Medicago truncatula RepID=A0A072VPV6_MEDTR (UniRef100_A0A072VPV6 icov:99% qcovs:97.54% e-val:4e-173)	protein.synthesis.ribosomal protein.eukaryotic.60S subunit.L7	0.236624	0.0025	0.0107352	0.945269	0.6767	0.862894	0.832223	0.0495311	0.226801	1.35907	0.6256	0.80536	0.924438	0.4242	0.207752	0.231409	0.0059	0.00985429	2.54819	0.0495311	0.148426	1.56038	0.0495311	0.108895	1.05108	0.6078	0.46478	0.298851	0.0495311	0.035142	2.89727	0.0421	0.0969887	2.01513	0.0296	0.0894417
>generic|frv2_46997|franssen_28810_1	frv2_46997;frv2_85416		franssen_28810_1 Guanine nucleotide-binding protein beta subunit-like protein n=1 Tax=Medicago truncatula RepID=G7LD98_MEDTR (UniRef100_G7LD98 icov:97% qcovs:96.31% e-val:0)	protein.postranslational modification	0.448468	0.0021	0.0100282	1.07486	0.5285	0.851667	1.05058	0.5472	0.62158	0.970366	0.9532	0.827015	1.00513	0.9632	0.335304	0.419376	0.0017	0.00499641	1.29452	0.418	0.330221	1.40153	0.51269	0.375287	0.994791	0.9457	0.580415	0.424651	0.0018	0.00689535	1.2812	0.4551	0.314893	1.41916	0.275231	0.303971
>generic|frv2_46997|franssen_28810_1	frv2_46997;frv2_85416		franssen_28810_1 Guanine nucleotide-binding protein beta subunit-like protein n=1 Tax=Medicago truncatula RepID=G7LD98_MEDTR (UniRef100_G7LD98 icov:97% qcovs:96.31% e-val:0)	signalling.G-proteins	0.448468	0.0021	0.0100282	1.07486	0.5285	0.851667	1.05058	0.5472	0.62158	0.970366	0.9532	0.827015	1.00513	0.9632	0.335304	0.419376	0.0017	0.00499641	1.29452	0.418	0.330221	1.40153	0.51269	0.375287	0.994791	0.9457	0.580415	0.424651	0.0018	0.00689535	1.2812	0.4551	0.314893	1.41916	0.275231	0.303971
>generic|frv2_46997|franssen_28810_1	frv2_46997;frv2_85416		franssen_28810_1 Guanine nucleotide-binding protein beta subunit-like protein n=1 Tax=Medicago truncatula RepID=G7LD98_MEDTR (UniRef100_G7LD98 icov:97% qcovs:96.31% e-val:0)	development.unspecified	0.448468	0.0021	0.0100282	1.07486	0.5285	0.851667	1.05058	0.5472	0.62158	0.970366	0.9532	0.827015	1.00513	0.9632	0.335304	0.419376	0.0017	0.00499641	1.29452	0.418	0.330221	1.40153	0.51269	0.375287	0.994791	0.9457	0.580415	0.424651	0.0018	0.00689535	1.2812	0.4551	0.314893	1.41916	0.275231	0.303971
>generic|carvalho13726|pscam013294_1_aa	Q9FVI2;mut15;frv2_47077;frv2_3054		PsCam013294_1_AA Actin-depolymerizing factor 1 OS=Petunia hybrida GN=ADF1 PE=2 SV=1 (spQ9FVI2ADF1_PETHY, pident:82.01%, qcovs:100%, evalue:5e-83)	cell.organisation.cytoskeleton.actin.actin depolymerizing factors	4.05139	0.0139	0.0270166	0.891094	0.4344	0.851667	1.33089	0.1868	0.484353	0.823623	0.8089	0.80536	0.267424	0.0165	0.0343437	1.21585	0.2435	0.105673	0.425086	0.4471	0.330221	0.686892	0.0438	0.108895	0.491428	0.191	0.276752	1.49597	0.0495311	0.035142	0.781152	0.765	0.401469	0.845143	0.2227	0.282533
>generic|frv2_86518|pisum_sativum_v2_contig7235_4	frv2_86518;frv2_47087;frv2_3077;frv2_39240;frv2_33921		Pisum_sativum_v2_Contig7235_4 Vf14-3-3c protein n=1 Tax=Vicia faba RepID=Q9FXL2_VICFA (UniRef100_Q9FXL2 icov:95% qcovs:95.83% e-val:0)	signalling.14-3-3 proteins	1.36862	0.2504	0.167916	1.11485	0.4454	0.851667	0.297391	0.0196	0.226801	0.853693	0.8135	0.80536	1.02963	0.8326	0.304226	1.264	0.3597	0.140594	2.23348	0.1375	0.29204	0.778052	0.5065	0.375287	0.429949	0.0287	0.104566	1.97866	0.1063	0.0710809	0.932651	0.91	0.422274	1.21796	0.4059	0.377968
>generic|frv2_47102|franssen_28872_2	frv2_47102;E1U332;frv2_73789		franssen_28872_2 Allergenic isoflavone reductase-like protein Bet protein n=1 Tax=Medicago truncatula RepID=I3SC37_MEDTR (UniRef100_I3SC37 icov:98% qcovs:90.97% e-val:0)	secondary metabolism.flavonoids.isoflavones.isoflavone reductase	2.27029	0.0001	0.00325845	0.825037	0.2181	0.851667	1.45481	0.001	0.169948	1.05413	0.8684	0.810257	0.398895	0.0495311	0.038425	1.09766	0.4871	0.174646	0.666395	0.2742	0.330221	0.919696	0.827259	0.458741	0.569719	0.0008	0.0330669	0.889069	0.0421	0.035142	0.951773	0.8665	0.411286	0.744926	0.2214	0.281847
>generic|frv2_47114|franssen_28878_4	frv2_47114;frv2_85897;P28475;frv2_3136		franssen_28878_4 Uncharacterized protein n=1 Tax=Phaseolus vulgaris RepID=V7AE23_PHAVU (UniRef100_V7AE23 icov:99% qcovs:91.26% e-val:0)	minor CHO metabolism.others	0.36112	0.3127	0.198631	0.876112	0.3275	0.851667	4.51677	0.0495311	0.226801	18.5222	0.0495311	0.50093	0.4329	0.0495311	0.038425	0.178435	0.0033	0.00687451	7.09604	0.51269	0.330221	1.73042	0.3618	0.351483	3.49011	0.2904	0.332453	0.279038	0.0495311	0.035142	57.2094	0.0495311	0.0969887	2.70604	0.042	0.0894417
>generic|frv2_47222|franssen_28950_2	frv2_47222;frv2_87812;frv2_3303;Q8VYF1		franssen_28950_2 PREDICTED: 60S ribosomal protein L15-1-like isoform X2 n=1 Tax=Cicer arietinum RepID=UPI00032A5F9C (UniRef100_UPI00032A5F9C icov:90% qcovs:97.55% e-val:1e-141)	protein.synthesis.ribosomal protein.eukaryotic.60S subunit.L15	0.0434351	0.0495311	0.0436202	1.26524	0.5293	0.851667	0.565684	0.51269	0.618454	0.13011	0.2254	0.80536	0.359505	0.0495311	0.038425	0.0123416	0.0495311	0.0272557	0.340575	0.3299	0.330221	1.48074	0.7931	0.457227	0.625276	0.0253	0.104566	0.0480107	0.51269	0.21589	0.592353	0.5555	0.328601	5.76029	0.0105	0.0721555
>generic|frv2_47306|franssen_28999_1	frv2_47306;Q8H124;frv2_3447		franssen_28999_1 NAD-dependent epimerase/dehydratase family protein n=2 Tax=Medicago truncatula RepID=G7JFG1_MEDTR (UniRef100_G7JFG1 icov:100% qcovs:90.54% e-val:0)	not assigned.no ontology	2.19297	0.0191	0.0329601	0.922366	0.827259	0.862894	0.961666	0.8315	0.713526	1.29313	0.4258	0.80536	0.705027	0.0027	0.0122219	1.67624	0.0495311	0.0272557	1.09444	0.7935	0.398057	0.813905	0.2358	0.301355	0.899605	0.5793	0.453134	2.05145	0.0235	0.0303505	1.39649	0.2443	0.314893	0.996089	0.9816	0.551962
>generic|frv2_77649|pisum_sativum_v2_contig2605_4	frv2_77649;frv2_80428;frv2_47334;Q38922;P92963;frv2_3511;frv2_3512;P49103;frv2_3507		Pisum_sativum_v2_Contig2605_4 Small GTPase family RAB protein n=1 Tax=Medicago truncatula RepID=G7KN60_MEDTR (UniRef100_G7KN60 icov:91% qcovs:97.63% e-val:4e-151)	signalling.G-proteins	0.15351	0.0495311	0.0436202	1.51341	0.4155	0.851667	0.446805	0.2094	0.498886	0.319645	0.2668	0.80536	1.00686	0.9906	0.341611	0.102129	0.0026	0.00597432	1.7017	0.3802	0.330221	2.37866	0.3435	0.34589	0.958111	0.8939	0.565685	0.329182	0.3148	0.155518	1.61931	0.5763	0.339551	7.66688	0.0016	0.0340997
>generic|frv2_47383|franssen_29049_3	frv2_47383;frv2_80838;Q9SIF2;frv2_66002		franssen_29049_3 Heat shock protein 81-2 n=1 Tax=Medicago truncatula RepID=A0A072TVH5_MEDTR (UniRef100_A0A072TVH5 icov:97% qcovs:91.96% e-val:0)	stress.abiotic.heat	2.52971	0.0094	0.0217866	1.18188	0.3811	0.851667	2.59146	0.3244	0.564658	0.520756	0.6226	0.80536	0.452755	0.0495311	0.038425	0.969088	0.785	0.23438	0.217768	0.51269	0.330221	1.08369	0.9232	0.483698	2.18151	0.0495311	0.104566	2.12953	0.1098	0.0729893	1.04927	0.51269	0.314893	2.38136	0.0495311	0.0894417
>generic|frv2_47399|franssen_29059_5	frv2_47399;P22241;frv2_116252;frv2_47401;REV__frv2_45152;frv2_3601;frv2_89599		franssen_29059_5 Uncharacterized protein n=1 Tax=Lotus japonicus RepID=I3T4F6_LOTJA (UniRef100_I3T4F6 icov:94% qcovs:85.29% e-val:0)	development.late embryogenesis abundant	2.53857	0.0049	0.0154221	1.0941	0.5454	0.851667	1.36297	0.2121	0.501603	0.502015	0.0495311	0.50093	0.596328	0.0495311	0.038425	1.38362	0.0382	0.0272557	0.295197	0.0257	0.148426	0.80146	0.0495311	0.108895	0.755078	0.4325	0.412684	1.40635	0.0228	0.0297869	0.373782	0.0495311	0.0969887	0.814628	0.2337	0.289558
>generic|frv2_47402|franssen_29061_1	frv2_47402;frv2_90648;frv2_124967;frv2_122755		franssen_29061_1 SPFH/band 7/PHB domain membrane-associated family protein n=1 Tax=Medicago truncatula RepID=A0A072U6I0_MEDTR (UniRef100_A0A072U6I0 icov:87% qcovs:95.1% e-val:0)	stress.biotic	1.17417	0.5035	0.266665	1.1398	0.3307	0.851667	1.13476	0.7944	0.710563	22.3299	0.0495311	0.50093	0.625531	0.0495311	0.038425	0.644393	0.0417	0.0272557	23.6016	0.0495311	0.148426	1.19938	0.5932	0.400388	1.17026	0.7459	0.520512	1.21091	0.4192	0.195708	44.1546	0.0002	0.00659239	2.25382	0.0202	0.0894417
>generic|carvalho11424|pscam009771_1_aa	P25794;frv2_47421;frv2_94502		PsCam009771_1_AA Probable aquaporin PIP-type 7a OS=Pisum sativum GN=TRG-31 PE=2 SV=2 (spP25794PIP2_PEA, pident:99.65%, qcovs:100%, evalue:0)	transport.Major Intrinsic Proteins.PIP	0.0485594	0.51269	0.266665	0.673401	0.827259	0.862894	0.0451972	0.0495311	0.226801	10.8008	0.275231	0.80536	0.421503	0.51269	0.218788	0.0303949	0.51269	0.174646	17.3223	0.275231	0.330221	0.072487	0.126627	0.227841	0.913254	0.9492	0.580603	0.981191	0.9041	0.319281	37.5314	0.0495311	0.0969887	2.33999	0.3437	0.343317
>generic|frv2_47501|franssen_29126_6	frv2_47501;frv2_3745;frv2_97168;frv2_3742		franssen_29126_6 PREDICTED: glutathione S-transferase DHAR2-like isoform X2 n=1 Tax=Cicer arietinum RepID=UPI00032A97E1 (UniRef100_UPI00032A97E1 icov:91% qcovs:84.83% e-val:2e-129)	redox.ascorbate and glutathione.ascorbate	1.55949	0.0495311	0.0436202	1.05726	0.6034	0.851667	0.702902	0.0495311	0.226801	16.168	0.0495311	0.50093	0.66701	0.1115	0.0804735	0.983857	0.8423	0.245088	1.22538	0.827259	0.398057	0.0532731	0.0495311	0.108895	39.1998	0.0495311	0.104566	86.9706	0	0	72.0149	0.0003	0.00809067	4.70921	0.0026	0.0402009
>generic|frv2_76776|pisum_sativum_v2_contig2063_5	frv2_76776;frv2_47527;frv2_47822;frv2_73816;frv2_47525;frv2_47530;P35685		Pisum_sativum_v2_Contig2063_5 Ribosomal protein L7Ae/L30e/S12e/Gadd45 family protein n=1 Tax=Medicago truncatula RepID=A0A072TYM4_MEDTR (UniRef100_A0A072TYM4 icov:94% qcovs:96.54% e-val:5e-180)	protein.synthesis.ribosomal protein.eukaryotic.60S subunit.L7A	0.00978184	0.0495311	0.0436202	0.95994	0.7773	0.862894	0.687802	0.1981	0.491437	0.313222	0.3358	0.80536	0.519937	0.0022	0.0115251	0.00529818	0.0014	0.00446047	1.25414	0.7052	0.392706	2.75395	0.1035	0.204528	0.768665	0.2136	0.29378	0.0109319	0.0495311	0.035142	1.85409	0.2322	0.310988	5.68229	0.0076	0.0619835
>generic|frv2_47599|franssen_29190_2	frv2_47599;O27628;frv2_74513		franssen_29190_2 Cofactor-independent phosphoglycerate mutase n=3 Tax=Medicago truncatula RepID=A0A072TWS3_MEDTR (UniRef100_A0A072TWS3 icov:100% qcovs:93.81% e-val:0)	glycolysis.cytosolic branch.phosphoglycerate mutase	1.26726	0.7261	0.338564	0.0838088	0.827259	0.862894	1.36072	0.0495311	0.226801	26.8113	0.0495311	0.50093	0.988416	0.9916	0.341703	14.9457	0.0495311	0.0272557	21.8149	0	0	1.10714	0.6347	0.408574	0.318591	0.0495311	0.104566	0.29671	0.0164	0.0242264	7.03149	0.827259	0.401469	0.0219796	0.0495311	0.0894417
>generic|frv2_77832|pisum_sativum_v2_contig2711_1	frv2_77832;frv2_47773;frv2_47771		Pisum_sativum_v2_Contig2711_1 4-hydroxy-tetrahydrodipicolinate synthase n=1 Tax=Medicago truncatula RepID=A0A072VMI5_MEDTR (UniRef100_A0A072VMI5 icov:88% qcovs:91.28% e-val:0)	amino acid metabolism.synthesis.aspartate family.lysine.dihydrodipicolinate synthase	0.0352807	0.0061	0.017599	1.40647	0.7915	0.862894	1.20475	0.7027	0.679826	0.0353335	0.827259	0.80536	3.88114	0.0647	0.0499434	0.0973566	0.0495311	0.0272557	1.38896	0.51269	0.330221	47.3587	0.0495311	0.108895	0.678278	0.1587	0.250771	0.0198632	0.0495311	0.035142	0.242739	0.51269	0.314893	9.66236	0.0495311	0.0894417
>generic|frv2_84258|pisum_sativum_v2_contig6101_4	frv2_84258;frv2_48035;Q9XG54;frv2_5804		JA responsive protein n=1 Tax=Glycine max RepID=I1MBY3_SOYBN (UniRef100_I1MBY3 icov:97% qcovs:78.42% e-val:0)	hormone metabolism.jasmonate.synthesis-degradation.12-Oxo-PDA-reductase	0.907823	0.6856	0.326832	0.980279	0.8119	0.862894	1.10913	0.8107	0.710655	59.0071	0.0495311	0.50093	0.618161	0.001	0.00790239	0.57247	0.0449	0.0272557	30.6924	0.0178	0.148426	0.576912	0.1939	0.27294	1.46826	0.1399	0.232773	1.20177	0.6536	0.257582	72.9012	0	0	1.2111	0.3902	0.370326
>generic|frv2_48191|franssen_29565_2	frv2_48191;Q94A97;frv2_76565;frv2_4628		franssen_29565_2 Uncharacterized protein n=10 Tax=Pentapetalae RepID=C6SZW2_SOYBN (UniRef100_C6SZW2 icov:88% qcovs:100% e-val:4e-107)	protein.degradation.ubiquitin.E2	3.5447	0.0495311	0.0436202	1.00356	0.955	0.88879	2.62012	0.4303	0.618454	1.19263	0.7874	0.80536	0.309119	0.0495311	0.038425	1.09184	0.51269	0.174646	0.172417	0.207	0.330221	0.378785	0.2089	0.283899	2.67411	0.3491	0.362106	3.61773	0.0495311	0.035142	1.49153	0.4062	0.314893	1.25507	0.51269	0.400952
>generic|frv2_48244|franssen_29605_1	frv2_48244;frv2_80274		franssen_29605_1 UDP-D-apiose/UDP-D-xylose synthase n=1 Tax=Medicago truncatula RepID=A0A072ULI6_MEDTR (UniRef100_A0A072ULI6 icov:92% qcovs:97.44% e-val:0)	cell wall.precursor synthesis.AXS	0.396108	0.0112	0.0240469	1.05238	0.723	0.862894	1.16521	0.0885	0.372903	0.593538	0.3694	0.80536	1.02084	0.8537	0.309751	0.384234	0.0168	0.0190705	0.952308	0.51269	0.330221	1.86953	0.0495311	0.108895	0.939933	0.5282	0.430594	0.319527	0.0026	0.00833528	0.876836	0.51269	0.314893	1.55469	0.2741	0.303971
>generic|frv2_74937|pisum_sativum_v2_contig737_6	frv2_74937;frv2_48300;frv2_74935;frv2_74947;frv2_54597;frv2_38623;frv2_95332;Q9ATF5		Pisum_sativum_v2_Contig737_6 60S ribosomal protein L18a n=2 Tax=Medicago truncatula RepID=B7FJC3_MEDTR (UniRef100_B7FJC3 icov:93% qcovs:96.07% e-val:1e-123)	protein.synthesis.ribosomal protein.eukaryotic.60S subunit.L18A	0.386112	0.0072	0.0185504	1.20783	0.0495311	0.47323	0.846557	0.3839	0.598561	0.792398	0.6947	0.80536	0.874604	0.2757	0.153209	0.279588	0.0005	0.00296203	1.50654	0.2756	0.330221	1.60951	0.2618	0.306239	0.917968	0.6391	0.47938	0.418683	0.0092	0.0171138	1.58124	0.1773	0.264309	2.41024	0.0495311	0.0894417
>generic|frv2_87000|pisum_sativum_v2_contig7473_4	frv2_87000;frv2_48363;frv2_74195;frv2_4868		Pisum_sativum_v2_Contig7473_4 Nucleoside diphosphate kinase n=1 Tax=Pisum sativum RepID=C0STY7_PEA (UniRef100_C0STY7 icov:98% qcovs:100% e-val:8e-170)	nucleotide metabolism.phosphotransfer and pyrophosphatases.nucleoside diphosphate kinase	5.73886	0.0251	0.0389463	1.17092	0.3007	0.851667	1.01424	0.8737	0.726675	0.350245	0.1901	0.80536	0.206916	0.0227	0.038425	1.01412	0.9453	0.269677	0.584805	0.3613	0.330221	1.69348	0.07	0.149101	0.154943	0.0495311	0.104566	0.876711	0.4973	0.21589	0.437915	0.2374	0.314893	1.46402	0.1792	0.253328
>generic|frv2_48458|franssen_29749_6	frv2_48458;frv2_75129;frv2_117650		franssen_29749_6 Glycine dehydrogenase (decarboxylating)	PS.photorespiration.glycine cleavage.P subunit	0.0113978	0.0495311	0.0436202	0.6496	0.827259	0.862894	0.0184219	0.0263	0.226801	0.131113	0.51269	0.80536	0.933414	0.7373	0.28177	0.0163775	0.0495311	0.0272557	0.886224	0.8477	0.404595	0.124518	0.126627	0.227841	1.6767	0.1869	0.274502	1.03739	0.8937	0.317343	1.59193	0.275231	0.314893	7.88723	0.126627	0.198016
>generic|frv2_48458|franssen_29749_6	frv2_48458;frv2_75129;frv2_117650		franssen_29749_6 Glycine dehydrogenase (decarboxylating)	C1-metabolism	0.0113978	0.0495311	0.0436202	0.6496	0.827259	0.862894	0.0184219	0.0263	0.226801	0.131113	0.51269	0.80536	0.933414	0.7373	0.28177	0.0163775	0.0495311	0.0272557	0.886224	0.8477	0.404595	0.124518	0.126627	0.227841	1.6767	0.1869	0.274502	1.03739	0.8937	0.317343	1.59193	0.275231	0.314893	7.88723	0.126627	0.198016
>generic|frv2_48534|franssen_29807_3	frv2_48534;frv2_84007		franssen_29807_3 PREDICTED: transaldolase-like n=1 Tax=Cicer arietinum RepID=UPI00032AADFA (UniRef100_UPI00032AADFA icov:99% qcovs:87.44% e-val:0)	OPP.non-reductive PP.transaldolase	0.108053	0.275231	0.178779	0.418104	0.3175	0.851667	9.70626	0.827259	0.710655	0.0294343	0.0495311	0.50093	4.76582	0.51269	0.218788	1.23166	0.6705	0.211199	0.0391469	0.0495311	0.148426	12.9091	0.126627	0.227841	5.37153	0.275231	0.322131	0.0597976	0.0495311	0.035142	0.0441222	0.126627	0.208694	0.626741	0.3981	0.375606
>generic|frv2_75390|pisum_sativum_v2_contig1073_2	frv2_75390;frv2_48700;frv2_48546;frv2_75389;frv2_95783;frv2_48544;Q9M5L0;frv2_75388;frv2_75392		Pisum_sativum_v2_Contig1073_2 PREDICTED: 60S ribosomal protein L35-like n=1 Tax=Cicer arietinum RepID=UPI00032A787E (UniRef100_UPI00032A787E icov:87% qcovs:98.36% e-val:1e-74)	protein.synthesis.ribosomal protein.eukaryotic.60S subunit.L35	0.274926	0.0495311	0.0436202	1.16348	0.5879	0.851667	0.989439	0.9631	0.748431	28.8893	0.1781	0.80536	0.647858	0.0459	0.038425	0.153087	0.0307	0.0272557	38.9704	0	0	1.33471	0.637	0.408574	1.15147	0.0495311	0.104566	0.319948	0.1377	0.0855005	69.264	0.0495311	0.0969887	2.78952	0.1012	0.174264
>generic|frv2_83412|pisum_sativum_v2_contig5679_2	frv2_83412;frv2_48594		Pisum_sativum_v2_Contig5679_2 PREDICTED: 26S proteasome non-ATPase regulatory subunit 13-like n=1 Tax=Cicer arietinum RepID=UPI00032A7E86 (UniRef100_UPI00032A7E86 icov:96% qcovs:96.37% e-val:0)	protein.degradation.ubiquitin.proteasom	0.196376	0.0001	0.00325845	1.06149	0.5189	0.851667	0.714229	0.2639	0.537321	0.459089	0.0426	0.50093	1.74616	0.0004	0.00565141	0.323039	0.0025	0.00585092	0.896087	0.6283	0.368529	1.39409	0.3784	0.359342	0.927292	0.748	0.520512	0.254957	0.0026	0.00833528	0.475864	0.0016	0.0296658	1.10028	0.8065	0.521195
>generic|frv2_48650|franssen_29883_2	frv2_48650	X	franssen_29883_2 Lactoylglutathione lyase-like protein n=3 Tax=Medicago truncatula RepID=G7JJ87_MEDTR (UniRef100_G7JJ87 icov:95% qcovs:81.29% e-val:1e-172)	Biodegradation of Xenobiotics.lactoylglutathione lyase	0.554227	0.0495311	0.0436202	1.02355	0.7719	0.862894	1.16522	0.2494	0.530664	2.82252	0.0495311	0.50093	0.624754	0.0045	0.0170576	0.338289	0.0095	0.0131935	2.70231	0.0393	0.148426	1.1156	0.5708	0.392411	0.958213	0.726	0.514118	0.455764	0.0453	0.035142	4.14466	0.0046	0.055699	1.50301	0.0495311	0.0894417
>generic|frv2_48788|franssen_29973_1	frv2_48788;frv2_77658;P31166;frv2_5451;frv2_40949;frv2_87819;Q9SU38;Q9SUW2		franssen_29973_1 Adenine phosphoribosyl transferase n=1 Tax=Astragalus membranaceus RepID=A0A075EAV1_ASTME (UniRef100_A0A075EAV1 icov:93% qcovs:86.92% e-val:9e-138)	nucleotide metabolism.salvage.phosphoribosyltransferases.aprt	0.491538	0.59	0.297382	1.64058	0.633	0.857035	23.7306	0.0495311	0.226801	0.170871	0.2544	0.80536	0.802145	0.8702	0.312817	0.240332	0.2203	0.0975753	0.0161076	0.0495311	0.148426	2.23704	0.4346	0.375287	10.0203	0.126627	0.219042	0.207553	0.2225	0.124015	0.201215	0.2783	0.314893	1.93193	0.4953	0.400952
>generic|frv2_48897|franssen_30048_2	frv2_48897;Q43317;frv2_85244;frv2_117485;frv2_40915		franssen_30048_2 Cysteine synthase n=2 Tax=Medicago truncatula RepID=B7FKU7_MEDTR (UniRef100_B7FKU7 icov:99% qcovs:95.69% e-val:0)	amino acid metabolism.synthesis.serine-glycine-cysteine group.cysteine.OASTL	1.01191	0.9824	0.4043	0.972171	0.8507	0.862894	0.56543	0.0495311	0.226801	18.1412	0.0322	0.50093	0.0161242	0.0495311	0.038425	0.0167833	0.0007	0.002982	19.8939	0.0495311	0.148426	0.620057	0.3978	0.368052	0.0387062	0.0001	0.00981674	0.0692699	0.0495311	0.035142	47.7554	0.0495311	0.0969887	2.55917	0.0167	0.0894417
>generic|frv2_94374|ex569817_5	frv2_94374;frv2_48937;frv2_48936;frv2_83446;Q9LZX4		EX569817_5 PREDICTED: fasciclin-like arabinogalactan protein 10-like n=1 Tax=Cicer arietinum RepID=UPI00032AC616 (UniRef100_UPI00032AC616 icov:99% qcovs:85.19% e-val:7e-157)	cell wall.cell wall proteins.AGPs.AGP	4.23845	0.0101	0.0229138	0.745889	0.1196	0.800342	0.931953	0.8837	0.728606	0.975794	0.9829	0.834986	0.13281	0.0029	0.013001	0.754681	0.0495311	0.0272557	0.0190395	0.827259	0.398057	0.0181841	0.0495311	0.108895	18.1133	0.126627	0.219042	82.3779	0.0495311	0.035142	2.59671	0.1971	0.281789	1.9849	0.0495311	0.0894417
>generic|frv2_49074|franssen_30166_5	frv2_49074;frv2_92106		franssen_30166_5 Heat shock 70 kDa protein n=1 Tax=Medicago truncatula RepID=A0A072UGG8_MEDTR (UniRef100_A0A072UGG8 icov:99% qcovs:88.98% e-val:0)	stress.abiotic.heat	2.1052	0.001	0.00748563	0.893424	0.4613	0.851667	0.533443	0.2365	0.517504	48.772	0.0495311	0.50093	0.595131	0.0416	0.038425	1.40232	0.0053	0.00905153	43.5965	0.0405	0.148426	0.476837	0.275231	0.306239	0.805309	0.599	0.461647	3.1781	0.0001	0.00150676	58.9932	0.0495311	0.0969887	1.08066	0.7914	0.513421
>generic|carvalho21942|pscam029336_1_aa	Q2N5X0;frv2_86555;frv2_49447;frv2_94882		PsCam029336_1_AA Kynurenine formamidase OS=Erythrobacter litoralis (strain HTCC2594)	DNA.unspecified	0.932725	0.6302	0.309478	0.657096	0.0293	0.47323	0.924384	0.3746	0.597315	0.442179	0.0495311	0.50093	1.35911	0.0134	0.0300367	1.92921	0.03	0.0272557	0.762187	0.51269	0.330221	1.59337	0.0369	0.108895	0.619127	0.0027	0.0623652	0.624714	0.0211	0.0283521	0.347205	0.0495311	0.0969887	0.51596	0.0495311	0.0894417
>generic|frv2_85885|pisum_sativum_v2_contig6918_5	frv2_85885;frv2_49580;Q9M1X0		Pisum_sativum_v2_Contig6918_5 PREDICTED: ribosome-recycling factor, chloroplastic-like n=1 Tax=Cicer arietinum RepID=UPI00032A5CD1 (UniRef100_UPI00032A5CD1 icov:87% qcovs:84.39% e-val:3e-156)	cell.division	4.62967	0.3079	0.196721	0.291044	0.0495311	0.47323	1.75976	0.5396	0.62158	9.2464	0.51269	0.80536	0.285217	0.0495311	0.038425	4.53699	0.3097	0.125169	8.53954	0.126627	0.285023	1.62523	0.6648	0.416253	1.21319	0.8651	0.555517	3.19173	0.3628	0.17327	36.3236	0.0003	0.00809067	1.14334	0.9211	0.538703
>generic|frv2_81212|pisum_sativum_v2_contig4584_1	frv2_81212;frv2_49581;O80585;Q9SE94		Pisum_sativum_v2_Contig4584_1 Methylenetetrahydrofolate reductase n=1 Tax=Medicago truncatula RepID=A0A072VS77_MEDTR (UniRef100_A0A072VS77 icov:99% qcovs:93.72% e-val:0)	C1-metabolism.methylenetetrahydrofolate reductase	0.384777	0.0058	0.0171809	1.06136	0.7993	0.862894	1.10705	0.51269	0.618454	0.748702	0.5216	0.80536	0.824943	0.2104	0.127234	0.299068	0.0258	0.0248269	1.14308	0.5764	0.352025	1.69019	0.1624	0.256441	0.928408	0.5206	0.427874	0.322686	0.0037	0.00950288	1.28644	0.3234	0.314893	1.82366	0.1841	0.257314
>generic|frv2_49658|franssen_30558_2	frv2_49658	X	franssen_30558_2 Subtilisin-like serine protease n=1 Tax=Medicago truncatula RepID=G7JCT4_MEDTR (UniRef100_G7JCT4 icov:100% qcovs:92.36% e-val:0)	protein.degradation.subtilases	2.74252	0.0131	0.0265808	1.25532	0.2423	0.851667	0.131409	0.51269	0.618454	0.446112	0.4812	0.80536	0.274517	0.0126	0.0292271	0.59974	0.0217	0.022236	0.0803444	0.275231	0.330221	0.0236668	0.0495311	0.108895	4.02684	0.142	0.235768	84.0402	0.0002	0.00215252	1.17856	0.8169	0.401469	3.31637	0.0057	0.056405
>generic|frv2_49660|franssen_30561_2	frv2_49660;O64530;frv2_83506;frv2_59693		franssen_30561_2 Sulfurtransferase n=1 Tax=Medicago truncatula RepID=G8A093_MEDTR (UniRef100_G8A093 icov:95% qcovs:89.27% e-val:0)	amino acid metabolism.degradation.serine-glycine-cysteine group.cysteine	1.09522	0.5678	0.288555	0.450145	0.0495311	0.47323	1.14662	0.3192	0.562503	2.10432	0.1678	0.80536	0.763408	0.0174	0.034818	1.8574	0.1975	0.0899376	2.0025	0.1504	0.299484	1.09114	0.6739	0.420795	0.804793	0.0382	0.104566	0.768714	0.1865	0.108779	2.11105	0.0495311	0.0969887	0.451586	0.0495311	0.0894417
>generic|frv2_86521|pisum_sativum_v2_contig7237_1	frv2_86521;frv2_49678;frv2_62570;frv2_106637;frv2_106635;frv2_61592		Pisum_sativum_v2_Contig7237_1 4-hydroxy-4-methyl-2-oxoglutarate aldolase n=1 Tax=Medicago truncatula RepID=B7FGQ6_MEDTR (UniRef100_B7FGQ6 icov:100% qcovs:98.19% e-val:4e-113)	C1-metabolism	0.856098	0.4407	0.253763	0.818697	0.1707	0.851667	2.67831	0.0495311	0.226801	0.529021	0.1934	0.80536	0.711557	0.0466	0.038425	0.744063	0.1717	0.0810688	0.369714	0.0324	0.148426	1.87178	0.1849	0.26858	2.67157	0.0495311	0.104566	0.853942	0.4321	0.199696	1.38811	0.0495311	0.0969887	2.14819	0.0495311	0.0894417
>generic|frv2_49864|franssen_30707_1	frv2_49864;frv2_75716;frv2_49862		franssen_30707_1 Peptidyl-prolyl cis-trans isomerase n=1 Tax=Phaseolus vulgaris RepID=V7BP04_PHAVU (UniRef100_V7BP04 icov:93% qcovs:92% e-val:4e-131)	cell.cycle.peptidylprolyl isomerase	0.900589	0.4853	0.266665	0.914424	0.5	0.851667	1.04192	0.6139	0.64735	0.459944	0.0495311	0.50093	1.35529	0.0353	0.038425	1.33478	0.1582	0.0757322	0.645065	0.0495311	0.148426	1.46128	0.1567	0.252854	1.10194	0.2936	0.332721	0.952471	0.7383	0.284056	0.524484	0.0495311	0.0969887	1.04274	0.8821	0.52776
>generic|frv2_49999|franssen_30798_5	frv2_49999;P29502;frv2_73783		franssen_30798_5 Tubulin beta-1 chain n=3 Tax=Pentapetalae RepID=G7L5V0_MEDTR (UniRef100_G7L5V0 icov:93% qcovs:98.89% e-val:0)	cell.organisation.cytoskeleton.mikrotubuli	0.0607708	0.0008	0.00681768	0.35414	0.126627	0.800342	7.32322	0.827259	0.710655	0.183662	0.51269	0.80536	0.471745	0.0061	0.0200287	0.0809521	0.51269	0.174646	0.0114027	0.827259	0.398057	0.454663	0.6102	0.403253	20.9365	0.0007	0.0330669	0.173739	0.51269	0.21589	0.506064	0.51269	0.314893	0.975798	0.9857	0.553372
>generic|frv2_88197|pisum_sativum_v2_contig8073_5	frv2_88197;frv2_50022;P13240		Pisum_sativum_v2_Contig8073_5 Disease resistance response protein 206 n=1 Tax=Pisum sativum RepID=DR206_PEA (UniRef100_P13240 icov:98% qcovs:100% e-val:2e-132)	stress.biotic.PR-proteins	1.0686	0.0323	0.0436202	0.91909	0.3797	0.851667	0.474297	0.0371	0.226801	0.692391	0.6765	0.80536	0.256314	0.0008	0.00731359	0.29801	0.0495311	0.0272557	0.505672	0.5007	0.330221	0.346392	0.0495311	0.108895	1.09365	0.51269	0.425309	2.46402	0.0495311	0.035142	2.15762	0.1684	0.254883	2.86405	0.0495311	0.0894417
>generic|frv2_50085|franssen_30862_3	frv2_50085;frv2_87150;frv2_77440		franssen_30862_3 Uncharacterized protein n=1 Tax=Medicago truncatula RepID=I3SWF3_MEDTR (UniRef100_I3SWF3 icov:96% qcovs:95.16% e-val:1e-124)	protein.degradation.ubiquitin.E2	0.700353	0.4702	0.266665	0.894091	0.0496	0.47323	1.28305	0.7064	0.680884	56.7907	0	0	0.837682	0.0277	0.038425	0.656167	0.3826	0.148322	35.0784	0.1584	0.304389	0.792511	0.51269	0.375287	1.80317	0.2306	0.305013	0.984265	0.9809	0.336111	75.5089	0	0	1.18878	0.0253	0.0894417
>generic|frv2_50256|franssen_30982_6	frv2_50256;frv2_82730;Q9ZUP3		franssen_30982_6 NAP1Ps n=1 Tax=Pisum sativum RepID=P93488_PEA (UniRef100_P93488 icov:86% qcovs:94.61% e-val:0)	DNA.synthesis/chromatin structure	5.90211	0.0137	0.0269111	0.858982	0.1216	0.800342	3.68082	0.0312	0.226801	0.812367	0.4038	0.80536	0.128432	0.0026	0.0121223	0.882466	0.3871	0.14976	0.103047	0.0495311	0.148426	0.466906	0.0106	0.108895	1.53265	0.7501	0.520512	2.45757	0.0111	0.0185834	1.22972	0.51269	0.314893	1.30028	0.0729	0.129436
>generic|frv2_87807|pisum_sativum_v2_contig7875_5	frv2_87807;frv2_50274		Pisum_sativum_v2_Contig7875_5 Emp24/gp25L/p24 family protein n=2 Tax=Medicago truncatula RepID=G7K0K7_MEDTR (UniRef100_G7K0K7 icov:98% qcovs:90.09% e-val:9e-135)	protein.targeting.secretory pathway.unspecified	0.239476	0.0023	0.0103582	1.05189	0.8468	0.862894	1.4526	0.0495311	0.226801	0.699203	0.7554	0.80536	1.08622	0.7211	0.277479	0.247292	0.0495311	0.0272557	0.72091	0.51269	0.330221	1.4977	0.126627	0.227841	1.77933	0.0434	0.104566	0.293341	0.0003	0.00255865	1.18092	0.8494	0.406749	1.77659	0.0495311	0.0894417
>generic|frv2_86052|pisum_sativum_v2_contig7003_3	frv2_86052;frv2_50375;frv2_50373		Pisum_sativum_v2_Contig7003_3 Chalcone-flavonone isomerase family protein n=1 Tax=Medicago truncatula RepID=B7FJK3_MEDTR (UniRef100_B7FJK3 icov:99% qcovs:87.05% e-val:3e-141)	secondary metabolism.flavonoids.chalcones.chalcone isomerase	7.3731	0.0018	0.00987214	0.896498	0.827259	0.862894	2.45095	0.1329	0.447266	1.98009	0.1978	0.80536	0.347891	0.0495311	0.038425	2.86117	0.0022	0.00559803	0.605555	0.5769	0.352025	0.749552	0.3281	0.337344	0.740343	0.7309	0.515146	2.22715	0.0135	0.0211155	1.28868	0.6431	0.364425	0.583455	0.0495311	0.0894417
>generic|frv2_50443|franssen_31118_1	frv2_50443;frv2_81728		franssen_31118_1 Adenylosuccinate synthetase, chloroplastic n=1 Tax=Medicago truncatula RepID=G7KTL4_MEDTR (UniRef100_G7KTL4 icov:96% qcovs:94.46% e-val:0)	nucleotide metabolism.synthesis.purine.adenylosuccinate synthase	0.493679	0.0294	0.043084	0.978648	0.8068	0.862894	0.83954	0.5154	0.618454	0.781179	0.8462	0.809861	0.757089	0.1203	0.0849831	0.381914	0.0009	0.00344672	1.33953	0.51269	0.330221	1.4396	0.4847	0.375287	0.862103	0.5319	0.431572	0.506947	0.0495311	0.035142	1.52533	0.51269	0.314893	1.91091	0.0495311	0.0894417
>generic|frv2_50714|franssen_31308_5	frv2_50714;frv2_85186;Q9XEE2;frv2_50715		franssen_31308_5 Annexin (Fragment)	cell.organisation	0.839067	0.4423	0.25442	3.10279	0.126627	0.800342	0.684787	0.0368	0.226801	0.263095	0.0495311	0.50093	2.57346	0.2069	0.126099	0.695924	0.0129	0.0160885	0.572326	0.0495311	0.148426	1.48966	0.0813	0.167939	0.704627	0.0495311	0.104566	0.863377	0.3709	0.176111	0.156706	0.0495311	0.0969887	1.8481	0.0043	0.0498473
>generic|frv2_81802|pisum_sativum_v2_contig4875_4	frv2_81802;frv2_51043;frv2_54896;Q9FYV1;frv2_82483		Pisum_sativum_v2_Contig4875_4 Myo-inositol 1-phosphate synthase n=1 Tax=Medicago truncatula RepID=G7J4B5_MEDTR (UniRef100_G7J4B5 icov:99% qcovs:98.24% e-val:0)	minor CHO metabolism.myo-inositol.InsP Synthases	0.826345	0.6215	0.307578	22.3214	0.275231	0.851667	0.0626804	0.0495311	0.226801	0.215779	0.827259	0.80536	1.80043	0.421	0.207578	0.0666526	0.275231	0.113796	0.155068	0.827259	0.398057	0.045045	0.275231	0.306239	0.101242	0.275231	0.322131	1.33472	0.5014	0.21589	0.00871978	0.126627	0.208694	0.902024	0.9235	0.539257
>generic|frv2_51115|franssen_31592_2	frv2_51115;P32296		franssen_31592_2 Pyrroline-5-carboxylate synthetase n=1 Tax=Medicago sativa subsp. falcata RepID=D2K6A2_MEDSF (UniRef100_D2K6A2 icov:99% qcovs:93.64% e-val:0)	amino acid metabolism.synthesis.glutamate family.proline.delta 1-pyrroline-5-carboxylate synthetase	0.418836	0.0495311	0.0436202	1.04176	0.8068	0.862894	1.03967	0.7912	0.709568	0.802334	0.51269	0.80536	0.867059	0.3875	0.195579	0.348597	0.0328	0.0272557	1.29637	0.51269	0.330221	1.67984	0.0495311	0.108895	0.838224	0.2396	0.312052	0.337683	0.0279	0.0347427	1.25326	0.51269	0.314893	1.62725	0.0495311	0.0894417
>generic|frv2_83370|pisum_sativum_v2_contig5658_2	frv2_83370;frv2_51387		Pisum_sativum_v2_Contig5658_2 PREDICTED: omega-amidase NIT2-like isoform X2 n=1 Tax=Cicer arietinum RepID=UPI00032ABA9D (UniRef100_UPI00032ABA9D icov:96% qcovs:88.25% e-val:0)	not assigned.no ontology	0.265441	0.2238	0.155226	0.937089	0.9639	0.88879	21.115	0.0495311	0.226801	10.1619	0.1641	0.80536	1.57007	0.6642	0.26575	0.44474	0.827259	0.241638	1.00224	0.9896	0.443721	2.08252	0.4363	0.375287	25.0734	0.51269	0.425309	0.315202	0.293	0.146672	16.0054	0.51269	0.314893	1.47595	0.7709	0.507216
>generic|frv2_51476|franssen_31829_5	frv2_51476;frv2_90859		franssen_31829_5 Ubiquitin-activating enzyme E1 n=1 Tax=Medicago truncatula RepID=UPI00023654B8 (UniRef100_UPI00023654B8 icov:100% qcovs:88.71% e-val:2e-64)	protein.degradation.ubiquitin.E1	0.584566	0.2093	0.147505	1.00178	0.9805	0.88879	1.95614	0.2089	0.49886	41.6187	0.0495311	0.50093	0.832213	0.4785	0.218788	0.485618	0.0093	0.0129632	23.8712	0.1507	0.299484	1.12198	0.6928	0.42675	1.75996	0.3349	0.359135	0.525941	0.0854	0.0592074	50.4827	0.0495311	0.0969887	1.21514	0.275231	0.303971
>generic|frv2_51737|franssen_32007_3	frv2_51737;frv2_77570;Q9SIU0		franssen_32007_3 Malic enzyme n=2 Tax=Medicago truncatula RepID=G7LDG5_MEDTR (UniRef100_G7LDG5 icov:89% qcovs:91.77% e-val:1e-96)	TCA / org transformation.other organic acid transformatons.malic	2.29995	0.51269	0.266665	0.0509309	0	0	0.0669216	0.275231	0.537321	2.5531	0.827259	0.80536	0.0500648	0	0	2.26084	0.51269	0.174646	7.9581	0.827259	0.398057	0.208597	0.275231	0.306239	0.128122	0.827259	0.541851	4.40328	0.126627	0.0802792	20.3658	0	0	0.40627	0.51269	0.400952
>generic|frv2_51862|franssen_32095_6	frv2_51862;frv2_66492		franssen_32095_6 Thioredoxin-like protein n=1 Tax=Medicago truncatula RepID=G7J1S6_MEDTR (UniRef100_G7J1S6 icov:99% qcovs:86.36% e-val:2e-78)	not assigned.unknown	2.27412	0.001	0.00748563	0.811811	0.3293	0.851667	1.23768	0.2273	0.512494	1.50618	0.51269	0.80536	0.748346	0.0495311	0.038425	2.09634	0.0038	0.00758279	0.729546	0.827259	0.398057	0.599495	0.003	0.108895	0.81926	0.2156	0.294878	1.50531	0.0194	0.0271497	0.798679	0.6766	0.377291	0.430478	0.0007	0.025976
>generic|frv2_51924|franssen_32138_3	frv2_51924;Q8H0S9		franssen_32138_3 Peptidase M1 family aminopeptidase N n=7 Tax=Medicago RepID=A0A072TU77_MEDTR (UniRef100_A0A072TU77 icov:99% qcovs:93.8% e-val:0)	protein.degradation	0.172507	0.0136	0.0268098	1.07252	0.9251	0.886377	2.24981	0.0496	0.226801	1.97376	0.1325	0.80536	1.19532	0.7327	0.280472	0.192258	0.1865	0.0862311	1.21098	0.7481	0.398057	1.38035	0.0495311	0.108895	32.1426	0.0495311	0.104566	2.46456	0.827259	0.300012	32.5636	0.51269	0.314893	17.6948	0.275231	0.303971
>generic|frv2_8951|franssen_5214_6	frv2_8951;frv2_52002		franssen_5214_6 PREDICTED: uncharacterized protein LOC101496013 n=1 Tax=Cicer arietinum RepID=UPI00032A50E3 (UniRef100_UPI00032A50E3 icov:95% qcovs:92.47% e-val:8e-95)	not assigned.unknown	0.345583	0.0374	0.0436202	1.07378	0.5827	0.851667	1.0622	0.7405	0.693483	1.05033	0.9506	0.827015	1.08485	0.5485	0.23039	0.349147	0.0376	0.0272557	1.83741	0.325	0.330221	1.85818	0.0495311	0.108895	0.883673	0.4853	0.425309	0.287499	0.0221	0.0291249	1.49667	0.5281	0.32281	1.53008	0.0495311	0.0894417
>generic|frv2_52248|franssen_32364_1	frv2_52248;frv2_83650;Q9SHJ6		franssen_32364_1 Tropomyosin-like protein, putative n=1 Tax=Medicago truncatula RepID=G7K3D2_MEDTR (UniRef100_G7K3D2 icov:95% qcovs:75.57% e-val:8e-106)	not assigned.unknown	2.7393	0.0269	0.0404916	1.09155	0.5797	0.851667	4.57352	0.51269	0.618454	3.98014	0.0498	0.50093	0.363718	0.0098	0.0252229	0.912774	0.6534	0.207827	0.146402	0.51269	0.330221	0.168229	0.016	0.108895	13.6286	0.0495311	0.104566	8.16282	0.0107	0.0182517	5.48572	0.0134	0.0969887	1.50445	0.0495311	0.0894417
>generic|frv2_77551|pisum_sativum_v2_contig2541_1	frv2_77551;frv2_52407;A7SDW5;frv2_101269		Pisum_sativum_v2_Contig2541_1 Eukaryotic translation initiation factor 3 subunit L n=1 Tax=Medicago truncatula RepID=G7ZWE0_MEDTR (UniRef100_G7ZWE0 icov:94% qcovs:94.13% e-val:0)	not assigned.unknown	0.134293	0.0071	0.0183783	0.724745	0.6767	0.862894	1.21844	0.3375	0.570621	2.22845	0.3648	0.80536	1.67505	0.2718	0.153131	0.310381	0.3002	0.122194	5.16203	0.0029	0.10326	2.82241	0.049	0.108895	1.06851	0.6694	0.493002	0.117769	0.009	0.0170683	3.29286	0.2469	0.314893	1.07092	0.9274	0.539396
>generic|frv2_52542|franssen_32561_2	frv2_52542;frv2_77568		franssen_32561_2 Glucan endo-1,3-beta-glucosidase-like protein n=1 Tax=Medicago truncatula RepID=G7J6K5_MEDTR (UniRef100_G7J6K5 icov:95% qcovs:87.25% e-val:0)	misc.beta 1,3 glucan hydrolases.glucan endo-1,3-beta-glucosidase	1.04349	0.8898	0.381201	3.38235	0.2729	0.851667	0.962979	0.9326	0.738781	0.0601921	0.0495311	0.50093	0.116678	0.51269	0.218788	0.0359962	0.0495311	0.0272557	0.0656884	0.0495311	0.148426	1.05091	0.9098	0.479617	0.946007	0.8768	0.559826	1.0251	0.9516	0.329113	0.532593	0.6774	0.377342	29.9278	0.0495311	0.0894417
>generic|frv2_82421|pisum_sativum_v2_contig5185_3	frv2_82421;frv2_52681;Q8H100;Q9FIQ0		Pisum_sativum_v2_Contig5185_3 ADP-ribosylation factor GTPase-activating protein AGD10 n=1 Tax=Medicago truncatula RepID=G7LHQ5_MEDTR (UniRef100_G7LHQ5 icov:95% qcovs:87.62% e-val:0)	protein.degradation.ubiquitin.ubiquitin protease	0.830876	0.7063	0.332692	0.313731	0.0495311	0.47323	1.61043	0.2275	0.512494	1.02509	0.9826	0.834986	0.655022	0.0326	0.038425	1.73474	0.5691	0.188115	2.82387	0.1104	0.285023	4.43631	0.0602	0.131086	1.12263	0.5963	0.460018	0.579203	0.3207	0.1574	4.83976	0.0102	0.0864545	1.48121	0.7575	0.50196
>generic|frv2_82421|pisum_sativum_v2_contig5185_3	frv2_82421;frv2_52681;Q8H100;Q9FIQ0		Pisum_sativum_v2_Contig5185_3 ADP-ribosylation factor GTPase-activating protein AGD10 n=1 Tax=Medicago truncatula RepID=G7LHQ5_MEDTR (UniRef100_G7LHQ5 icov:95% qcovs:87.62% e-val:0)	development.unspecified	0.830876	0.7063	0.332692	0.313731	0.0495311	0.47323	1.61043	0.2275	0.512494	1.02509	0.9826	0.834986	0.655022	0.0326	0.038425	1.73474	0.5691	0.188115	2.82387	0.1104	0.285023	4.43631	0.0602	0.131086	1.12263	0.5963	0.460018	0.579203	0.3207	0.1574	4.83976	0.0102	0.0864545	1.48121	0.7575	0.50196
>generic|frv2_78078|pisum_sativum_v2_contig2853_5	frv2_78078;frv2_52723		Pisum_sativum_v2_Contig2853_5 PREDICTED: annexin D5-like n=1 Tax=Cicer arietinum RepID=UPI00032ACA03 (UniRef100_UPI00032ACA03 icov:92% qcovs:86.98% e-val:0)	cell.organisation	0.0890982	0.0495311	0.0436202	1.51946	0.3532	0.851667	0.904532	0.8994	0.730183	1.12098	0.9238	0.823735	0.89953	0.8754	0.314201	0.0527466	0	0	0.919526	0.9412	0.431736	0.741975	0.7608	0.450378	1.67641	0.448	0.418536	0.16513	0.2224	0.124015	1.71367	0.5988	0.347066	2.32284	0.126627	0.198016
>generic|frv2_53151|franssen_32983_1	frv2_53151;frv2_79450;Q94C12		franssen_32983_1 PREDICTED: NADH dehydrogenase [ubiquinone] 1 beta subcomplex subunit 10-B-like n=1 Tax=Cicer arietinum RepID=UPI00032AC070 (UniRef100_UPI00032AC070 icov:97% qcovs:99.06% e-val:9e-71)	mitochondrial electron transport / ATP synthesis.NADH-DH.localisation not clear	0.817465	0.0622	0.0546036	1.80823	0.4706	0.851667	13.6931	0.0495311	0.226801	0.0490054	0.827259	0.80536	2.86169	0.0495311	0.038425	1.29371	0.4811	0.174646	0.0584143	0.827259	0.398057	16.3221	0.0495311	0.108895	1.3666	0.0495311	0.104566	0.081585	0.0495311	0.035142	0.0278958	0.275231	0.314893	1.02932	0.9429	0.542896
>generic|frv2_54344|franssen_33765_4	frv2_54344;Q6INS3;frv2_85506		franssen_33765_4 O-linked GlcNAc transferase-like protein n=1 Tax=Medicago truncatula RepID=G7L1T5_MEDTR (UniRef100_G7L1T5 icov:91% qcovs:94.37% e-val:0)	not assigned.unknown	1.08181	0.8158	0.363979	0.313761	0.2576	0.851667	0.124279	0.0051	0.226801	0.915716	0.9421	0.827015	0.653595	0.51269	0.218788	2.25353	0.2002	0.0905873	1.20635	0.51269	0.330221	0.163724	0.1926	0.272365	1.10261	0.5585	0.44349	9.59793	0.0417	0.035142	2.03511	0.5037	0.314893	0.697311	0.6509	0.463608
>generic|frv2_78262|pisum_sativum_v2_contig2980_5	frv2_78262;frv2_54390		Pisum_sativum_v2_Contig2980_5 UDP-glucosyltransferase family protein n=1 Tax=Medicago truncatula RepID=G7K5A2_MEDTR (UniRef100_G7K5A2 icov:97% qcovs:86.84% e-val:0)	secondary metabolism.flavonoids.flavonols.flavonol 3-O-glycosyltransferase	0.426105	0.1573	0.12002	0.894395	0.3921	0.851667	2.66194	0.0047	0.226801	86.4956	0.0495311	0.50093	0.724831	0.2235	0.133033	0.345321	0.032	0.0272557	54.197	0.0061	0.148426	1.66794	0.03	0.108895	2.20073	0.1126	0.207094	0.352277	0.0282	0.0348284	164.553	0.0495311	0.0969887	1.70154	0.0424	0.0894417
>generic|frv2_78262|pisum_sativum_v2_contig2980_5	frv2_78262;frv2_54390		Pisum_sativum_v2_Contig2980_5 UDP-glucosyltransferase family protein n=1 Tax=Medicago truncatula RepID=G7K5A2_MEDTR (UniRef100_G7K5A2 icov:97% qcovs:86.84% e-val:0)	misc.UDP glucosyl and glucoronyl transferases	0.426105	0.1573	0.12002	0.894395	0.3921	0.851667	2.66194	0.0047	0.226801	86.4956	0.0495311	0.50093	0.724831	0.2235	0.133033	0.345321	0.032	0.0272557	54.197	0.0061	0.148426	1.66794	0.03	0.108895	2.20073	0.1126	0.207094	0.352277	0.0282	0.0348284	164.553	0.0495311	0.0969887	1.70154	0.0424	0.0894417
>generic|frv2_80099|pisum_sativum_v2_contig4011_4	frv2_80099;frv2_54748;frv2_11413		Pisum_sativum_v2_Contig4011_4 Endo-1,3-1,4-beta-D-glucanase-like protein n=1 Tax=Medicago truncatula RepID=A0A072UQU5_MEDTR (UniRef100_A0A072UQU5 icov:96% qcovs:87.39% e-val:5e-139)	misc.misc2	1.63375	0.0495311	0.0436202	0.798332	0.0119	0.47323	1.21233	0.3372	0.570621	0.487841	0.0495311	0.50093	0.905891	0.2128	0.128021	1.85387	0.0495311	0.0272557	0.450694	0.0495311	0.148426	1.12002	0.4054	0.369418	1.07726	0.6609	0.48919	1.45173	0.1147	0.0756901	0.535953	0.0495311	0.0969887	0.877065	0.1481	0.221158
>generic|carvalho14269|pscam014054_1_aa	Q2QS14;frv2_82168;frv2_54862		PsCam014054_1_AA UDP-glucose 6-dehydrogenase 4 OS=Oryza sativa subsp. japonica GN=UGD4 PE=2 SV=1 (spQ2QS14UGDH4_ORYSJ, pident:87.76%, qcovs:100%, evalue:0)	cell wall.precursor synthesis.UDP-Glc dehydrogenase (UGD)	0.422981	0.0495311	0.0436202	0.845055	0.3436	0.851667	2.3461	0.2001	0.491437	1.09605	0.8475	0.809861	0.867346	0.827259	0.302856	0.434139	0.0443	0.0272557	0.409758	0.1103	0.285023	0.877091	0.8066	0.458741	2.97688	0.0748	0.152978	0.536705	0.2299	0.126788	1.40636	0.0495311	0.0969887	1.08431	0.8535	0.525679
>generic|frv2_55386|franssen_34438_6	frv2_55386	X	franssen_34438_6 PREDICTED: leucine--tRNA ligase, cytoplasmic-like isoform X1 n=2 Tax=Cicer arietinum RepID=UPI00032A6F60 (UniRef100_UPI00032A6F60 icov:95% qcovs:84.71% e-val:0)	protein.aa activation.leucine-tRNA ligase	0.00888601	0.0014	0.00881263	0.906962	0.6774	0.862894	1.03313	0.886	0.728606	0.959499	0.9576	0.827524	1.12543	0.6306	0.25623	0.0110265	0.0002	0.00216651	1.97654	0.2187	0.330221	2.12821	0.0495311	0.108895	1.10899	0.6896	0.501454	0.00953851	0.0495311	0.035142	1.94766	0.2168	0.296113	1.84101	0.187	0.260387
>generic|frv2_58722|franssen_36424_1	frv2_58722	X	franssen_36424_1 Copper ion-binding protein n=2 Tax=Medicago truncatula RepID=A0A072UVI4_MEDTR (UniRef100_A0A072UVI4 icov:100% qcovs:86.82% e-val:1e-71)	not assigned.unknown	0.887037	0.4882	0.266665	0.74287	0.7285	0.862894	0.114136	0.0495311	0.226801	0.485316	0.5693	0.80536	1.4472	0.4522	0.217131	1.72806	0.51269	0.174646	9.23287	0.0017	0.0838134	2.17139	0.3122	0.328005	0.00335672	0.0495311	0.104566	0.0260875	0.0495311	0.035142	0.0214152	0.275231	0.314893	0.0327801	0.275231	0.303971
>generic|frv2_58823|franssen_36482_6	frv2_58823	X	franssen_36482_6 Small nuclear ribonucleoprotein n=1 Tax=Medicago truncatula RepID=G7LBD3_MEDTR (UniRef100_G7LBD3 icov:79% qcovs:100% e-val:1e-90)	RNA.processing	0.127156	0.0285	0.0422118	1.18147	0.0233	0.47323	0.151704	0.012	0.226801	0.483285	0.3988	0.80536	0.611116	0.0495311	0.038425	0.0657716	0	0	1.60297	0.337	0.330221	0.503173	0.4707	0.375287	0.899406	0.7289	0.514316	0.753873	0.802	0.299227	2.35916	0.0495311	0.0969887	5.76735	0.0007	0.025976
>generic|frv2_58830|franssen_36485_5	frv2_58830	X	franssen_36485_5 Phosphoglucan, water dikinase n=1 Tax=Medicago truncatula RepID=A0A072UCX7_MEDTR (UniRef100_A0A072UCX7 icov:99% qcovs:96.75% e-val:3e-73)	major CHO metabolism.degradation.starch.glucan water dikinase	0.490005	0.0115	0.0245957	1.37419	0.4684	0.851667	1.00835	0.9734	0.748431	0.313527	0.827259	0.80536	2.3343	0.0178	0.0353153	0.832359	0.6091	0.197678	0.531537	0.827259	0.398057	1.70949	0.2304	0.298924	0.883303	0.6507	0.485557	0.42924	0.0036	0.00940638	0.201134	0.0495311	0.0969887	0.881571	0.8388	0.524018
>generic|frv2_82045|pisum_sativum_v2_contig4998_5	frv2_82045;frv2_59349		Pisum_sativum_v2_Contig4998_5 PREDICTED: dihydrolipoyllysine-residue acetyltransferase component of pyruvate dehydrogenase complex-like n=1 Tax=Cicer arietinum RepID=UPI00032A792A (UniRef100_UPI00032A792A icov:94% qcovs:87.27% e-val:0)	lipid metabolism.FA synthesis and FA elongation.pyruvate DH	0.170827	0.51269	0.266665	0.677434	0.3449	0.851667	8.11796	0.0495311	0.226801	0.697346	0.7895	0.80536	0.379749	0.275231	0.153131	0.0957605	0.0495311	0.0272557	0.049332	0.51269	0.330221	0.574285	0.6009	0.402608	8.8554	0.275231	0.322131	0.186345	0.126627	0.0802792	1.15038	0.51269	0.314893	1.11753	0.8982	0.532868
>generic|frv2_60349|franssen_37502_3	frv2_60349;Q9T0I8		franssen_37502_3 5-methylthioadenosine/S-adenosylhomocysteine nucleosidase n=1 Tax=Medicago truncatula RepID=G7J8G7_MEDTR (UniRef100_G7J8G7 icov:89% qcovs:89.64% e-val:8e-163)	amino acid metabolism.synthesis.aspartate family.methionine	0.955883	0.9264	0.390241	2.89446	0.0495311	0.47323	12.2585	0.0495311	0.226801	2.36301	0.4211	0.80536	1.67778	0.4935	0.218788	0.554081	0.275231	0.113796	0.186312	0.827259	0.398057	0.966522	0.9569	0.493043	13.3561	0.0495311	0.104566	1.04147	0.9373	0.325697	1.48315	0.7632	0.401469	1.81672	0.2044	0.270892
>generic|frv2_61709|franssen_38283_6	frv2_61709;frv2_79733;B8FC91		franssen_38283_6 Survival protein SurE-like phosphatase/nucleotidase n=1 Tax=Medicago truncatula RepID=G7K2E3_MEDTR (UniRef100_G7K2E3 icov:98% qcovs:85.02% e-val:0)	misc.acid and other phosphatases	16.2062	0.0495311	0.0436202	0.618806	0.126627	0.800342	0.641533	0.3906	0.602572	3.861	0.827259	0.80536	0.0286755	0.0495311	0.038425	0.750998	0.6787	0.213191	0.832161	0.6516	0.376361	0.138269	0.0495311	0.108895	0.592428	0.3268	0.354487	14.9658	0.0495311	0.035142	17.1922	0	0	2.75541	0.2847	0.309238
>generic|frv2_61711|franssen_38284_4	frv2_61711;frv2_82615		franssen_38284_4 Transferase family protein n=1 Tax=Medicago truncatula RepID=A0A0C3W265_MEDTR (UniRef100_A0A0C3W265 icov:85% qcovs:80.65% e-val:4e-28)	not assigned.unknown	1.37667	0.5938	0.298212	0.285035	0.0495311	0.47323	12.6101	0.275231	0.537321	39.022	0.0495311	0.50093	0.311614	0.0495311	0.038425	1.50505	0.6578	0.208559	1.18316	0.51269	0.330221	0.382343	0.2154	0.286797	26.8021	0.126627	0.219042	2.92604	0.2126	0.120277	101.764	0.0495311	0.0969887	0.743334	0.746	0.497448
>generic|frv2_65564|franssen_40513_3	frv2_65564;frv2_74355;frv2_98163		franssen_40513_3 Uncharacterized protein n=1 Tax=Medicago truncatula RepID=I3SQ55_MEDTR (UniRef100_I3SQ55 icov:94% qcovs:82.54% e-val:7e-106)	stress.biotic.PR-proteins	1.61219	0.0348	0.0436202	0.945091	0.6122	0.851667	1.19556	0.1191	0.433733	3.63942	0.0251	0.50093	0.828077	0.0495311	0.038425	1.41258	0.085	0.0456471	2.48009	0.0984	0.270339	0.814718	0.1635	0.256991	0.983381	0.7574	0.522227	1.32607	0.1365	0.0851061	2.94522	0.0495311	0.0969887	0.764821	0.0844	0.147734
>generic|frv2_68639|franssen_42320_4	frv2_68639	X	franssen_42320_4 Uncharacterized protein n=1 Tax=Glycine max RepID=I1L8F0_SOYBN (UniRef100_I1L8F0 icov:88% qcovs:89.06% e-val:9e-68)	development.unspecified	0.0475245	0.275231	0.178779	1.56447	0.51269	0.851667	1.66316	0.7179	0.685532	0.0345406	0.0495311	0.50093	1.0344	0.9644	0.335304	0.0314224	0.0495311	0.0272557	0.206222	0.275231	0.330221	9.92973	0.275231	0.306239	4.00146	0.2419	0.314006	0.114341	0.275231	0.140032	0.797747	0.8542	0.407731	36.1327	0.0495311	0.0894417
>generic|frv2_69225|franssen_42696_2	frv2_69225;frv2_78723;frv2_31219;frv2_31680;frv2_33079		franssen_42696_2 Cysteine proteinase 15A n=1 Tax=Pisum sativum RepID=CYSP_PEA (UniRef100_P25804 icov:94% qcovs:99.45% e-val:0)	protein.degradation.cysteine protease	16.9386	0.0495311	0.0436202	1.05786	0.4419	0.851667	2.03992	0.1118	0.416063	3.36233	0.827259	0.80536	0.0237053	0	0	0.379572	0.0008	0.00322672	0.567908	0.0319	0.148426	0.344549	0.827259	0.458741	1.56704	0.2499	0.319627	13.0119	0.0495311	0.035142	37.5415	0	0	11.8113	0.0005	0.0231929
>generic|frv2_70608|franssen_43621_4	frv2_70608;frv2_74187;frv2_69341;P43297;frv2_44580;frv2_43410;frv2_44232;frv2_72858;frv2_42591;frv2_71310;frv2_42855;frv2_72699;frv2_41214;frv2_37992;frv2_71022;frv2_43303;frv2_71335;frv2_40310;frv2_36443;frv2_43141;frv2_42052;frv2_39257;frv2_31289;frv2_72821;frv2_71614;frv2_36728;frv2_40458;frv2_41498;frv2_94735		franssen_43621_4 Thiolprotease n=1 Tax=Pisum sativum RepID=Q41064_PEA (UniRef100_Q41064 icov:97% qcovs:99.01% e-val:1e-61)	protein.degradation.cysteine protease	4.85361	0.0066	0.0180098	0.917697	0.4968	0.851667	1.01534	0.9715	0.748431	1.51047	0.4487	0.80536	0.162316	0.0026	0.0121223	0.858474	0.2804	0.115681	0.65992	0.6055	0.36146	0.443598	0.035	0.108895	0.445454	0.1516	0.245986	2.1294	0.0495311	0.035142	1.81106	0.2576	0.314893	1.10032	0.4443	0.399693
>generic|frv2_71863|franssen_44448_1	frv2_71863;frv2_74907;frv2_95321;frv2_95315;frv2_95307;frv2_74908		franssen_44448_1 Non-specific lipid-transfer protein 5 n=1 Tax=Lens culinaris RepID=NLTP5_LENCU (UniRef100_A0AT31 icov:97% qcovs:66.97% e-val:8e-42)	not assigned.unknown	2.66908	0.0299	0.0432447	0.51102	0.0495311	0.47323	0.398026	0.0956	0.386835	0.356825	0.51269	0.80536	0.00102544	0	0	0.00535592	0.126627	0.0635234	0.00210771	0.827259	0.398057	0.00235107	0.0304	0.108895	0.344616	0.0374	0.104566	2.31093	0.1032	0.06973	0.708329	0.51269	0.314893	1.01442	0.9817	0.551962
>generic|frv2_7355|franssen_4281_2	frv2_7355;Q9T0A0;frv2_78670;frv2_103921		franssen_4281_2 Long-chain fatty acyl CoA ligase n=1 Tax=Medicago truncatula RepID=G7KAK9_MEDTR (UniRef100_G7KAK9 icov:98% qcovs:93.75% e-val:0)	lipid metabolism.FA synthesis and FA elongation.long chain fatty acid CoA ligase	0.0653378	0.1821	0.132901	1.67099	0.2617	0.851667	0.402511	0.0495311	0.226801	2.03011	0.51269	0.80536	0.930587	0.9289	0.327391	0.0363871	0.0004	0.00280844	18.3133	0.0495311	0.148426	3.63098	0.2302	0.298924	0.658107	0.4542	0.420572	0.106828	0.275231	0.140032	12.9511	0.51269	0.314893	10.6601	0.0013	0.0340997
>generic|frv2_73796|pisum_sativum_v2_contig26_6	frv2_73796;Q9SGW3;frv2_47464;Q9FHY0		Pisum_sativum_v2_Contig26_6 26S proteasome regulatory particle non-ATPase subunit 12 n=1 Tax=Medicago truncatula RepID=B7FL82_MEDTR (UniRef100_B7FL82 icov:99% qcovs:97.75% e-val:0)	protein.degradation.ubiquitin.proteasom	0.193825	0.2603	0.172682	0.652133	0.51269	0.851667	5.8047	0.0495311	0.226801	1.21703	0.8385	0.809861	0.574827	0.2893	0.158129	0.170848	0.51269	0.174646	0.30952	0.5208	0.333245	1.47628	0.4506	0.375287	3.71007	0.3244	0.353348	0.123883	0.0495311	0.035142	1.99772	0.51269	0.314893	1.07046	0.9119	0.535843
>generic|frv2_76505|pisum_sativum_v2_contig1890_1	frv2_76505;frv2_98159;frv2_73967;frv2_8055		Pisum_sativum_v2_Contig1890_1 PREDICTED: 60S ribosomal protein L34-like n=1 Tax=Cicer arietinum RepID=UPI00032A5689 (UniRef100_UPI00032A5689 icov:98% qcovs:100% e-val:2e-78)	protein.synthesis.ribosomal protein.eukaryotic.60S subunit.L34	0.506711	0.245	0.164902	0.908447	0.3311	0.851667	3.80544	0.1654	0.464619	5.12243	0.0243	0.50093	0.392185	0.0015	0.00994648	0.218752	0.008	0.0120841	1.16092	0.9179	0.425764	0.862446	0.7007	0.428528	1.96595	0.51269	0.425309	0.261774	0.1363	0.0850988	5.81948	0.0094	0.0845025	1.03207	0.8343	0.523403
>generic|frv2_74018|pisum_sativum_v2_contig152_3	frv2_74018;frv2_44737;frv2_44747;frv2_44795;frv2_44805;frv2_44755;frv2_44729;P08214;frv2_41;frv2_44756;frv2_44759;frv2_44810;Q43078;frv2_49;frv2_44801;frv2_44753;O82709;frv2_50;frv2_44739;frv2_44763;Q41001;frv2_45;frv2_44773;frv2_44751;P46256;frv2_32;frv2_44812;frv2_44725;frv2_44787;P35100;frv2_19		Pisum_sativum_v2_Contig152_3 PREDICTED: 40S ribosomal protein S16-like isoform X1 n=3 Tax=Cicer arietinum RepID=UPI00032A4DDF (UniRef100_UPI00032A4DDF icov:99% qcovs:93.66% e-val:4e-92)	protein.synthesis.ribosomal protein.eukaryotic.40S subunit.S16	0.209037	0.0007	0.00657213	0.990879	0.9495	0.88879	1.00495	0.958	0.747981	1.36181	0.5768	0.80536	1.1712	0.2374	0.138704	0.247078	0.0026	0.00597432	2.22179	0.04	0.148426	1.63958	0.1423	0.243849	1.2573	0.0495311	0.104566	0.261528	0.0015	0.00689535	2.38512	0.038	0.0969887	1.73547	0.1177	0.194986
>generic|frv2_74400|pisum_sativum_v2_contig368_4	frv2_74400;P37228;frv2_15747;frv2_15749		Pisum_sativum_v2_Contig368_4 Malate dehydrogenase n=1 Tax=Medicago truncatula RepID=G7K140_MEDTR (UniRef100_G7K140 icov:93% qcovs:94.97% e-val:0)	gluconeogenesis / glyoxylate cycle.Malate DH	0.83615	0.7791	0.35288	0.684992	0.4759	0.851667	1.22909	0.0477	0.226801	21.1065	0.0495311	0.50093	0.607199	0.3767	0.191322	0.741191	0.6277	0.202025	67.1852	0.0002	0.0242128	3.91237	0.0495311	0.108895	0.541491	0.2013	0.286393	0.368377	0.0002	0.00215252	59.9146	0.0117	0.095093	1.94447	0.4202	0.385104
>generic|frv2_74731|pisum_sativum_v2_contig588_5	frv2_74731;frv2_95153;frv2_95147;frv2_95140;frv2_4863;frv2_4860;frv2_95151;frv2_95142;frv2_76331;O81826		Pisum_sativum_v2_Contig588_5 Histone H2A n=1 Tax=Zea mays RepID=B6SI29_MAIZE (UniRef100_B6SI29 icov:96% qcovs:77.62% e-val:2e-70)	DNA.synthesis/chromatin structure.histone.core.H2A	1.30303	0.0063	0.0176253	0.952275	0.7904	0.862894	0.862525	0.2289	0.512494	0.491676	0.0421	0.50093	0.780778	0.2274	0.134777	1.06836	0.827259	0.241638	0.437823	0.021	0.148426	0.768052	0.2807	0.309556	0.941112	0.552	0.441244	1.42175	0.0047	0.0108395	0.52773	0.0482	0.0969887	1.0221	0.9162	0.537531
>generic|frv2_75059|pisum_sativum_v2_contig823_1	frv2_75059;frv2_75058;frv2_41382;frv2_69334;frv2_69170;frv2_76111;frv2_69335;frv2_69371;frv2_75053;frv2_75052;frv2_100349;frv2_95420;frv2_77217;frv2_95419;frv2_75066;frv2_95415;frv2_40432;frv2_100351;Q9M5M7;frv2_41232;frv2_71875;frv2_43583;frv2_37659;frv2_42840;frv2_42435;frv2_38534;frv2_40347;frv2_31368;frv2_69739;frv2_72336;frv2_42783;frv2_73306;frv2_41277;frv2_73551;frv2_73280;frv2_40364;frv2_…		Pisum_sativum_v2_Contig823_1 Uncharacterized protein n=1 Tax=Phaseolus vulgaris RepID=V7AM91_PHAVU (UniRef100_V7AM91 icov:95% qcovs:93.67% e-val:5e-152)	protein.synthesis.ribosomal protein.eukaryotic.60S subunit.L10	0.0796943	0.0049	0.0154221	2.1034	0.0495311	0.47323	0.0139187	0.275231	0.537321	0.841307	0.8552	0.810257	1.50184	0.4124	0.204769	0.056902	0	0	1.50654	0.61	0.362716	0.0249244	0.0495311	0.108895	1.18492	0.7426	0.519317	6.78452	0.275231	0.140032	1.18863	0.8252	0.401469	2.97177	0.0495311	0.0894417
>generic|frv2_75112|pisum_sativum_v2_contig859_6	frv2_75112;O82042;frv2_494;frv2_482;A0A0K1U4B3;Q04180;frv2_490;frv2_45220;frv2_45249;frv2_45201;frv2_45203;frv2_45235;frv2_45226;frv2_45224;frv2_45222;frv2_45218;frv2_45228;Q9SC36;frv2_497;frv2_45247;frv2_45239;O24470;frv2_488;frv2_45232;frv2_45208;frv2_45237;frv2_45206;frv2_45212;frv2_45216;frv2_501;A0A0K0L4B6;frv2_65196;frv2_45244;frv2_45246;frv2_29174		Pisum_sativum_v2_Contig859_6 PREDICTED: 40S ribosomal protein S18-like n=1 Tax=Cicer arietinum RepID=UPI00032A645D (UniRef100_UPI00032A645D icov:84% qcovs:97.37% e-val:7e-105)	protein.synthesis.ribosomal protein.eukaryotic.40S subunit.S18	0.432491	0.0194	0.033036	0.6421	0.5873	0.851667	0.845014	0.6237	0.651089	2.28593	0.0495311	0.50093	0.896641	0.8517	0.309411	0.603938	0.5003	0.174646	2.32553	0.1099	0.285023	0.859649	0.6196	0.406178	0.823456	0.4143	0.40368	0.421457	0.1231	0.0800644	2.13571	0.3977	0.314893	0.599904	0.2868	0.309832
>generic|frv2_75184|pisum_sativum_v2_contig914_1	frv2_75184;frv2_95502;P28188;frv2_110316;frv2_48079		Pisum_sativum_v2_Contig914_1 GTP-binding protein n=1 Tax=Pisum sativum RepID=Q08154_PEA (UniRef100_Q08154 icov:95% qcovs:100% e-val:5e-148)	signalling.G-proteins	0.418801	0.0017	0.00960911	0.975749	0.8448	0.862894	1.10647	0.3353	0.570621	2.19329	0.2836	0.80536	0.814012	0.0266	0.038425	0.349382	0.0062	0.0101322	2.73215	0.03	0.148426	1.37831	0.3849	0.362494	1.28612	0.0266	0.104566	0.486797	0.007	0.0141259	4.31672	0.0033	0.0466176	1.92042	0.1008	0.173979
>generic|frv2_76239|pisum_sativum_v2_contig1712_5	frv2_76239;Q8LBU2;frv2_50366;frv2_76241;frv2_87653		Pisum_sativum_v2_Contig1712_5 Glutathione peroxidase n=1 Tax=Cicer arietinum RepID=U5NF47_CICAR (UniRef100_U5NF47 icov:90% qcovs:91.76% e-val:7e-111)	redox.ascorbate and glutathione.glutathione	14.4298	0.0119	0.0248749	0.664957	0.3944	0.851667	2.23243	0.3338	0.570621	0.371201	0.51269	0.80536	0.157461	0.0107	0.0263957	3.41696	0.0473	0.0272557	0.12121	0.126627	0.285023	0.72897	0.3577	0.350342	0.38862	0.5642	0.445946	2.51192	0.0495311	0.035142	0.299152	0.51269	0.314893	0.535891	0.2017	0.270209
>generic|carvalho36672|pscam052279_1_aa	Q41495;frv2_76482		PsCam052279_1_AA STS14 protein OS=Solanum tuberosum GN=STS14 PE=2 SV=1 (spQ41495ST14_SOLTU, pident:61.87%, qcovs:81%, evalue:4e-62)	stress.abiotic.unspecified	4.14612	0.0044	0.0145947	1.69846	0.267	0.851667	0.0299015	0.0495311	0.226801	2.44457	0.0495311	0.50093	0.580922	0.5305	0.224856	1.41809	0.0071	0.0110323	1.14733	0.8509	0.405245	0.0140339	0.0495311	0.108895	1.19387	0.8126	0.539448	165.541	0.0495311	0.035142	2.35791	0.374	0.314893	1.63825	0.0283	0.0894417
>generic|frv2_76767|pisum_sativum_v2_contig2057_3	frv2_76767;Q8RWZ3;frv2_98878;frv2_98876;frv2_28801;frv2_52650;frv2_9311		Pisum_sativum_v2_Contig2057_3 PREDICTED: acyl-CoA dehydrogenase family member 10-like n=1 Tax=Cicer arietinum RepID=UPI00032A6A85 (UniRef100_UPI00032A6A85 icov:95% qcovs:86.84% e-val:0)	lipid metabolism.lipid degradation.beta-oxidation.acyl CoA DH	0.0436745	0.0495311	0.0436202	2.3588	0.51269	0.851667	0.542075	0.2508	0.531681	1.60826	0.671	0.80536	2.70368	0.1846	0.115683	0.0500601	0.0495311	0.0272557	6.38889	0.0139	0.148426	2.15342	0.4476	0.375287	0.783819	0.4011	0.394736	0.0631515	0.1769	0.10358	1.85219	0.667	0.373694	2.71657	0.0495311	0.0894417
>generic|frv2_77033|pisum_sativum_v2_contig2233_2	frv2_77033;frv2_5746;frv2_131509;frv2_5748		Pisum_sativum_v2_Contig2233_2 Import receptor subunit TOM40-like protein n=1 Tax=Medicago truncatula RepID=G7LBI9_MEDTR (UniRef100_G7LBI9 icov:94% qcovs:89.32% e-val:0)	protein.targeting.mitochondria	0.33317	0.0296	0.0431488	1.27052	0.2443	0.851667	0.926733	0.5923	0.639114	0.438482	0.0495311	0.50093	0.735285	0.1376	0.0931129	0.192815	0.0071	0.0110323	0.667045	0.51269	0.330221	1.4098	0.0495311	0.108895	0.680186	0.0344	0.104566	0.244534	0.0109	0.0184536	0.61706	0.51269	0.314893	1.78796	0.0271	0.0894417
>generic|frv2_77033|pisum_sativum_v2_contig2233_2	frv2_77033;frv2_5746;frv2_131509;frv2_5748		Pisum_sativum_v2_Contig2233_2 Import receptor subunit TOM40-like protein n=1 Tax=Medicago truncatula RepID=G7LBI9_MEDTR (UniRef100_G7LBI9 icov:94% qcovs:89.32% e-val:0)	transport.porins	0.33317	0.0296	0.0431488	1.27052	0.2443	0.851667	0.926733	0.5923	0.639114	0.438482	0.0495311	0.50093	0.735285	0.1376	0.0931129	0.192815	0.0071	0.0110323	0.667045	0.51269	0.330221	1.4098	0.0495311	0.108895	0.680186	0.0344	0.104566	0.244534	0.0109	0.0184536	0.61706	0.51269	0.314893	1.78796	0.0271	0.0894417
>generic|frv2_77556|pisum_sativum_v2_contig2544_6	frv2_77556;frv2_38416;frv2_31039;frv2_31172;frv2_32773;frv2_31512;frv2_32126;Q41932		Pisum_sativum_v2_Contig2544_6 Oxygen-evolving enhancer protein 3 n=1 Tax=Pisum sativum RepID=Q7Y1T5_PEA (UniRef100_Q7Y1T5 icov:86% qcovs:100% e-val:5e-169)	PS.lightreaction.photosystem II.PSII polypeptide subunits	0.931065	0.801	0.360149	3.6016	0.0495311	0.47323	1.32753	0.5676	0.629105	0.142131	0.827259	0.80536	0.0734112	0.275231	0.153131	0.0189779	0.0495311	0.0272557	0.0146927	0.827259	0.398057	0.137232	0.827259	0.458741	1.30552	0.5626	0.445844	0.915632	0.7896	0.296447	0.261291	0.51269	0.314893	6.62108	0.0112	0.0735718
>generic|frv2_77583|pisum_sativum_v2_contig2563_2	frv2_77583;frv2_45495;frv2_45498;frv2_64575		Pisum_sativum_v2_Contig2563_2 ATP synthase subunit delta, mitochondrial n=1 Tax=Pisum sativum RepID=ATP4_PEA (UniRef100_Q41000 icov:86% qcovs:97.46% e-val:3e-133)	mitochondrial electron transport / ATP synthesis.F1-ATPase	2.16548	0.0004	0.00503579	0.946939	0.6626	0.862375	0.659813	0.0495311	0.226801	0.70511	0.0495311	0.50093	0.844364	0.229	0.135494	1.93091	0.0007	0.002982	0.713156	0.257	0.330221	0.667342	0.0037	0.108895	0.67394	0.0798	0.162779	2.21184	0.0002	0.00215252	0.569215	0.0495311	0.0969887	0.764437	0.0295	0.0894417
>generic|frv2_77791|pisum_sativum_v2_contig2686_5	frv2_77791;Q43636		Pisum_sativum_v2_Contig2686_5 Thioredoxin h n=1 Tax=Pisum sativum RepID=Q9AR82_PEA (UniRef100_Q9AR82 icov:95% qcovs:100% e-val:9e-82)	redox.thioredoxin	0.870067	0.5776	0.292463	0.978592	0.744	0.862894	2.94847	0.0004	0.152953	0.816995	0.6108	0.80536	0.842341	0.0495311	0.038425	0.748926	0.2441	0.105769	0.217072	0.0495311	0.148426	0.783395	0.017	0.108895	1.72073	0.0162	0.104566	0.507772	0.0168	0.0246561	0.443434	0.167	0.254061	0.531142	0.0011	0.0302366
>generic|frv2_77904|pisum_sativum_v2_contig2752_3	frv2_77904;frv2_37526;frv2_30520;frv2_30523;frv2_101146;frv2_50074;P42791		Pisum_sativum_v2_Contig2752_3 PREDICTED: 60S ribosomal protein L18-like n=1 Tax=Cicer arietinum RepID=UPI00032AB746 (UniRef100_UPI00032AB746 icov:97% qcovs:96.26% e-val:8e-125)	protein.synthesis.ribosomal protein.eukaryotic.60S subunit.L18	0.166344	0.0027	0.0109973	1.02831	0.9067	0.881739	0.816939	0.4508	0.618454	0.96909	0.9706	0.830522	0.718256	0.2351	0.137532	0.116189	0.0027	0.00616673	1.65732	0.3055	0.330221	1.39711	0.5927	0.400388	0.839256	0.4739	0.425309	0.170889	0.0071	0.0142009	1.93651	0.1897	0.27654	2.05485	0.2068	0.27323
>generic|frv2_78293|pisum_sativum_v2_contig2999_5	frv2_78293;frv2_58620;frv2_15249;Q42806		Pisum_sativum_v2_Contig2999_5 Pyruvate kinase n=1 Tax=Medicago truncatula RepID=A0A072U4Q0_MEDTR (UniRef100_A0A072U4Q0 icov:98% qcovs:96.08% e-val:0)	glycolysis.cytosolic branch.pyruvate kinase (PK)	0.421145	0.0016	0.00942871	1.08854	0.6278	0.855685	1.14904	0.275231	0.537321	3.11746	0.2571	0.80536	1.49647	0.0066	0.0212505	0.578969	0.0495311	0.0272557	5.15061	0.0495311	0.148426	1.89842	0.1015	0.201742	0.964207	0.4665	0.425309	0.353401	0.0017	0.00689535	3.31866	0.126627	0.208694	1.15879	0.7338	0.493302
>generic|frv2_79617|pisum_sativum_v2_contig3754_5	frv2_79617;Q8W108;Q9ZTZ0;frv2_377;frv2_45142;O24294;frv2_374		Pisum_sativum_v2_Contig3754_5 1,2-dihydroxy-3-keto-5-methylthiopentene dioxygenase n=1 Tax=Medicago truncatula RepID=A0A072VQU1_MEDTR (UniRef100_A0A072VQU1 icov:92% qcovs:90.5% e-val:7e-132)	metal handling.regulation	1.84639	0.0011	0.00781193	0.837303	0.0495311	0.47323	0.940207	0.626	0.651089	0.474799	0.0066	0.50093	0.925571	0.4163	0.206485	2.04104	0.0004	0.00280844	0.522694	0.0013	0.0838134	1.03505	0.8778	0.475154	0.864022	0.1717	0.264398	1.69678	0.005	0.0113575	0.487936	0.0008	0.0169519	0.860468	0.5024	0.400952
>generic|frv2_79991|pisum_sativum_v2_contig3954_3	frv2_79991	X	Pisum_sativum_v2_Contig3954_3 GTP-binding protein n=2 Tax=Fabeae RepID=Q08150_PEA (UniRef100_Q08150 icov:83% qcovs:100% e-val:3e-156)	signalling.G-proteins	0.363058	0.0198	0.033036	1.13051	0.1768	0.851667	0.768858	0.2981	0.549276	0.555236	0.459	0.80536	0.602337	0.0327	0.038425	0.193437	0	0	0.834704	0.7685	0.398057	1.15585	0.7074	0.430238	0.71877	0.1738	0.266985	0.339406	0.0291	0.035142	0.996056	0.51269	0.314893	2.02806	0.0319	0.0894417
>generic|frv2_80226|pisum_sativum_v2_contig4077_1	frv2_80226;P28304;frv2_65251;frv2_27241;frv2_68686		Pisum_sativum_v2_Contig4077_1 PREDICTED: quinone oxidoreductase 1-like n=1 Tax=Cicer arietinum RepID=UPI00032A6B48 (UniRef100_UPI00032A6B48 icov:99% qcovs:87.2% e-val:0)	misc.oxidases - copper, flavone etc	0.424455	0.0045	0.0147498	1.04266	0.8212	0.862894	0.955433	0.7443	0.695651	0.637044	0.51269	0.80536	1.23133	0.1133	0.0815203	0.501261	0.0463	0.0272557	0.660533	0.51269	0.330221	0.990662	0.9714	0.495951	1.07492	0.492	0.425309	0.477539	0.0203	0.0278066	0.576631	0.51269	0.314893	0.943779	0.8396	0.524076
>generic|frv2_80246|pisum_sativum_v2_contig4088_1	frv2_80246;P86387;frv2_57428;O04865		Pisum_sativum_v2_Contig4088_1 PREDICTED: phospholipase D alpha 1-like isoform X1 n=1 Tax=Cicer arietinum RepID=UPI00032A6859 (UniRef100_UPI00032A6859 icov:99% qcovs:92.06% e-val:0)	lipid metabolism.lipid degradation.lysophospholipases.phospholipase D	0.172908	0.0008	0.00681768	0.892234	0.18	0.851667	0.930095	0.3984	0.608151	0.590682	0.2528	0.80536	1.22728	0.1182	0.084137	0.237838	0.0004	0.00280844	1.27338	0.1577	0.304009	2.00508	0.0495311	0.108895	0.674603	0.0187	0.104566	0.125411	0.0001	0.00150676	0.69994	0.0982	0.183797	1.05727	0.9087	0.535633
>generic|carvalho40112|pscam057612_1_aa	Q84P54;frv2_80273;frv2_11342;frv2_57011;frv2_47517;frv2_54890		PsCam057612_1_AA Gamma aminobutyrate transaminase 1, mitochondrial OS=Solanum lycopersicum GN=GABA-TP1 PE=1 SV=1 (spQ84P54GATP1_SOLLC, pident:79.72%, qcovs:95%, evalue:0)	amino acid metabolism.synthesis.central amino acid metabolism.GABA.GABA transaminase	0.0920594	0.0495311	0.0436202	0.57094	0.2614	0.851667	0.933666	0.7875	0.708743	0.384525	0.5739	0.80536	0.73342	0.3229	0.170497	0.118258	0.126627	0.0635234	1.69979	0.5301	0.337058	4.12725	0.0495311	0.108895	0.87918	0.6938	0.502183	0.086687	0.0002	0.00215252	2.0376	0.3657	0.314893	3.02542	0.298	0.315502
>generic|frv2_80303|pisum_sativum_v2_contig4118_6	frv2_80303	X	Pisum_sativum_v2_Contig4118_6 PREDICTED: probable serine protease EDA2-like n=1 Tax=Cicer arietinum RepID=UPI00032A7357 (UniRef100_UPI00032A7357 icov:97% qcovs:88.33% e-val:0)	protein.degradation.serine protease	1.16578	0.3964	0.235601	0.955498	0.6643	0.862894	1.03322	0.7941	0.710563	2.73334	0.0495311	0.50093	0.946319	0.7491	0.285111	1.15458	0.2462	0.106315	2.98773	0.0277	0.148426	1.12938	0.4693	0.375287	1.0398	0.8461	0.5487	1.1732	0.1512	0.0916176	3.28287	0.0125	0.0969887	1.1476	0.45	0.400952
>generic|frv2_80442|pisum_sativum_v2_contig4191_5	frv2_80442;Q9XF89;frv2_43394;frv2_42520;frv2_69597;frv2_41270;frv2_72444;frv2_41614;frv2_42744;frv2_70046;frv2_70452;frv2_69147;frv2_69044;frv2_41853;frv2_42127;frv2_70143;frv2_41357;frv2_44553;frv2_69526;frv2_73291;frv2_44104;frv2_43754;frv2_69311;frv2_43581;frv2_41345;frv2_70716;frv2_31264;frv2_72770;frv2_35056;frv2_42168;frv2_72603;frv2_42190;frv2_70954;frv2_38321;frv2_43361;frv2_43663;frv2_43…		Pisum_sativum_v2_Contig4191_5 PREDICTED: chlorophyll a-b binding protein CP26, chloroplastic-like n=1 Tax=Cicer arietinum RepID=UPI00032A948A (UniRef100_UPI00032A948A icov:91% qcovs:92.78% e-val:3e-176)	PS.lightreaction.photosystem II.LHC-II	4.78727	0.0255	0.0394564	1.17962	0.6375	0.857035	1.1632	0.2524	0.532505	0.0794372	0.51269	0.80536	0.0062132	0.0495311	0.038425	0.0252151	0.0495311	0.0272557	0.00192977	0.275231	0.330221	0.0282575	0.0495311	0.108895	0.299622	0.0089	0.104321	1.23313	0.51269	0.21589	0.0930601	0.51269	0.314893	1.38192	0.3293	0.33525
>generic|frv2_80788|pisum_sativum_v2_contig4372_6	frv2_80788;frv2_111629		Pisum_sativum_v2_Contig4372_6 PREDICTED: NADP-dependent malic enzyme-like n=1 Tax=Cicer arietinum RepID=UPI00032A67B7 (UniRef100_UPI00032A67B7 icov:97% qcovs:94.25% e-val:0)	TCA / org transformation.other organic acid transformatons.malic	1.61275	0.203	0.144722	12.023	0.827259	0.862894	0.545964	0.2015	0.491437	0.02428	0.0495311	0.50093	0.275855	0.1071	0.0779008	0.0370031	0.51269	0.174646	1.42194	0.547	0.342288	31.9741	0.1438	0.244697	0.00591215	0.0495311	0.104566	0.0174642	0.1395	0.0864993	0.0304751	0.2025	0.285972	15.0907	0.827259	0.521195
>generic|frv2_80864|pisum_sativum_v2_contig4411_2	frv2_80864;frv2_57746;frv2_117704		Pisum_sativum_v2_Contig4411_2 PREDICTED: multiple C2 and transmembrane domain-containing protein 2-like n=1 Tax=Cicer arietinum RepID=UPI00032A8DF7 (UniRef100_UPI00032A8DF7 icov:99% qcovs:97.55% e-val:0)	not assigned.no ontology.C2 domain-containing protein	0.0453913	0.0495311	0.0436202	1.17531	0.9097	0.883239	0.100686	0.275231	0.537321	7.6837	0.275231	0.80536	1.59513	0.51269	0.218788	0.0616051	0.275231	0.113796	11.4799	0.275231	0.330221	0.150431	0.275231	0.306239	1.67472	0.2321	0.305322	0.755	0.4345	0.200007	12.0528	0.827259	0.401469	1.84361	0.6818	0.475575
>generic|frv2_80866|pisum_sativum_v2_contig4412_3	frv2_80866;frv2_48664;frv2_27007		Pisum_sativum_v2_Contig4412_3 Topoisomerase-like protein n=2 Tax=Medicago truncatula RepID=G7JNQ7_MEDTR (UniRef100_G7JNQ7 icov:100% qcovs:93.77% e-val:0)	DNA.unspecified	0.349087	0.029	0.0427239	0.928058	0.6023	0.851667	1.17699	0.4626	0.618454	1.23542	0.7285	0.80536	0.433049	0.0013	0.00962085	0.16289	0.0046	0.00852611	1.40776	0.5184	0.332605	1.34119	0.3535	0.348775	0.713091	0.2206	0.299216	0.211497	0.0051	0.0114694	2.31813	0.0495311	0.0969887	1.7414	0.1134	0.190412
>generic|frv2_81008|pisum_sativum_v2_contig4482_3	frv2_81008;Q8LPJ4;frv2_60865;frv2_47642		Pisum_sativum_v2_Contig4482_3 PREDICTED: ABC transporter E family member 2-like n=1 Tax=Cicer arietinum RepID=UPI00032A6C11 (UniRef100_UPI00032A6C11 icov:99% qcovs:97.36% e-val:0)	RNA.transcription	0.183362	0.0036	0.0130338	1.07773	0.4586	0.851667	0.749479	0.2321	0.512494	3.85471	0.2806	0.80536	1.09159	0.4576	0.218788	0.18572	0.0028	0.00617204	7.85674	0.009	0.148426	1.5276	0.4195	0.375287	1.01341	0.9389	0.579118	0.247933	0.0205	0.0279957	7.29405	0.0037	0.0477232	2.03932	0.1366	0.209464
>generic|frv2_81146|pisum_sativum_v2_contig4551_1	frv2_81146	X	Pisum_sativum_v2_Contig4551_1 Serine/threonine protein phosphatase 2A regulatory subunit A n=1 Tax=Medicago truncatula RepID=A0A072W1U6_MEDTR (UniRef100_A0A072W1U6 icov:97% qcovs:98.81% e-val:0)	protein.postranslational modification	0.298596	0.0059	0.0173842	1.00623	0.9663	0.88879	1.18597	0.1879	0.484353	1.4634	0.5952	0.80536	2.07615	0.0118	0.0277861	0.616091	0.0495311	0.0272557	1.81248	0.2822	0.330221	1.46888	0.2522	0.306239	1.30476	0.1652	0.257929	0.328503	0.0016	0.00689535	1.13906	0.8368	0.40306	0.783215	0.5753	0.428686
>generic|frv2_81172|pisum_sativum_v2_contig4564_2	frv2_81172;Q2PMQ9		Pisum_sativum_v2_Contig4564_2 Photosystem II CP47 reaction center protein n=2 Tax=Pisum sativum RepID=D5MAL6_PEA (UniRef100_D5MAL6 icov:97% qcovs:100% e-val:0)	PS.lightreaction.photosystem II.PSII polypeptide subunits	0.992927	0.952	0.397099	1.10333	0.8908	0.874995	1.11696	0.7637	0.702158	0.0080129	0.0495311	0.50093	0.0488906	0.0495311	0.038425	0.0439985	0.0495311	0.0272557	0.00832145	0.0495311	0.148426	1.15997	0.718	0.435602	1.19551	0.3335	0.358889	1.06276	0.51269	0.21589	0.203482	0.51269	0.314893	28.0183	0.0495311	0.0894417
>generic|frv2_81222|pisum_sativum_v2_contig4589_1	frv2_81222;frv2_54563;frv2_24199		Pisum_sativum_v2_Contig4589_1 FAD-dependent pyridine nucleotide-disulphide oxidoreductase; Calcium-binding EF-hand n=1 Tax=Medicago truncatula RepID=Q2HTY1_MEDTR (UniRef100_Q2HTY1 icov:98% qcovs:92.79% e-val:0)	mitochondrial electron transport / ATP synthesis.NADH-DH.type II.external	3.17361	0.0298	0.0432129	0.854466	0.1975	0.851667	0.950549	0.51269	0.618454	0.719802	0.51269	0.80536	0.419828	0.0495311	0.038425	1.5593	0.1645	0.0779606	0.391438	0.275231	0.330221	0.516921	0.0126	0.108895	0.563002	0.0495311	0.104566	1.8797	0.0495311	0.035142	0.52493	0.827259	0.401469	0.623137	0.0331	0.0894417
>generic|frv2_81398|pisum_sativum_v2_contig4676_4	frv2_81398;frv2_52290		Pisum_sativum_v2_Contig4676_4 PREDICTED: clavaminate synthase-like protein At3g21360-like n=1 Tax=Cicer arietinum RepID=UPI00032AC98B (UniRef100_UPI00032AC98B icov:94% qcovs:89.36% e-val:0)	not assigned.unknown	2.65276	0.1886	0.136744	0.772079	0.51269	0.851667	2.07003	0.6507	0.657998	51.8782	0.0495311	0.50093	0.37545	0.51269	0.218788	1.28999	0.6145	0.19879	11.3989	0.275231	0.330221	0.454837	0.4583	0.375287	2.35279	0.6038	0.46398	3.01512	0.1369	0.0851207	71.4324	0	0	1.0631	0.9344	0.541362
>generic|frv2_81508|pisum_sativum_v2_contig4731_4	frv2_81508;frv2_60219		Pisum_sativum_v2_Contig4731_4 Pyruvate decarboxylase 1 n=1 Tax=Pisum sativum RepID=PDC1_PEA (UniRef100_P51850 icov:99% qcovs:99.83% e-val:0)	fermentation.PDC	0.315641	0.0007	0.00657213	1.16075	0.2867	0.851667	1.08163	0.3305	0.56927	1.2716	0.7212	0.80536	2.5782	0.0002	0.00321546	0.701086	0.1545	0.0746205	2.03652	0.1543	0.303249	1.73227	0.0495311	0.108895	1.4859	0.0029	0.0636762	0.433617	0.0046	0.0107182	1.17371	0.7818	0.401469	1.0714	0.8421	0.524621
>generic|frv2_81620|pisum_sativum_v2_contig4787_3	frv2_81620	X	Pisum_sativum_v2_Contig4787_3 PREDICTED: protein disulfide isomerase-like 1-4-like isoform X1 n=1 Tax=Cicer arietinum RepID=UPI00032A7004 (UniRef100_UPI00032A7004 icov:99% qcovs:84.68% e-val:0)	redox.thioredoxin.PDIL	2.56833	0.0091	0.0213594	0.984094	0.9335	0.88879	1.07107	0.7606	0.701879	0.395442	0.0495311	0.50093	0.766885	0.2119	0.127809	2.00145	0.0213	0.0220046	0.226679	0.0359	0.148426	0.613969	0.1721	0.264429	0.894275	0.6055	0.464455	2.14439	0.0177	0.0251601	0.264334	0.0415	0.0969887	0.657818	0.213	0.279298
>generic|frv2_81686|pisum_sativum_v2_contig4819_4	frv2_81686;Q9FFT4;frv2_54167;frv2_107680;frv2_121909;frv2_107678		Pisum_sativum_v2_Contig4819_4 Pyruvate decarboxylase 1 n=1 Tax=Lotus corniculatus RepID=Q84V95_LOTCO (UniRef100_Q84V95 icov:99% qcovs:92.9% e-val:0)	fermentation.PDC	0.243402	0.0026	0.0109109	1.29554	0.2537	0.851667	0.804187	0.3966	0.607075	0.901573	0.8846	0.812258	2.99724	0.0044	0.0168153	0.563114	0.0495311	0.0272557	2.48306	0.1047	0.280429	2.21485	0.0495311	0.108895	0.780413	0.3625	0.373603	0.236207	0.0008	0.0048868	0.646533	0.5342	0.323418	0.92905	0.8788	0.52776
>generic|frv2_81858|pisum_sativum_v2_contig4904_3	frv2_81858;frv2_55723		Pisum_sativum_v2_Contig4904_3 PREDICTED: pheophorbide a oxygenase, chloroplastic-like n=1 Tax=Cicer arietinum RepID=UPI00032AB1D4 (UniRef100_UPI00032AB1D4 icov:96% qcovs:88.81% e-val:0)	cell.cell death.plants	0.136935	0.0323	0.0436202	1.38566	0.5188	0.851667	1.35468	0.4725	0.618454	0.101099	0.027	0.50093	1.353	0.58	0.240498	0.133708	0.0146	0.0170321	0.6706	0.3777	0.330221	8.98576	0.0219	0.108895	1.2911	0.5469	0.439485	0.130508	0.0287	0.035142	0.639921	0.4233	0.314893	8.77073	0.0094	0.0690734
>generic|frv2_81952|pisum_sativum_v2_contig4952_3	frv2_81952;frv2_28916		Pisum_sativum_v2_Contig4952_3 Sucrose synthase 2 n=1 Tax=Pisum sativum RepID=SUS2_PEA (UniRef100_O24301 icov:99% qcovs:100% e-val:0)	major CHO metabolism.degradation.sucrose.Susy	0.250193	0.0005	0.00565242	1.07653	0.5748	0.851667	1.05193	0.7067	0.680884	1.02988	0.9431	0.827015	1.06429	0.6364	0.258238	0.247349	0.0005	0.00296203	1.93365	0.0495311	0.148426	1.97505	0.0291	0.108895	0.856347	0.2113	0.291638	0.203675	0.0013	0.00638736	1.55585	0.1962	0.281789	1.62632	0.0495311	0.0894417
>generic|frv2_81978|pisum_sativum_v2_contig4965_3	frv2_81978;frv2_2990		Pisum_sativum_v2_Contig4965_3 Glutamine synthetase n=1 Tax=Pisum sativum RepID=A1IVX1_PEA (UniRef100_A1IVX1 icov:93% qcovs:99.72% e-val:0)	N-metabolism.ammonia metabolism.glutamine synthetase	0.918709	0.4246	0.247581	0.964845	0.734	0.862894	0.968083	0.6132	0.64735	0.324093	0.0151	0.50093	0.856541	0.1929	0.118808	0.815583	0.1012	0.0536628	0.715286	0.0495311	0.148426	2.1366	0.0495311	0.108895	0.884854	0.2205	0.299216	0.839724	0.0495311	0.035142	0.738929	0.1233	0.208694	2.19984	0.032	0.0894417
>generic|frv2_82054|pisum_sativum_v2_contig5003_1	frv2_82054;Q9FWA3;frv2_47646;frv2_47643;frv2_27970;frv2_3968		Pisum_sativum_v2_Contig5003_1 6-phosphogluconate dehydrogenase, decarboxylating n=2 Tax=Medicago truncatula RepID=A0A072TX81_MEDTR (UniRef100_A0A072TX81 icov:99% qcovs:96.5% e-val:0)	OPP.oxidative PP.6-phosphogluconate dehydrogenase	0.489009	0.0021	0.0100282	0.938797	0.5879	0.851667	0.86667	0.0495311	0.226801	0.419219	0.0495311	0.50093	1.08335	0.3101	0.165858	0.564305	0.0194	0.0211588	0.7251	0.51269	0.330221	1.49903	0.0495311	0.108895	0.896915	0.1786	0.270036	0.506074	0.0011	0.00591942	0.600317	0.126627	0.208694	1.34435	0.2867	0.309832
>generic|frv2_82126|pisum_sativum_v2_contig5039_1	frv2_82126;frv2_57194		Pisum_sativum_v2_Contig5039_1 Aspartic proteinase n=1 Tax=Cicer arietinum RepID=A0A060A425_CICAR (UniRef100_A0A060A425 icov:93% qcovs:85.83% e-val:0)	protein.degradation.aspartate protease	1.07717	0.51269	0.266665	1.08831	0.672	0.862894	0.839202	0.6195	0.649227	0.276418	0.0495311	0.50093	1.07316	0.51269	0.218788	1.06217	0.51269	0.174646	0.310779	0.0495311	0.148426	0.943524	0.8855	0.475559	1.00157	0.51269	0.425309	1.28557	0.4633	0.21154	0.290046	0.0495311	0.0969887	1.14197	0.5786	0.430474
>generic|frv2_82191|pisum_sativum_v2_contig5071_4	frv2_82191;Q940M2		Pisum_sativum_v2_Contig5071_4 PREDICTED: alanine--glyoxylate aminotransferase 2 homolog 1, mitochondrial-like n=1 Tax=Cicer arietinum RepID=UPI00032A7487 (UniRef100_UPI00032A7487 icov:96% qcovs:90.06% e-val:0)	amino acid metabolism.synthesis.central amino acid metabolism.alanine.alanine-glyoxylate aminotransferase	0.122135	0.0012	0.00800872	0.891386	0.4201	0.851667	0.616223	0.2494	0.530664	0.340171	0.3271	0.80536	0.748825	0.0495311	0.038425	0.102602	0.0021	0.00545338	0.733663	0.6822	0.384063	1.32904	0.5426	0.385585	1.65195	0.0495311	0.104566	0.327416	0.0771	0.0540332	1.6185	0.3506	0.314893	4.24114	0.0065	0.0581218
>generic|frv2_82443|pisum_sativum_v2_contig5196_2	frv2_82443;frv2_59363		Pisum_sativum_v2_Contig5196_2 Aminoacylase-1 n=1 Tax=Glycine max RepID=I1LW56_SOYBN (UniRef100_I1LW56 icov:92% qcovs:78.75% e-val:0)	misc.nitrilases, *nitrile lyases, berberine bridge enzymes, reticuline oxidases, troponine reductases	2.19254	0.001	0.00748563	0.865477	0.0952	0.800342	1.17645	0.1982	0.491437	0.917913	0.4758	0.80536	0.740355	0.0113	0.0271574	1.87557	0.0019	0.00518248	0.648041	0.0201	0.148426	0.830567	0.1484	0.247108	0.928952	0.5744	0.451884	1.73128	0.0024	0.00803607	0.813122	0.0495311	0.0969887	0.766673	0.0495311	0.0894417
>generic|frv2_83016|pisum_sativum_v2_contig5480_4	frv2_83016;frv2_25322		Pisum_sativum_v2_Contig5480_4 Flavonoid glucosyltransferase n=1 Tax=Medicago truncatula RepID=A0A072UML8_MEDTR (UniRef100_A0A072UML8 icov:97% qcovs:93.33% e-val:0)	secondary metabolism.flavonoids.flavonols.flavonol 3-O-glycosyltransferase	2.68611	0.0495311	0.0436202	1.04172	0.8317	0.862894	3.03341	0.0006	0.152953	2.71854	0.2569	0.80536	0.63028	0.0495311	0.038425	1.6252	0.2062	0.0925639	1.35664	0.7398	0.397704	1.51378	0.1858	0.26858	0.777641	0.3225	0.351767	0.688608	0.275231	0.140032	1.67383	0.5381	0.324125	0.641397	0.3322	0.335441
>generic|frv2_83016|pisum_sativum_v2_contig5480_4	frv2_83016;frv2_25322		Pisum_sativum_v2_Contig5480_4 Flavonoid glucosyltransferase n=1 Tax=Medicago truncatula RepID=A0A072UML8_MEDTR (UniRef100_A0A072UML8 icov:97% qcovs:93.33% e-val:0)	misc.UDP glucosyl and glucoronyl transferases	2.68611	0.0495311	0.0436202	1.04172	0.8317	0.862894	3.03341	0.0006	0.152953	2.71854	0.2569	0.80536	0.63028	0.0495311	0.038425	1.6252	0.2062	0.0925639	1.35664	0.7398	0.397704	1.51378	0.1858	0.26858	0.777641	0.3225	0.351767	0.688608	0.275231	0.140032	1.67383	0.5381	0.324125	0.641397	0.3322	0.335441
>generic|carvalho18675|pscam024843_1_aa	Q6ZLK0;frv2_83060;frv2_50072		PsCam024843_1_AA Dolichyl-diphosphooligosaccharide--protein glycosyltransferase 48 kDa subunit OS=Oryza sativa subsp. japonica GN=OST48 PE=2 SV=1 (spQ6ZLK0OST48_ORYSJ, pident:78.29%, qcovs:87%, evalue:0)	protein.glycosylation	0.239724	0.0495311	0.0436202	0.933867	0.5185	0.851667	0.905185	0.5273	0.621116	0.569499	0.5298	0.80536	0.762528	0.0193	0.0368789	0.195741	0.0028	0.00617204	0.832132	0.51269	0.330221	1.32262	0.4441	0.375287	0.835546	0.113	0.207344	0.221281	0.0091	0.0170683	0.911814	0.51269	0.314893	1.4952	0.243	0.295652
>generic|frv2_83143|pisum_sativum_v2_contig5546_2	frv2_83143	X	Pisum_sativum_v2_Contig5546_2 PREDICTED: 26S protease regulatory subunit 7-like n=1 Tax=Cicer arietinum RepID=UPI00032A82A8 (UniRef100_UPI00032A82A8 icov:99% qcovs:100% e-val:0)	protein.degradation.ubiquitin.proteasom	2.18057	0.0495311	0.0436202	0.811992	0.0495311	0.47323	1.13579	0.4253	0.618454	1.47512	0.486	0.80536	0.805426	0.0495311	0.038425	2.16294	0.0048	0.00866605	1.25813	0.6672	0.380649	0.96871	0.51269	0.375287	0.906209	0.5754	0.451884	1.73981	0.0495311	0.035142	1.41556	0.4859	0.314893	0.779205	0.3938	0.373263
>generic|frv2_83237|pisum_sativum_v2_contig5593_2	frv2_83237	X	Pisum_sativum_v2_Contig5593_2 PREDICTED: ATP phosphoribosyltransferase-like n=1 Tax=Cicer arietinum RepID=UPI00032AAAD7 (UniRef100_UPI00032AAAD7 icov:87% qcovs:89.58% e-val:0)	amino acid metabolism.synthesis.histidine.ATP phosphoribosyl transferase	0.93695	0.9167	0.388901	0.602601	0.2664	0.851667	0.489337	0.0091	0.226801	0.700049	0.7399	0.80536	0.433655	0.0495311	0.038425	0.674265	0.5595	0.185785	1.20442	0.51269	0.330221	0.841892	0.7742	0.454377	0.373152	0.0484	0.104566	0.714486	0.1582	0.0953479	1.03638	0.51269	0.314893	0.892112	0.8807	0.52776
>generic|frv2_83421|pisum_sativum_v2_contig5683_4	frv2_83421	X	Pisum_sativum_v2_Contig5683_4 LRR receptor-like kinase family protein n=1 Tax=Medicago truncatula RepID=G7IUE0_MEDTR (UniRef100_G7IUE0 icov:95% qcovs:85.83% e-val:0)	signalling.receptor kinases.leucine rich repeat XI	0.19952	0.0387	0.0436202	0.996043	0.9786	0.88879	0.597122	0.2773	0.537321	1.64163	0.5713	0.80536	0.615533	0.038	0.038425	0.123299	0.0072	0.0110968	3.22272	0.1605	0.306479	1.17222	0.7051	0.429925	0.747503	0.446	0.417475	0.249767	0.1218	0.0795623	3.91367	0.0495311	0.0969887	2.37459	0.023	0.0894417
>generic|frv2_83571|pisum_sativum_v2_contig5759_2	frv2_83571	X	Pisum_sativum_v2_Contig5759_2 Transcription factor Pur-alpha-like protein n=1 Tax=Medicago truncatula RepID=G7JHJ7_MEDTR (UniRef100_G7JHJ7 icov:100% qcovs:95.3% e-val:0)	RNA.regulation of transcription.unclassified	0.872326	0.7168	0.335924	0.636444	0.3142	0.851667	1.11443	0.9385	0.74127	39.2122	0.0495311	0.50093	0.718571	0.1852	0.115903	0.984891	0.9796	0.276138	13.1769	0.827259	0.398057	0.374494	0.4226	0.375287	4.88868	0.0593	0.123858	3.82664	0.1059	0.0709183	89.6469	0	0	1.45504	0.6535	0.464407
>generic|frv2_83949|pisum_sativum_v2_contig5946_3	frv2_83949;frv2_42004;frv2_78558		Pisum_sativum_v2_Contig5946_3 PREDICTED: cysteine synthase, mitochondrial-like n=1 Tax=Cicer arietinum RepID=UPI00032A8A60 (UniRef100_UPI00032A8A60 icov:96% qcovs:88.04% e-val:0)	amino acid metabolism.synthesis.serine-glycine-cysteine group.cysteine.OASTL	2170.17	0.2036	0.144963	1.05581	0.5966	0.851667	3.21174	0.0087	0.226801	0.667564	0.6352	0.80536	0.000210713	0.0002	0.00321546	0.433109	0.1229	0.0633101	0.298378	0.2863	0.330221	1.43554	0.827259	0.458741	0.000522311	0.0495311	0.104566	0.352925	0.0495311	0.035142	0.739616	0.6651	0.373334	1.16977	0.51269	0.400952
>generic|frv2_84012|pisum_sativum_v2_contig5978_1	frv2_84012;Q9C5Z2;frv2_47811		Pisum_sativum_v2_Contig5978_1 Eukaryotic translation initiation factor 3 subunit H n=1 Tax=Medicago truncatula RepID=A2Q5B8_MEDTR (UniRef100_A2Q5B8 icov:89% qcovs:97.34% e-val:0)	protein.synthesis.initiation	0.0901468	0.0002	0.00461614	1.11118	0.827259	0.862894	1.02311	0.3999	0.608931	0.219946	0.2196	0.80536	1.77046	0.0016	0.00994648	0.143632	0.0033	0.00687451	1.66389	0.126627	0.285023	7.73986	0.0495311	0.108895	0.981966	0.766	0.525389	0.0865213	0	0	0.922861	0.51269	0.314893	4.66234	0.0257	0.0894417
>generic|frv2_84444|pisum_sativum_v2_contig6197_3	frv2_84444;O05413		Pisum_sativum_v2_Contig6197_3 2-nitropropane dioxygenase-like protein n=1 Tax=Medicago truncatula RepID=G7J9Z8_MEDTR (UniRef100_G7J9Z8 icov:97% qcovs:91.29% e-val:0)	misc.misc2	0.43192	0.0037	0.0131383	1.11337	0.5713	0.851667	1.10005	0.4702	0.618454	0.43652	0.3922	0.80536	1.1159	0.4222	0.207578	0.432902	0.0195	0.0211588	0.956214	0.9399	0.431736	2.40971	0.0495311	0.108895	1.27524	0.0495311	0.104566	0.500708	0.0177	0.0251601	1.09276	0.8756	0.413527	2.78714	0.0482	0.0894417
>generic|frv2_84713|pisum_sativum_v2_contig6332_4	frv2_84713	X	Pisum_sativum_v2_Contig6332_4 Thylakoid lumenal 29.8 kDa protein n=1 Tax=Medicago truncatula RepID=G7J5M2_MEDTR (UniRef100_G7J5M2 icov:90% qcovs:88.85% e-val:9e-167)	PS.lightreaction.photosystem II.PSII polypeptide subunits	4.094	0.0495311	0.0436202	1.30495	0.4168	0.851667	1.56736	0.5824	0.634474	0.346063	0.51269	0.80536	0.663901	0.4583	0.218788	2.08284	0.0495311	0.0272557	0.136352	0.2903	0.330221	0.617557	0.1875	0.270466	0.880537	0.901	0.568316	2.29999	0.0495311	0.035142	0.180845	0.51269	0.314893	0.681941	0.1362	0.209283
>generic|frv2_85107|pisum_sativum_v2_contig6529_3	frv2_85107;frv2_2377;frv2_2381		Pisum_sativum_v2_Contig6529_3 PREDICTED: 4-hydroxy-tetrahydrodipicolinate reductase 2, chloroplastic-like isoform X2 n=1 Tax=Cicer arietinum RepID=UPI00032A5174 (UniRef100_UPI00032A5174 icov:97% qcovs:87.21% e-val:0)	amino acid metabolism.synthesis.aspartate family.lysine.dihydrodipicolinate reductase	0.125067	0.0172	0.0311363	23.0508	0.51269	0.851667	0.828405	0.3805	0.598561	43.3127	0.0495311	0.50093	41.4196	0.0495311	0.038425	0.224731	0.827259	0.241638	67.8843	0	0	1.29836	0.5558	0.389835	0.654086	0.0495311	0.104566	0.0987492	0.0149	0.0226014	1.07201	0.7886	0.401469	0.570516	0.5506	0.418688
>generic|frv2_86428|pisum_sativum_v2_contig7190_5	frv2_86428	X	Pisum_sativum_v2_Contig7190_5 PREDICTED: glycine-rich RNA-binding protein 3, mitochondrial-like n=1 Tax=Cicer arietinum RepID=UPI00032AA0C2 (UniRef100_UPI00032AA0C2 icov:99% qcovs:70.04% e-val:2e-98)	RNA.RNA binding	4.81143	0.0495311	0.0436202	0.490075	0.1473	0.82993	3.49659	0.1378	0.447266	70.2476	0.0495311	0.50093	0.277942	0.0264	0.038425	2.72876	0.0495311	0.0272557	12.1409	0.0495311	0.148426	0.604315	0.5679	0.392411	2.26208	0.4199	0.407619	3.1127	0.0495311	0.035142	98.8105	0.0034	0.0469133	0.689342	0.6779	0.473746
>generic|frv2_86824|pisum_sativum_v2_contig7386_6	frv2_86824;frv2_40313		Pisum_sativum_v2_Contig7386_6 Nucleic acid-binding, OB-fold-like protein n=1 Tax=Medicago truncatula RepID=B7FKB1_MEDTR (UniRef100_B7FKB1 icov:99% qcovs:97.79% e-val:2e-91)	not assigned.no ontology	7.29359	0.51269	0.266665	2.50353	0.4236	0.851667	0.835933	0.5455	0.62158	0.0158509	0.0495311	0.50093	0.0302571	0.0495311	0.038425	0.0881488	0.1825	0.0848994	0.0178831	0.126627	0.285023	0.943106	0.7741	0.454377	0.565577	0.1376	0.232393	4.9347	0.827259	0.300012	0.334278	0.5508	0.328111	52.7965	0.0495311	0.0894417
>generic|frv2_87479|pisum_sativum_v2_contig7713_2	frv2_87479	X	Pisum_sativum_v2_Contig7713_2 Major intrinsic protein (MIP)	transport.Major Intrinsic Proteins.TIP	0.449933	0.0019	0.0100236	4.22	0.0495311	0.47323	0.8307	0.467	0.618454	0.860361	0.8679	0.810257	3.92125	0.0495311	0.038425	0.41808	0.0427	0.0272557	1.00964	0.9872	0.443631	0.974828	0.9723	0.495951	0.700748	0.0495311	0.104566	0.379547	0.0412	0.035142	0.180427	0.2297	0.309035	0.884982	0.8728	0.52776
>generic|frv2_88315|pisum_sativum_v2_contig8131_2	frv2_88315	X	Pisum_sativum_v2_Contig8131_2 PREDICTED: protein MOTHER of FT and TF 1-like n=1 Tax=Cicer arietinum RepID=UPI00032AA06E (UniRef100_UPI00032AA06E icov:92% qcovs:89.53% e-val:2e-108)	development.unspecified	1.25926	0.4366	0.252452	0.0244694	0.0495311	0.47323	1.18128	0.4385	0.618454	0.0127125	0.827259	0.80536	0.0223312	0.0495311	0.038425	1.14922	0.8056	0.239369	0.0119326	0.827259	0.398057	1.10881	0.5706	0.392411	0.955628	0.8373	0.545244	1.01872	0.9435	0.327313	0.510637	0.51269	0.314893	0.982893	0.9752	0.550392
>generic|frv2_88457|pisum_sativum_v2_contig8203_1	frv2_88457;frv2_67856		Pisum_sativum_v2_Contig8203_1 Embryo-specific protein n=1 Tax=Medicago truncatula RepID=I3SJT1_MEDTR (UniRef100_I3SJT1 icov:91% qcovs:78.87% e-val:3e-107)	development.unspecified	10.9318	0.0495311	0.0436202	2.621	0.51269	0.851667	0.576985	0.0495311	0.226801	1.55772	0.6479	0.80536	0.0655475	0.51269	0.218788	0.273389	0.0077	0.0116775	0.178869	0.827259	0.398057	0.0662539	0.275231	0.306239	0.632951	0.2021	0.287011	11.9922	0.0495311	0.035142	1.72723	0.7117	0.389541	2.90622	0.018	0.0894417
>generic|frv2_88522|pisum_sativum_v2_contig8236_3	frv2_88522;frv2_31505;Q9CA23		Pisum_sativum_v2_Contig8236_3 Ubiquitin-fold modifier 1 n=1 Tax=Medicago truncatula RepID=G7K8X5_MEDTR (UniRef100_G7K8X5 icov:97% qcovs:97.83% e-val:3e-57)	not assigned.unknown	2.08211	0.133	0.104948	0.652969	0.3689	0.851667	1.53802	0.6077	0.646833	2.98078	0.0278	0.50093	0.596674	0.2631	0.150329	1.9026	0.1895	0.0870872	0.707047	0.6759	0.381656	0.364821	0.0383	0.108895	2.77344	0.3004	0.337181	3.75458	0.0194	0.0271497	3.28647	0.0179	0.0969887	0.719933	0.4993	0.400952
>generic|frv2_89610|pisum_sativum_v2_contig8787_6	frv2_89610	X	Pisum_sativum_v2_Contig8787_6 PREDICTED: uncharacterized protein LOC101495679 n=1 Tax=Cicer arietinum RepID=UPI00032A7045 (UniRef100_UPI00032A7045 icov:90% qcovs:80.9% e-val:9e-150)	protein.targeting.mitochondria	3.43486	0.0049	0.0154221	1.09196	0.7123	0.862894	0.431718	0.5454	0.62158	79.294	0.0038	0.50093	0.511225	0.0481	0.038425	1.6081	0.0694	0.0377508	30.2947	0.126627	0.285023	0.16494	0.0204	0.108895	1.52683	0.5898	0.459451	12.1479	0.0014	0.00659209	90.4783	0.0001	0.00395544	1.24598	0.4609	0.400952
>generic|frv2_94799|cd860137_2	frv2_94799	X	CD860137_2 LegA class n=1 Tax=Pisum sativum RepID=Q9T0P5_PEA (UniRef100_Q9T0P5 icov:99% qcovs:96.09% e-val:1e-151)	development.storage proteins	0.038723	0.0495311	0.0436202	35.2409	0.0495311	0.47323	1.07865	0.9066	0.731475	10.3921	0.51269	0.80536	87.6136	0.0495311	0.038425	0.0962705	0.827259	0.241638	3.86704	0.104	0.279792	0.401381	0.827259	0.458741	2.77854	0.0495311	0.104566	0.0997477	0.1527	0.0924027	0.122637	0.2591	0.314893	0.415879	0.6019	0.440545
>generic|frv2_95055|p.sativum_wa1_contig00227_6	frv2_95055	X	p.sativum_wa1_contig00227_6 Vicilin n=1 Tax=Pisum sativum RepID=VCLC_PEA (UniRef100_P13918 icov:100% qcovs:91.84% e-val:1e-20)	not assigned.unknown	0.46938	0.0495311	0.0436202	1.05482	0.7509	0.862894	1.07972	0.499	0.618454	0.727338	0.5215	0.80536	2.24027	0.0495311	0.038425	0.996884	0.9906	0.277998	0.655245	0.2596	0.330221	0.972701	0.51269	0.375287	1.62392	0.0495311	0.104566	0.705956	0.0495311	0.035142	0.474973	0.0495311	0.0969887	0.688831	0.496	0.400952
>generic|frv2_95615|p.sativum_wa1_contig02441_2	frv2_95615	X	p.sativum_wa1_contig02441_2 Lipoxygenase n=1 Tax=Pisum sativum RepID=Q14ST8_PEA (UniRef100_Q14ST8 icov:100% qcovs:97.8% e-val:0)	hormone metabolism.jasmonate.synthesis-degradation.lipoxygenase	151.562	0.0023	0.0103582	0.57982	0.2299	0.851667	7.61998	0.275231	0.537321	7.35809	0.827259	0.80536	0.010827	0.0495311	0.038425	2.83013	0.0465	0.0272557	0.909872	0.7237	0.395723	0.942256	0.9631	0.495491	0.802128	0.5783	0.452803	15.9544	0.0035	0.00940638	67.4086	0.0495311	0.0969887	5.31182	0.1979	0.267533
>generic|frv2_95748|p.sativum_wa1_contig02674_6	frv2_95748	X	p.sativum_wa1_contig02674_6 Legumin (Minor small)	development.storage proteins	1.87766	0.0495311	0.0436202	2.41331	0.3261	0.851667	0.283886	0.0495311	0.226801	0.135652	0.0495311	0.50093	5.2141	0.0204	0.0378937	4.05678	0.019	0.0210633	0.610657	0.403	0.330221	1.27795	0.5757	0.393627	0.296064	0.0495311	0.104566	1.95821	0.0469	0.035142	0.034674	0.0495311	0.0969887	0.616866	0.5003	0.400952
>generic|frv2_96771|p.sativum_wa1_contig04560_5	frv2_96771	X	p.sativum_wa1_contig04560_5 Heat shock cognate 70 kDa protein n=1 Tax=Medicago truncatula RepID=G7KWU8_MEDTR (UniRef100_G7KWU8 icov:98% qcovs:96.91% e-val:0)	stress.abiotic.heat	0.082948	0.0158	0.029174	1.11714	0.9377	0.88879	2.48644	0.1368	0.447266	0.689932	0.7203	0.80536	2.40623	0.2675	0.152283	0.178664	0.275231	0.113796	0.847272	0.8289	0.398213	3.05348	0.1591	0.253778	3.76267	0.0435	0.104566	0.125523	0.0347	0.035142	1.3249	0.8247	0.401469	2.14528	0.626	0.45063
>generic|frv2_96771|p.sativum_wa1_contig04560_5	frv2_96771	X	p.sativum_wa1_contig04560_5 Heat shock cognate 70 kDa protein n=1 Tax=Medicago truncatula RepID=G7KWU8_MEDTR (UniRef100_G7KWU8 icov:98% qcovs:96.91% e-val:0)	protein.folding	0.082948	0.0158	0.029174	1.11714	0.9377	0.88879	2.48644	0.1368	0.447266	0.689932	0.7203	0.80536	2.40623	0.2675	0.152283	0.178664	0.275231	0.113796	0.847272	0.8289	0.398213	3.05348	0.1591	0.253778	3.76267	0.0435	0.104566	0.125523	0.0347	0.035142	1.3249	0.8247	0.401469	2.14528	0.626	0.45063
>generic|frv2_98806|p.sativum_wa1_contig07002_5	frv2_98806;frv2_98804		p.sativum_wa1_contig07002_5 PREDICTED: 4-alpha-glucanotransferase DPE2-like isoform X1 n=1 Tax=Cicer arietinum RepID=UPI00032AAE67 (UniRef100_UPI00032AAE67 icov:99% qcovs:90.91% e-val:0)	major CHO metabolism.degradation.starch.D enzyme	0.286103	0.2421	0.164014	0.788226	0.7579	0.862894	4.09947	0.0372	0.226801	1.39468	0.7531	0.80536	1.19016	0.8187	0.302856	0.431994	0.3642	0.14206	0.416411	0.6009	0.360849	1.22398	0.6785	0.422125	8.15083	0.1579	0.250515	0.568848	0.2809	0.141713	2.85179	0.3468	0.314893	1.61173	0.5484	0.418204
>generic|frv2_98984|p.sativum_wa1_contig07187_4	frv2_98984;frv2_115584;frv2_35534;frv2_73588		p.sativum_wa1_contig07187_4 Alcohol dehydrogenase 1 n=1 Tax=Pisum sativum RepID=ADH1_PEA (UniRef100_P12886 icov:93% qcovs:98.95% e-val:0)	fermentation.ADH	0.405039	0.0002	0.00461614	1.14281	0.0202	0.47323	0.870023	0.1273	0.435592	1.53967	0.3673	0.80536	1.04664	0.3048	0.16391	0.370953	0.0001	0.00145823	2.35966	0.0066	0.148426	1.33338	0.3532	0.348775	0.683876	0.005	0.0835467	0.318378	0.0003	0.00255865	1.54181	0.0495311	0.0969887	1.1444	0.6678	0.469784
>generic|frv2_99187|p.sativum_wa1_contig07415_4	frv2_99187;Q9LMU0		p.sativum_wa1_contig07415_4 GDP-4-keto-6-deoxymannose-3, 5-epimerase-4-reductase n=1 Tax=Medicago truncatula RepID=G7KRU3_MEDTR (UniRef100_G7KRU3 icov:93% qcovs:93.85% e-val:0)	cell wall.precursor synthesis.GER	1.08772	0.8319	0.365414	1.32596	0.5771	0.851667	1.25589	0.6703	0.665926	25.4383	0.0157	0.50093	0.915496	0.8886	0.31723	0.751005	0.3429	0.135984	19.4642	0.0495311	0.148426	0.960946	0.9034	0.479463	1.32393	0.6056	0.464455	1.14666	0.7255	0.281258	28.1479	0.1429	0.230393	1.4672	0.1449	0.217694
>generic|mut05|a4ggb2.1_m	mut05	X	A4GGB2.1_m no BLAST information available)	PS.lightreaction.ATP synthase.alpha subunit	0.415491	0.0495311	0.0436202	1.24419	0.4508	0.851667	6.32053	0.827259	0.710655	0.377319	0.51269	0.80536	1.58153	0.0495311	0.038425	0.528145	0.2623	0.111865	0.0213673	0.275231	0.330221	0.357926	0.2701	0.306239	29.3889	0	0	1.93193	0.5918	0.24073	0.397059	0.51269	0.314893	1.30928	0.4667	0.400952
>generic|carvalho19012|pscam025333_1_aa	O04300	X	PsCam025333_1_AA Alpha-1,4-glucan-protein synthase [UDP-forming] OS=Pisum sativum GN=UPTG PE=1 SV=1 (spO04300UPTG_PEA, pident:95.88%, qcovs:100%, evalue:0)	cell wall.cell wall proteins.RGP	0.136985	0.008	0.020052	0.019711	0.51269	0.851667	0.792042	0.51269	0.618454	0.269853	0.1817	0.80536	1.80348	0.51269	0.218788	12.5336	0.827259	0.241638	1.13646	0.51269	0.330221	3.33562	0.0851	0.17369	0.525925	0.0017	0.0476813	0.0909597	0.0237	0.0304349	0.331412	0.2775	0.314893	0.0242074	0.0495311	0.0894417
>generic|carvalho41142|pscam058919_1_aa	O27447	X	PsCam058919_1_AA Thiamine-monophosphate kinase OS=Methanothermobacter thermautotrophicus (strain ATCC 29096 / DSM 1053 / JCM 10044 / NBRC 100330 / Delta H)	not assigned.unknown	0.225356	0.0468	0.0436202	1.30916	0.5747	0.851667	0.563696	0.3424	0.574247	0.527218	0.51269	0.80536	3.59577	0.0495311	0.038425	0.618965	0.3865	0.149681	0.523697	0.51269	0.330221	0.559932	0.3742	0.356343	2.32804	0.0495311	0.104566	0.93071	0.9374	0.325697	0.339062	0.827259	0.401469	0.841944	0.6214	0.449498
>generic|carvalho36069|pscam051413_1_aa	O66911	X	PsCam051413_1_AA UvrABC system protein A OS=Aquifex aeolicus (strain VF5)	not assigned.unknown	1.47599	0.2333	0.158637	0.675433	0.0495311	0.47323	2.04092	0.236	0.517504	60.4909	0.0046	0.50093	0.66586	0.1153	0.082704	1.45507	0.1889	0.0869168	43.7551	0.0495311	0.148426	1.47627	0.2906	0.315729	4.18997	0.0258	0.104566	3.03018	0.0345	0.035142	275.332	0.0495311	0.0969887	3.07432	0.0003	0.017127
>generic|carvalho37905|pscam054447_1_aa	O82462;frv2_52287;frv2_114974;frv2_130995		PsCam054447_1_AA Glutamate--tRNA ligase, cytoplasmic OS=Arabidopsis thaliana GN=At5g26707 PE=1 SV=1 (spO82462SYEC_ARATH, pident:73.8%, qcovs:96%, evalue:0)	protein.aa activation.glutamate-tRNA ligase	0.206768	0.003	0.0114608	0.77375	0.51269	0.851667	1.14568	0.5662	0.629105	2.94192	0.3291	0.80536	0.628542	0.0086	0.02401	0.167965	0.51269	0.174646	3.38256	0.1004	0.272529	1.31727	0.5815	0.396009	0.559905	0.0495311	0.104566	0.10105	0.0033	0.00926519	3.01318	0.126627	0.208694	0.792492	0.7595	0.502388
>generic|carvalho5872|pscam000358_1_aa	P12886	X	PsCam000358_1_AA Alcohol dehydrogenase 1 OS=Pisum sativum PE=3 SV=1 (spP12886ADH1_PEA, pident:94.21%, qcovs:100%, evalue:0)	fermentation.ADH	0.169908	0.0118	0.0247593	1.40609	0.1043	0.800342	0.782904	0.4164	0.616254	1.09568	0.911	0.817919	1.37562	0.2146	0.128606	0.166227	0.0043	0.00811095	2.28115	0.103	0.278339	1.62996	0.4141	0.375287	0.877368	0.5081	0.425309	0.190409	0.0495311	0.035142	1.45491	0.4902	0.314893	1.86709	0.1915	0.264174
>generic|carvalho33915|pscam048820_1_aa	P16097;frv2_81402		PsCam048820_1_AA Phosphoenolpyruvate carboxylase 2 OS=Mesembryanthemum crystallinum GN=PPC2 PE=3 SV=1 (spP16097CAPP2_MESCR, pident:88%, qcovs:100%, evalue:0)	glycolysis.cytosolic branch.phospho-enol-pyruvate carboxylase (PEPC)	0.0174997	0.0495311	0.0436202	0.749016	0.51269	0.851667	1.12416	0.6276	0.651089	33.3759	0.51269	0.80536	1.03755	0.51269	0.218788	0.0242409	0.0495311	0.0272557	76.9039	0.0495311	0.148426	2.59027	0.0495311	0.108895	0.632152	0.0495311	0.104566	0.00984066	0.0073	0.0145366	46.8557	0	0	1.05153	0.9456	0.543607
>generic|carvalho21683|pscam028994_1_aa	P48147;frv2_16163;frv2_80932		PsCam028994_1_AA Prolyl endopeptidase OS=Homo sapiens GN=PREP PE=1 SV=2 (spP48147PPCE_HUMAN, pident:54.91%, qcovs:99%, evalue:0)	protein.degradation	0.09536	0.0015	0.00903158	0.755916	0.5664	0.851667	2.59384	0.0482	0.226801	21.2006	0.51269	0.80536	1.20136	0.2458	0.142363	0.151554	0.51269	0.174646	43.4928	0.1329	0.285917	5.32123	0.0155	0.108895	3.05172	0.0244	0.104566	0.112193	0.0023	0.00799743	110.481	0.0495311	0.0969887	3.93923	0.2496	0.299255
>generic|carvalho24040|pscam034348_1_aa	P93028;frv2_81689		PsCam034348_1_AA Ubiquitin-activating enzyme E1 1 OS=Arabidopsis thaliana GN=UBA1 PE=1 SV=1 (spP93028UBE11_ARATH, pident:81.14%, qcovs:94%, evalue:0)	protein.degradation.ubiquitin.E1	0.569051	0.3604	0.220109	0.352977	0.275231	0.851667	16.5431	0.0495311	0.226801	11.7522	0.275231	0.80536	0.715206	0.1864	0.116186	1.15302	0.9044	0.260446	1.09561	0.7111	0.393817	1.54224	0.4368	0.375287	12.0414	0.0495311	0.104566	0.4142	0.1952	0.112403	18.4459	0.0003	0.00809067	0.554021	0.5612	0.425007
>generic|carvalho30065|pscam042775_1_aa	P93479;frv2_119159;frv2_15035;frv2_19419;frv2_128188		PsCam042775_1_AA Reticuline oxidase OS=Papaver somniferum GN=BBE1 PE=2 SV=1 (spP93479RETO_PAPSO, pident:47.19%, qcovs:96%, evalue:3e-151)	misc.nitrilases, *nitrile lyases, berberine bridge enzymes, reticuline oxidases, troponine reductases	0.916729	0.6909	0.327667	1.10561	0.1951	0.851667	0.478158	0.4795	0.618454	103.124	0.0079	0.50093	1.07373	0.7454	0.284167	0.890292	0.0495311	0.0272557	34.8618	0.51269	0.330221	0.161645	0.0292	0.108895	6.32358	0.0146	0.104566	12.1236	0.0006	0.00398849	205.314	0.0495311	0.0969887	2.20121	0.0044	0.0498473
>generic|carvalho29818|pscam042449_1_aa	P93736;frv2_50326;frv2_81026;frv2_7363		PsCam042449_1_AA Valine--tRNA ligase, mitochondrial 1 OS=Arabidopsis thaliana GN=TWN2 PE=2 SV=2 (spP93736SYVM1_ARATH, pident:72.02%, qcovs:96%, evalue:0)	protein.aa activation.valine-tRNA ligase	0.109485	0.0005	0.00565242	1.70167	0.2757	0.851667	1.25729	0.3723	0.597315	0.311118	0.827259	0.80536	2.55246	0.0495311	0.038425	0.164225	0.002	0.00537787	0.790248	0.51269	0.330221	3.19354	0.0141	0.108895	1.24812	0.3947	0.391875	0.108687	0.0003	0.00255865	0.386421	0.51269	0.314893	2.11354	0.0495311	0.0894417
>generic|carvalho14221|pscam013995_1_aa	Q05046;frv2_89691;frv2_17874;frv2_63618		PsCam013995_1_AA Chaperonin CPN60-2, mitochondrial OS=Cucurbita maxima GN=CPN60-2 PE=1 SV=1 (spQ05046CH62_CUCMA, pident:90.96%, qcovs:100%, evalue:0)	protein.folding	54.6148	0.0495311	0.0436202	0.626356	0.3134	0.851667	0.063989	0.51269	0.618454	35.2997	0.0495311	0.50093	0.0231394	0.0495311	0.038425	2.01763	0.2948	0.120702	16.904	0.51269	0.330221	0.0306424	0.0495311	0.108895	0.0552178	0.51269	0.425309	47.1286	0.0495311	0.035142	40.3381	0.0495311	0.0969887	0.715756	0.704	0.483303
>generic|carvalho13607|pscam013138_1_aa	Q05091;frv2_75910;frv2_96732		PsCam013138_1_AA Polygalacturonase inhibitor OS=Pyrus communis GN=PGIP PE=1 SV=1 (spQ05091PGIP_PYRCO, pident:64.95%, qcovs:89%, evalue:6e-140)	cell wall.degradation.pectate lyases and polygalacturonases	2.15622	0.0006	0.00615485	0.957004	0.6266	0.855421	0.788835	0.0431	0.226801	1.17795	0.2317	0.80536	0.580073	0.0134	0.0300367	1.30696	0.0016	0.0049319	0.877699	0.2421	0.330221	0.587767	0.0114	0.108895	1.35924	0.0495311	0.104566	3.71537	0	0	2.05664	0.0039	0.0492326	1.67088	0.0023	0.0379332
>generic|carvalho12193|pscam010939_1_aa	Q0WNJ6;frv2_118672;frv2_113226;frv2_102276;frv2_102274		PsCam010939_1_AA Clathrin heavy chain 1 OS=Arabidopsis thaliana GN=CHC1 PE=1 SV=1 (spQ0WNJ6CLAH1_ARATH, pident:91.28%, qcovs:93%, evalue:0)	cell.vesicle transport	0.109979	0.0004	0.00503579	1.15891	0.2246	0.851667	0.873927	0.26	0.537321	0.287034	0.3588	0.80536	1.57622	0.0131	0.029794	0.14958	0.0006	0.002982	0.742564	0.51269	0.330221	2.26087	0.0495311	0.108895	0.963866	0.6911	0.50195	0.121297	0.001	0.00565036	0.454082	0.51269	0.314893	1.83338	0.0495311	0.0894417
>generic|carvalho39477|pscam056807_1_aa	Q1SGF1	X	PsCam056807_1_AA Putative poly [ADP-ribose] polymerase 3 OS=Medicago truncatula GN=PARP3 PE=3 SV=1 (spQ1SGF1PARP3_MEDTR, pident:85.44%, qcovs:100%, evalue:3e-116)	protein.postranslational modification	0.471129	0.0221	0.0357953	1.27246	0.3322	0.851667	0.991083	0.957	0.747773	1.79091	0.4109	0.80536	1.72059	0.0447	0.038425	0.637051	0.1362	0.0674136	2.15293	0.1658	0.308806	1.19143	0.6129	0.403595	1.05651	0.7084	0.506219	0.502231	0.0421	0.035142	1.32198	0.6666	0.373694	0.939283	0.8666	0.52776
>generic|carvalho17865|pscam023467_1_aa	Q39172;frv2_137725		PsCam023467_1_AA NADP-dependent alkenal double bond reductase P1 OS=Arabidopsis thaliana GN=P1 PE=1 SV=1 (spQ39172P1_ARATH, pident:70.47%, qcovs:99%, evalue:5e-179)	misc.oxidases - copper, flavone etc	0.0109269	0.0495311	0.0436202	0.936185	0.7636	0.862894	1.42846	0.0495311	0.226801	16.9148	0.1664	0.80536	0.899641	0.73	0.279668	0.0105004	0.0495311	0.0272557	48.6339	0.0098	0.148426	4.10715	0.0051	0.108895	1.18842	0.6073	0.46478	0.00909069	0.0495311	0.035142	64.245	0.0058	0.0637265	3.55577	0.0151	0.085548
>generic|carvalho19578|pscam026142_1_aa	Q42699;frv2_115985;frv2_67978		PsCam026142_1_AA 5-methyltetrahydropteroyltriglutamate--homocysteine methyltransferase OS=Catharanthus roseus GN=METE PE=2 SV=1 (spQ42699METE_CATRO, pident:85.49%, qcovs:91%, evalue:0)	amino acid metabolism.synthesis.aspartate family.methionine.methionine synthase	0.179435	0.003	0.0114608	0.841737	0.4498	0.851667	0.911183	0.2969	0.549276	0.703467	0.4785	0.80536	1.0358	0.7886	0.295561	0.220803	0.0278	0.025897	1.15073	0.51269	0.330221	1.49051	0.2527	0.306239	0.794276	0.0354	0.104566	0.156413	0.002	0.00747155	0.882408	0.7167	0.391555	1.05585	0.8968	0.532868
>generic|carvalho34223|pscam049151_1_aa	Q54800;frv2_13384;frv2_87517;frv2_122828		PsCam049151_1_AA UTP--glucose-1-phosphate uridylyltransferase OS=Streptococcus pneumoniae GN=cap3C PE=3 SV=1 (spQ54800CAP3C_STREE, pident:26.79%, qcovs:12%, evalue:0.1)	not assigned.unknown	0.302897	0.0094	0.0217866	0.898188	0.887	0.874995	1.05543	0.8534	0.716469	0.382348	0.3624	0.80536	1.56291	0.3341	0.175024	0.52706	0.4373	0.165137	1.0873	0.8935	0.41797	3.00135	0.0495311	0.108895	1.02399	0.8626	0.554819	0.293874	0.0495311	0.035142	0.712379	0.7018	0.386261	1.67347	0.51269	0.400952
>generic|carvalho31613|pscam045358_1_aa	Q5UNY4;frv2_101271;frv2_127114;frv2_77554;frv2_65495;frv2_12627		PsCam045358_1_AA Uncharacterized protein L728 OS=Acanthamoeba polyphaga mimivirus GN=MIMI_L728 PE=4 SV=1 (spQ5UNY4YL728_MIMIV, pident:32.55%, qcovs:74%, evalue:6e-60)	not assigned.unknown	5.72733	0.827259	0.363979	0.708717	0.6185	0.853571	0.0317295	0.0495311	0.226801	0.502406	0.2308	0.80536	0.982951	0.9575	0.334903	7.94348	0.275231	0.113796	0.523328	0.51269	0.330221	0.0330509	0.0495311	0.108895	0.0354849	0.0495311	0.104566	6.4052	0.51269	0.21589	0.0188924	0.0495311	0.0969887	0.0266504	0.0495311	0.0894417
>generic|carvalho17993|pscam023655_1_aa	Q5Z5C9;frv2_74559;frv2_74557;Q6I5B2;frv2_89589;frv2_94995;Q9DDD0;frv2_74565;frv2_130675;A3AHG5;Q60675		PsCam023655_1_AA BURP domain-containing protein 11 OS=Oryza sativa subsp. japonica GN=BURP11 PE=2 SV=1 (spQ5Z5C9BURPB_ORYSJ, pident:32.47%, qcovs:25%, evalue:0.003)	not assigned.unknown	1.73019	0.0265	0.0401075	1.86349	0.1945	0.851667	3.94238	0.0495311	0.226801	0.726388	0.6776	0.80536	1.65143	0.275231	0.153131	1.5333	0.0495311	0.0272557	0.427368	0.4204	0.330221	2.31949	0.0495311	0.108895	9.56088	0.0012	0.0443887	4.19597	0.0041	0.00991079	2.47422	0.3364	0.314893	6.3474	0.0041	0.0494781
>generic|carvalho32239|pscam046164_1_aa	Q6ERU3;frv2_83569;frv2_55041		PsCam046164_1_AA Glutelin type-B 5 OS=Oryza sativa subsp. japonica GN=GLUB5 PE=2 SV=1 (spQ6ERU3GLUB5_ORYSJ, pident:25.38%, qcovs:89%, evalue:5e-37)	development.storage proteins	0.15951	0.0235	0.0373512	1.09764	0.5082	0.851667	0.835541	0.4107	0.613158	1.44384	0.5219	0.80536	0.768371	0.2122	0.127825	0.11166	0.0039	0.00758279	2.07663	0.1477	0.298422	1.20174	0.5279	0.381392	0.511575	0.0495311	0.104566	0.0976627	0.0009	0.00514969	1.38261	0.827259	0.401469	1.0511	0.8761	0.52776
>generic|carvalho16318|pscam020942_1_aa	Q6GQT9;frv2_58469;frv2_60596		PsCam020942_1_AA Nodal modulator 1 OS=Mus musculus GN=Nomo1 PE=1 SV=1 (spQ6GQT9NOMO1_MOUSE, pident:30.39%, qcovs:94%, evalue:8e-157)	not assigned.unknown	1.18051	0.7351	0.338947	1.17061	0.7763	0.862894	2.20442	0.0495311	0.226801	0.217408	0.2042	0.80536	0.442496	0.4028	0.201504	0.446238	0.0018	0.00509292	0.206313	0.1971	0.330221	2.09192	0.1322	0.234779	0.728349	0.6922	0.50195	0.390044	0.0015	0.00689535	0.339591	0.2855	0.314893	1.82849	0.2211	0.281847
>generic|carvalho34265|pscam049196_1_aa	Q88C93;frv2_108789;frv2_108792		PsCam049196_1_AA Phosphomannomutase/phosphoglucomutase OS=Pseudomonas putida (strain KT2440)	glycolysis.plastid branch.phosphoglucomutase (PGM)	1.81767	0.0422	0.0436202	0.909264	0.0816	0.732404	1.1704	0.4395	0.618454	2.89252	0.0492	0.50093	0.485984	0.0199	0.0376001	0.971508	0.4523	0.168767	1.91615	0.196	0.330221	0.775334	0.2675	0.306239	0.97172	0.9333	0.578661	1.50911	0.0051	0.0114694	3.83131	0.005	0.0581682	1.20438	0.51269	0.400952
>generic|carvalho14307|pscam014103_1_aa	Q8L5Y6;frv2_84305;frv2_135039		PsCam014103_1_AA Cullin-associated NEDD8-dissociated protein 1 OS=Arabidopsis thaliana GN=CAND1 PE=1 SV=1 (spQ8L5Y6CAND1_ARATH, pident:80.68%, qcovs:98%, evalue:0)	hormone metabolism.auxin.signal transduction	0.0197572	0.0495311	0.0436202	2.22007	0.1947	0.851667	2.0471	0.2067	0.494765	0.371662	0.4909	0.80536	2.00571	0.2889	0.158095	0.0178495	0.0495311	0.0272557	0.37346	0.4937	0.330221	2.057	0.1894	0.272058	1.91781	0.3491	0.362106	0.0185094	0.0495311	0.035142	0.357094	0.4778	0.314893	2.13305	0.2353	0.289607
>generic|carvalho14307|pscam014103_1_aa	Q8L5Y6;frv2_84305;frv2_135039		PsCam014103_1_AA Cullin-associated NEDD8-dissociated protein 1 OS=Arabidopsis thaliana GN=CAND1 PE=1 SV=1 (spQ8L5Y6CAND1_ARATH, pident:80.68%, qcovs:98%, evalue:0)	development.unspecified	0.0197572	0.0495311	0.0436202	2.22007	0.1947	0.851667	2.0471	0.2067	0.494765	0.371662	0.4909	0.80536	2.00571	0.2889	0.158095	0.0178495	0.0495311	0.0272557	0.37346	0.4937	0.330221	2.057	0.1894	0.272058	1.91781	0.3491	0.362106	0.0185094	0.0495311	0.035142	0.357094	0.4778	0.314893	2.13305	0.2353	0.289607
>generic|carvalho6469|pscam001240_1_aa	Q8L611;frv2_81282;frv2_115505;frv2_17449		PsCam001240_1_AA Protein transport protein SEC31 homolog B OS=Arabidopsis thaliana GN=SEC31B PE=1 SV=1 (spQ8L611SC31B_ARATH, pident:64.37%, qcovs:99%, evalue:0)	not assigned.no ontology	1.09679	0.3466	0.21428	1.04526	0.7361	0.862894	0.940234	0.5022	0.618454	0.442238	0.0495311	0.50093	1.20656	0.0083	0.0237359	1.26604	0.1589	0.0759714	0.561341	0.126627	0.285023	1.19345	0.3885	0.362885	0.87655	0.0495311	0.104566	1.0225	0.842	0.303273	0.407807	0.0495311	0.0969887	0.96388	0.8746	0.52776
>generic|carvalho12729|pscam011663_1_aa	Q8VZH2;frv2_112360;frv2_52606;frv2_13398;frv2_66881;frv2_9549;frv2_98492;frv2_98496;frv2_60838;frv2_13401		PsCam011663_1_AA Aminopeptidase M1 OS=Arabidopsis thaliana GN=APM1 PE=1 SV=1 (spQ8VZH2APM1_ARATH, pident:72.41%, qcovs:94%, evalue:0)	protein.degradation	0.401017	0.0047	0.0151366	1.09743	0.0495311	0.47323	0.981634	0.8475	0.716227	1.13532	0.8038	0.80536	1.3481	0.0495311	0.038425	0.492614	0.0005	0.00296203	2.15836	0.0429	0.148426	1.86618	0.0495311	0.108895	0.818766	0.1314	0.224018	0.334482	0.0012	0.00609477	1.31088	0.51269	0.314893	1.26713	0.51269	0.400952
>generic|carvalho17303|pscam022612_1_aa	Q93Z16;frv2_67069;frv2_127254;frv2_56008;frv2_60265		PsCam022612_1_AA Dolichyl-diphosphooligosaccharide--protein glycosyltransferase subunit 2 OS=Arabidopsis thaliana GN=RPN2 PE=2 SV=1 (spQ93Z16RPN2_ARATH, pident:57.12%, qcovs:100%, evalue:0)	development.unspecified	0.0822066	0.0001	0.00325845	0.952416	0.6317	0.857035	1.10652	0.5615	0.627115	1.25492	0.839	0.809861	0.961899	0.6793	0.269019	0.0830251	0.0002	0.00216651	1.75245	0.5056	0.330221	1.54521	0.275231	0.306239	1.13403	0.4653	0.425309	0.0842508	0.0002	0.00215252	2.06605	0.51269	0.314893	1.56802	0.3286	0.334996
>generic|carvalho6620|pscam001501_1_aa	Q94KL7;frv2_75437;frv2_42739;frv2_30954;frv2_95825;frv2_36966;frv2_42958;frv2_31693;frv2_32378;frv2_31298;frv2_131543		PsCam001501_1_AA Secoisolariciresinol dehydrogenase (Fragment)	hormone metabolism.abscisic acid.synthesis-degradation.synthesis.short chain alcohol dehydrogenmase (ABA2)	0.458812	0.0495311	0.0436202	0.863464	0.8485	0.862894	0.469171	0.6414	0.655442	0.103209	0.2054	0.80536	1.43761	0.827259	0.302856	0.763891	0.736	0.224134	0.32648	0.3684	0.330221	1.48413	0.7836	0.454819	3.23596	0.0495311	0.104566	3.16451	0.3018	0.15041	0.734884	0.7194	0.391588	6.14818	0.2034	0.270533
>generic|carvalho6620|pscam001501_1_aa	Q94KL7;frv2_75437;frv2_42739;frv2_30954;frv2_95825;frv2_36966;frv2_42958;frv2_31693;frv2_32378;frv2_31298;frv2_131543		PsCam001501_1_AA Secoisolariciresinol dehydrogenase (Fragment)	misc.short chain dehydrogenase/reductase (SDR)	0.458812	0.0495311	0.0436202	0.863464	0.8485	0.862894	0.469171	0.6414	0.655442	0.103209	0.2054	0.80536	1.43761	0.827259	0.302856	0.763891	0.736	0.224134	0.32648	0.3684	0.330221	1.48413	0.7836	0.454819	3.23596	0.0495311	0.104566	3.16451	0.3018	0.15041	0.734884	0.7194	0.391588	6.14818	0.2034	0.270533
>generic|carvalho14284|pscam014073_1_aa	Q99JW2;frv2_49572		PsCam014073_1_AA Aminoacylase-1 OS=Mus musculus GN=Acy1 PE=1 SV=1 (spQ99JW2ACY1_MOUSE, pident:42.39%, qcovs:92%, evalue:6e-111)	protein.degradation	1.01157	0.9743	0.402544	0.446688	0.39	0.851667	0.895194	0.4235	0.618454	0.0159632	0.0495311	0.50093	1.1498	0.8096	0.301734	2.60385	0.1296	0.0646181	0.0241254	0.126627	0.285023	1.35292	0.0495311	0.108895	0.751274	0.2606	0.322131	0.848942	0.5449	0.22618	0.0157634	0.126627	0.208694	0.441098	0.126627	0.198016
>generic|carvalho6188|pscam000801_1_aa	Q9C827;frv2_112238;frv2_102341;frv2_66991;frv2_100171		PsCam000801_1_AA Coatomer subunit beta-2 OS=Arabidopsis thaliana GN=At1g52360 PE=2 SV=1 (spQ9C827COB22_ARATH, pident:85.73%, qcovs:100%, evalue:0)	cell.vesicle transport	0.0208306	0.0495311	0.0436202	1.22696	0.2938	0.851667	0.999733	0.9981	0.751815	1.27212	0.8297	0.80536	1.10768	0.7173	0.277309	0.0188056	0.0495311	0.0272557	3.54613	0.0495311	0.148426	2.78684	0.0332	0.108895	0.922212	0.7588	0.522344	0.0192153	0	0	2.95237	0.122	0.208694	2.84756	0.0495311	0.0894417
>generic|carvalho30041|pscam042736_1_aa	Q9CXF4	X	PsCam042736_1_AA TBC1 domain family member 15 OS=Mus musculus GN=Tbc1d15 PE=1 SV=1 (spQ9CXF4TBC15_MOUSE, pident:49%, qcovs:58%, evalue:3e-96)	signalling.G-proteins	0.295732	0.0003	0.00503579	0.685343	0.827259	0.862894	0.795822	0.8357	0.713869	1.2612	0.7251	0.80536	0.989869	0.8956	0.318752	0.427138	0.51269	0.174646	1.47934	0.6568	0.378642	0.933468	0.9457	0.490599	2.70278	0.0495311	0.104566	1.00437	0.51269	0.21589	4.03924	0.0032	0.0466176	2.19495	0.3578	0.35016
>generic|carvalho15312|pscam017148_1_aa	Q9FF55;frv2_55191		PsCam017148_1_AA Protein disulfide isomerase-like 1-4 OS=Arabidopsis thaliana GN=PDIL1-4 PE=1 SV=1 (spQ9FF55PDI14_ARATH, pident:70.79%, qcovs:80%, evalue:0)	redox.thioredoxin.PDIL	0.704355	0.0161	0.0296164	0.34201	0.1168	0.800342	0.65661	0.1971	0.491437	2.13456	0.0495311	0.50093	0.920859	0.5409	0.227814	1.89647	0.51269	0.174646	1.69156	0.2496	0.330221	0.52034	0.0112	0.108895	30.4913	0.0495311	0.104566	32.7084	0.0495311	0.035142	56.0105	0.0495311	0.0969887	8.9743	0.827259	0.521195
>generic|carvalho17814|pscam023398_1_aa	Q9FIK0	X	PsCam023398_1_AA ATP-dependent 6-phosphofructokinase 2 OS=Arabidopsis thaliana GN=PFK2 PE=1 SV=1 (spQ9FIK0PFKA2_ARATH, pident:74.94%, qcovs:95%, evalue:0)	glycolysis.cytosolic branch.phosphofructokinase (PFK)	0.0437076	0.0012	0.00800872	1.12786	0.3677	0.851667	1.31174	0.2712	0.537321	0.663848	0.6718	0.80536	1.60957	0.0343	0.038425	0.0623754	0.0008	0.00322672	1.12022	0.8792	0.414806	2.21352	0.0351	0.108895	1.07879	0.777	0.526373	0.0359456	0.0001	0.00150676	0.75081	0.51269	0.314893	1.27561	0.5095	0.400952
>generic|carvalho12101|pscam010828_1_aa	Q9FLF0;frv2_46651;frv2_46648;frv2_46795;frv2_46649;frv2_75224;frv2_95573;frv2_75221;frv2_95571;frv2_75222;frv2_2581;frv2_2575;frv2_1346;frv2_46793;frv2_2579;frv2_2578;frv2_46645;frv2_46796		PsCam010828_1_AA 40S ribosomal protein S9-2 OS=Arabidopsis thaliana GN=RPS9C PE=1 SV=1 (spQ9FLF0RS92_ARATH, pident:91.85%, qcovs:78%, evalue:7e-121)	protein.synthesis.ribosomal protein.eukaryotic.40S subunit.S9	0.465962	0.0164	0.0298834	0.968326	0.875	0.871188	0.591544	0.1364	0.447266	0.415297	0.0468	0.50093	0.555865	0.0279	0.038425	0.267484	0.0101	0.0136274	0.760891	0.399	0.330221	1.0838	0.6766	0.422022	0.535118	0.0495311	0.104566	0.421515	0.0245	0.0310612	0.732493	0.2898	0.314893	1.70791	0.0495311	0.0894417
>generic|carvalho34166|pscam049087_1_aa	Q9FN05;frv2_81319;frv2_55888;frv2_135100		PsCam049087_1_AA Probable glucan 1,3-alpha-glucosidase OS=Arabidopsis thaliana GN=PSL5 PE=1 SV=1 (spQ9FN05PSL5_ARATH, pident:69.37%, qcovs:100%, evalue:0)	misc.gluco-, galacto- and mannosidases.alpha-galactosidase	0.451518	0.0116	0.0246428	1.46523	0.0495311	0.47323	1.10253	0.7761	0.705376	0.812863	0.7131	0.80536	0.973232	0.8343	0.304609	0.299907	0.0092	0.0129188	0.827386	0.7232	0.395723	1.12223	0.7647	0.452164	1.12379	0.7277	0.514316	0.460227	0.0174	0.0251601	0.955386	0.51269	0.314893	1.72213	0.17	0.247197
>generic|carvalho29990|pscam042665_1_aa	Q9FN08;frv2_85579		PsCam042665_1_AA Beta-galactosidase 10 OS=Arabidopsis thaliana GN=BGAL10 PE=2 SV=1 (spQ9FN08BGA10_ARATH, pident:70.22%, qcovs:99%, evalue:0)	misc.gluco-, galacto- and mannosidases.beta-galactosidase	25.3912	0.0495311	0.0436202	1.09196	0.3373	0.851667	0.545686	0.5269	0.621116	1.20053	0.8026	0.80536	0.0237218	0	0	0.551598	0.0495311	0.0272557	0.786022	0.7361	0.397126	0.357277	0.3274	0.337132	0.0924728	0.275231	0.322131	4.30282	0.1467	0.0897329	3.06408	0.0495311	0.0969887	2.78699	0.0288	0.0894417
>generic|carvalho29819|pscam042450_1_aa	Q9LJL3;frv2_53920;frv2_59842;frv2_64152		PsCam042450_1_AA Presequence protease 1, chloroplastic/mitochondrial OS=Arabidopsis thaliana GN=PREP1 PE=1 SV=2 (spQ9LJL3PREP1_ARATH, pident:78.88%, qcovs:92%, evalue:0)	protein.degradation.metalloprotease	0.92072	0.5137	0.266689	1.10396	0.231	0.851667	2.60918	0.0495311	0.226801	1.40971	0.5866	0.80536	1.51095	0.0084	0.0237359	1.26015	0.1269	0.0635234	0.648246	0.5832	0.354683	1.19981	0.6313	0.408574	2.88321	0.0228	0.104566	1.01742	0.9261	0.323855	1.23699	0.51269	0.314893	0.968704	0.51269	0.400952
>generic|carvalho20183|pscam026969_1_aa	Q9LS40;frv2_113258		PsCam026969_1_AA Protein ASPARTIC PROTEASE IN GUARD CELL 1 OS=Arabidopsis thaliana GN=ASPG1 PE=1 SV=1 (spQ9LS40ASPG1_ARATH, pident:35.83%, qcovs:76%, evalue:1e-65)	RNA.regulation of transcription.unclassified	13.1946	0.0495311	0.0436202	0.936009	0.4492	0.851667	0.912265	0.8252	0.710655	0.137078	0.51269	0.80536	0.0133793	0.0001	0.00202714	0.188603	0.0007	0.002982	0.00454477	0.827259	0.398057	0.0302459	0.0338	0.108895	0.443854	0.0842	0.169553	6.41971	0.126627	0.0802792	0.150772	0.51269	0.314893	1.02952	0.51269	0.400952
>generic|carvalho33957|pscam048864_1_aa	Q9M0S5;frv2_123340		PsCam048864_1_AA Isoamylase 3, chloroplastic OS=Arabidopsis thaliana GN=ISA3 PE=2 SV=2 (spQ9M0S5ISOA3_ARATH, pident:76.05%, qcovs:88%, evalue:0)	major CHO metabolism.degradation.starch.ISA3	0.487083	0.0004	0.00503579	0.977208	0.7299	0.862894	0.958721	0.7317	0.69084	1.14408	0.7349	0.80536	1.13657	0.1343	0.0915442	0.566518	0.0003	0.00258504	2.00175	0.022	0.148426	1.67743	0.0495311	0.108895	1.13345	0.2041	0.287021	0.575854	0.0098	0.0176274	1.99625	0.0179	0.0969887	1.70507	0.0495311	0.0894417
>generic|carvalho33873|pscam048777_1_aa	Q9M8D3	X	PsCam048777_1_AA Probable phosphoribosylformylglycinamidine synthase, chloroplastic/mitochondrial OS=Arabidopsis thaliana GN=At1g74260 PE=2 SV=3 (spQ9M8D3PUR4_ARATH, pident:79.38%, qcovs:99%, evalue:0)	nucleotide metabolism.synthesis.purine.FGAR amidotransferase	0.105738	0.0154	0.0290157	1.57324	0.275231	0.851667	1.34626	0.0495311	0.226801	1.49595	0.7539	0.80536	1.81973	0.2489	0.14398	0.122303	0.0018	0.00509292	2.61062	0.1984	0.330221	2.34938	0.51269	0.375287	0.97594	0.9256	0.575542	0.0766521	0.0002	0.00215252	1.4001	0.7539	0.401469	1.47244	0.51269	0.400952
>generic|carvalho29865|pscam042506_1_aa	Q9SCV3;frv2_114031;frv2_131665;frv2_26934		PsCam042506_1_AA Beta-galactosidase 9 OS=Arabidopsis thaliana GN=BGAL9 PE=2 SV=1 (spQ9SCV3BGAL9_ARATH, pident:67.92%, qcovs:98%, evalue:0)	misc.gluco-, galacto- and mannosidases.beta-galactosidase	0.680019	0.275231	0.178779	1.13506	0.4694	0.851667	2.89772	0.3567	0.58289	0.302567	0.0495311	0.50093	1.25828	0.1188	0.0844352	0.753838	0.4637	0.172171	0.108963	0.0253	0.148426	1.04355	0.9562	0.493043	5.17256	0.0495311	0.104566	1.21386	0.7794	0.294083	0.447929	0.0495311	0.0969887	1.68038	0.2539	0.300538
>generic|carvalho35989|pscam051296_1_aa	Q9SHE8;frv2_43298;frv2_69422;frv2_43267;frv2_42110;frv2_41402;frv2_43329;frv2_94732;frv2_72956;frv2_77635;frv2_101447;frv2_73390;frv2_70086;frv2_69177;frv2_37075;frv2_72721;frv2_42212;frv2_73660;frv2_44452;frv2_72307;frv2_43368		PsCam051296_1_AA Photosystem I reaction center subunit III, chloroplastic OS=Arabidopsis thaliana GN=PSAF PE=1 SV=1 (spQ9SHE8PSAF_ARATH, pident:73.48%, qcovs:100%, evalue:3e-116)	PS.lightreaction.photosystem I.PSI polypeptide subunits	1.41712	0.4049	0.23886	31.1439	0.0495311	0.47323	0.990855	0.9829	0.748431	0.0813907	0.275231	0.80536	1.3197	0.6498	0.261853	0.060049	0.126627	0.0635234	0.0163795	0.126627	0.285023	0.199405	0.275231	0.306239	0.740995	0.3654	0.374625	1.05977	0.9024	0.319281	0.00919692	0.0495311	0.0969887	3.51917	0.275231	0.303971
>generic|carvalho31371|pscam045066_1_aa	Q9SJT7;frv2_98354;frv2_98356;frv2_61984		PsCam045066_1_AA V-type proton ATPase subunit a2 OS=Arabidopsis thaliana GN=VHA-a2 PE=1 SV=1 (spQ9SJT7VHAA2_ARATH, pident:69.54%, qcovs:98%, evalue:0)	transport.p- and v-ATPases	0.145002	0.0495311	0.0436202	0.964089	0.4856	0.851667	0.509124	0.4098	0.613158	0.102902	0.0495311	0.50093	0.589236	0.1496	0.098239	0.0886228	0.0495311	0.0272557	0.484681	0.2549	0.330221	2.39803	0.5904	0.399286	1.19361	0.7286	0.514316	0.339948	0.827259	0.300012	0.981814	0.51269	0.314893	9.1986	0.0495311	0.0894417
>generic|carvalho14299|pscam014095_1_aa	Q9SJT9;frv2_111385		PsCam014095_1_AA Coatomer subunit alpha-2 OS=Arabidopsis thaliana GN=At2g21390 PE=2 SV=1 (spQ9SJT9COPA2_ARATH, pident:82.37%, qcovs:100%, evalue:0)	cell.vesicle transport	0.318138	0.0495311	0.0436202	0.973154	0.8892	0.874995	1.19347	0.1624	0.464619	0.570449	0.5375	0.80536	1.18014	0.3899	0.195932	0.385806	0.1165	0.0607562	0.966295	0.9564	0.436926	2.02164	0.0495311	0.108895	1.1733	0.3726	0.379038	0.312762	0.0391	0.035142	0.960693	0.9495	0.435694	1.63889	0.3049	0.318715
>generic|carvalho26532|pscam037456_1_aa	Q9SZE1;frv2_114208;frv2_11753;frv2_59194;frv2_55088		PsCam037456_1_AA Probable 3-hydroxyisobutyrate dehydrogenase-like 1, mitochondrial OS=Arabidopsis thaliana GN=At4g29120 PE=1 SV=1 (spQ9SZE13HID1_ARATH, pident:76.53%, qcovs:92%, evalue:5e-175)	OPP.oxidative PP.6-phosphogluconate dehydrogenase	0.585814	0.034	0.0436202	1.518	0.4465	0.851667	185.831	0.0495311	0.226801	0.0565116	0.51269	0.80536	1.10497	0.51269	0.218788	0.426423	0.0495311	0.0272557	0.0352764	0.275231	0.330221	116.002	0.0495311	0.108895	223.206	0.0004	0.0241643	0.703634	0.3604	0.172575	7.12586	0.1677	0.254473	191.412	0.0144	0.0840741
>generic|carvalho37074|pscam052937_1_aa	Q9UTK4	X	PsCam052937_1_AA Nucleoporin nup189 OS=Schizosaccharomyces pombe (strain 972 / ATCC 24843)	not assigned.unknown	0.105879	0.0495311	0.0436202	36.4829	0.51269	0.851667	1.06735	0.9155	0.732752	894.992	0.0495311	0.50093	71.9935	0.0495311	0.038425	0.208937	0.827259	0.241638	177.763	0.0495311	0.148426	0.211996	0.827259	0.458741	2.38842	0.232	0.305322	0.236927	0.1676	0.0998156	5.89737	0.827259	0.401469	0.240397	0.275231	0.303971
>generic|carvalho14193|pscam013956_1_aa	Q9ZPI1;frv2_27909;frv2_78036;frv2_102342		PsCam013956_1_AA Lysine--tRNA ligase, cytoplasmic OS=Arabidopsis thaliana GN=At3g11710 PE=1 SV=1 (spQ9ZPI1SYKC_ARATH, pident:76.58%, qcovs:89%, evalue:0)	protein.aa activation.lysine-tRNA ligase	2.99922	0.0495311	0.0436202	1.26967	0.2809	0.851667	1.12536	0.6236	0.651089	2.02914	0.2006	0.80536	0.424848	0.0495311	0.038425	1.00358	0.9902	0.277998	1.7085	0.3961	0.330221	0.947528	0.6816	0.423062	0.392473	0.1111	0.206268	1.04599	0.857	0.30794	1.5783	0.4224	0.314893	0.987574	0.9511	0.545903
>generic|frv2_98925|p.sativum_wa1_contig07124_6	frv2_98925;frv2_76783;frv2_57334;frv2_98928;frv2_98926		p.sativum_wa1_contig07124_6 PREDICTED: tropomyosin-2-like n=1 Tax=Cicer arietinum RepID=UPI00032AC6A2 (UniRef100_UPI00032AC6A2 icov:86% qcovs:86.08% e-val:0)	DNA.repair	2.12619	0.0488	0.0436202	1.07606	0.5626	0.851667	0.748115	0.2913	0.549276	0.546977	0.4541	0.80536	0.856639	0.3226	0.170497	1.69264	0.0495311	0.0272557	0.958254	0.51269	0.330221	1.31063	0.5947	0.400551	0.633283	0.0296	0.104566	1.79983	0.1251	0.0802792	0.708403	0.51269	0.314893	1.39363	0.4203	0.385104
>generic|frv2_98925|p.sativum_wa1_contig07124_6	frv2_98925;frv2_76783;frv2_57334;frv2_98928;frv2_98926		p.sativum_wa1_contig07124_6 PREDICTED: tropomyosin-2-like n=1 Tax=Cicer arietinum RepID=UPI00032AC6A2 (UniRef100_UPI00032AC6A2 icov:86% qcovs:86.08% e-val:0)	cell.organisation.cytoskeleton.Myosin	2.12619	0.0488	0.0436202	1.07606	0.5626	0.851667	0.748115	0.2913	0.549276	0.546977	0.4541	0.80536	0.856639	0.3226	0.170497	1.69264	0.0495311	0.0272557	0.958254	0.51269	0.330221	1.31063	0.5947	0.400551	0.633283	0.0296	0.104566	1.79983	0.1251	0.0802792	0.708403	0.51269	0.314893	1.39363	0.4203	0.385104
>generic|frv2_6378|franssen_3713_4	frv2_6378;frv2_130468		franssen_3713_4 PREDICTED: small ubiquitin-related modifier 1 n=1 Tax=Cucumis melo RepID=UPI0004A61CDC (UniRef100_UPI0004A61CDC icov:94% qcovs:91.49% e-val:6e-55)	protein.degradation.ubiquitin.ubiquitin	0.183105	0.0423	0.0436202	0.124946	0.51269	0.851667	8.23995	0.827259	0.710655	0.371049	0.3082	0.80536	2.11762	0.353	0.182263	3.10333	0.51269	0.174646	0.0194653	0.1416	0.29416	0.43227	0.2429	0.306239	29.3439	0.0495311	0.104566	0.65207	0.759	0.290017	0.269731	0.2865	0.314893	0.0908284	0.0034	0.0450604
>generic|frv2_66092|franssen_40828_2	frv2_66092;frv2_77335;Q9FX21		franssen_40828_2 PREDICTED: dolichyl-diphosphooligosaccharide--protein glycosyltransferase subunit STT3B-like n=1 Tax=Cicer arietinum RepID=UPI00032A979A (UniRef100_UPI00032A979A icov:99% qcovs:97.16% e-val:0)	stress.abiotic.drought/salt	0.459655	0.0495311	0.0436202	0.522337	0.2955	0.851667	1.21293	0.7187	0.685532	0.0294964	0.126627	0.80536	1.07105	0.51269	0.218788	0.942524	0.9247	0.265197	0.031854	0.275231	0.330221	1.30988	0.5357	0.38515	1.2226	0.5903	0.459451	0.463317	0.239	0.130006	0.0363609	0.275231	0.314893	0.643897	0.2922	0.312933
>generic|frv2_58952|franssen_36566_4	frv2_58952;frv2_134355;Q92BB4		franssen_36566_4 Uncharacterized protein n=1 Tax=Medicago truncatula RepID=A0A072TGB8_MEDTR (UniRef100_A0A072TGB8 icov:95% qcovs:71.31% e-val:3e-39)	not assigned.unknown	1.67738	0.0091	0.0213594	0.521518	0.1277	0.800342	0.982731	0.8012	0.710655	1.71495	0.51269	0.80536	90.18	0.0495311	0.038425	290.05	0.0495311	0.0272557	2.07715	0.51269	0.330221	1.19028	0.096	0.19289	0.765781	0.0495311	0.104566	1.30708	0.022	0.0291249	0.0176385	0.275231	0.314893	0.00536389	0.0495311	0.0894417
>generic|frv2_11113|franssen_6495_1	frv2_11113;frv2_54342		franssen_6495_1 Late embryogenesis abundant protein n=1 Tax=Medicago truncatula RepID=G7KVD1_MEDTR (UniRef100_G7KVD1 icov:73% qcovs:78.95% e-val:1e-31)	not assigned.unknown	0.570334	0.0068	0.0181095	1.14184	0.51269	0.851667	0.807678	0.475	0.618454	1.00564	0.9943	0.838718	6.01532	0.0014	0.00988997	3.00458	0.0021	0.00545338	2.698	0.0862	0.242691	2.16688	0.1487	0.247108	1.3208	0.0495311	0.104566	0.932673	0.8307	0.3004	0.592407	0.6257	0.357992	0.672638	0.2351	0.289607
>generic|carvalho18106|pscam023839_1_aa	Q4QY64;frv2_67720		PsCam023839_1_AA ATPase family AAA domain-containing protein 5 OS=Mus musculus GN=Atad5 PE=1 SV=1 (spQ4QY64ATAD5_MOUSE, pident:31.08%, qcovs:26%, evalue:3.6)	not assigned.unknown	0.539349	0.0035	0.0129252	0.537007	0.4502	0.851667	1.27581	0.4035	0.610755	0.300499	0.5339	0.80536	3.47201	0.0495311	0.038425	3.48715	0.0202	0.021513	1.46389	0.51269	0.330221	6.21516	0.0302	0.108895	1.3904	0.0495311	0.104566	0.587791	0.0495311	0.035142	0.58623	0.7073	0.387848	1.04762	0.9679	0.548357
>generic|frv2_129189|p.sativum_wa1_contig31389_4	frv2_129189;frv2_25524		p.sativum_wa1_contig31389_4 Late embryogenesis abundant protein group 3 protein n=1 Tax=Medicago truncatula RepID=A0A072UH01_MEDTR (UniRef100_A0A072UH01 icov:92% qcovs:75.33% e-val:1e-63)	not assigned.unknown	1.1204	0.4904	0.266665	0.71837	0.4841	0.851667	0.779693	0.0495311	0.226801	0.682481	0.51269	0.80536	2.27885	0.0364	0.038425	3.55419	0.0039	0.00758279	2.28061	0.51269	0.330221	2.60545	0.0067	0.108895	0.620426	0.0116	0.104566	0.89154	0.5045	0.21589	0.620906	0.683	0.378724	0.653557	0.0495311	0.0894417
>generic|frv2_75125|pisum_sativum_v2_contig871_5	frv2_75125;frv2_75120;frv2_75118;frv2_75126;frv2_75123;frv2_75122		Pisum_sativum_v2_Contig871_5 PREDICTED: 40S ribosomal protein S5-like n=1 Tax=Cicer arietinum RepID=UPI00032A9D03 (UniRef100_UPI00032A9D03 icov:91% qcovs:89.3% e-val:2e-116)	protein.synthesis.ribosomal protein.eukaryotic.40S subunit.S5	1.08271	0.7031	0.332031	1.78371	0.0142	0.47323	0.879927	0.3813	0.598561	0.911538	0.8204	0.80536	2.18207	0.0297	0.038425	1.32451	0.1442	0.0707269	1.29143	0.4517	0.330221	1.24665	0.2999	0.320896	0.83277	0.3424	0.362106	1.02468	0.8826	0.31439	0.492866	0.51269	0.314893	0.964444	0.8576	0.527003
>generic|carvalho6216|pscam000847_1_aa	Q39846	X	PsCam000847_1_AA Seed biotin-containing protein SBP65 OS=Glycine max GN=SBP65 PE=2 SV=1 (spQ39846SBP65_SOYBN, pident:59.7%, qcovs:36%, evalue:5e-15)	not assigned.unknown	1.25616	0.3814	0.228897	0.604713	0.0495311	0.47323	1.00373	0.961	0.748431	1.22279	0.7676	0.80536	1.59945	0.0495311	0.038425	3.32253	0.0213	0.0220046	1.23427	0.7523	0.398057	1.01316	0.9222	0.483544	1.09823	0.4733	0.425309	1.37443	0.233	0.127974	0.847484	0.8383	0.40306	0.419112	0.0495311	0.0894417
>generic|carvalho30253|pscam043080_1_aa	Q9ZPH2;frv2_82176		PsCam043080_1_AA Monothiol glutaredoxin-S17 OS=Arabidopsis thaliana GN=GRXS17 PE=1 SV=1 (spQ9ZPH2GRS17_ARATH, pident:71.75%, qcovs:100%, evalue:0)	redox.thioredoxin	1.87188	0.0057	0.0169755	0.870831	0.126627	0.800342	1.1668	0.3245	0.564658	0.781363	0.3979	0.80536	1.21073	0.0009	0.0076294	2.60251	0.003	0.00646261	0.533998	0.0495311	0.148426	0.797413	0.2054	0.281442	1.34275	0.0079	0.103403	2.15416	0.0495311	0.035142	0.592227	0.0495311	0.0969887	0.660038	0.0497	0.0895289
>generic|frv2_16133|franssen_9488_6	frv2_16133;frv2_75267;frv2_59733;Q9SLF7		franssen_9488_6 60S acidic ribosomal protein n=1 Tax=Medicago truncatula RepID=A0A072VLF0_MEDTR (UniRef100_A0A072VLF0 icov:82% qcovs:91.3% e-val:1e-40)	protein.synthesis.ribosomal protein.eukaryotic.60S subunit.P2	1.80477	0.0495311	0.0436202	1.04619	0.5772	0.851667	0.931296	0.5299	0.62158	0.581845	0.0495311	0.50093	1.27293	0.0132	0.0298757	2.1959	0.0272	0.0256532	0.551282	0.0495311	0.148426	0.882377	0.3363	0.340653	0.940433	0.5194	0.427738	1.82248	0.0496	0.035142	0.407284	0.0261	0.0969887	0.732323	0.0495311	0.0894417
>generic|carvalho29854|pscam042495_1_aa	Q8C8U0	X	PsCam042495_1_AA Liprin-beta-1 OS=Mus musculus GN=Ppfibp1 PE=1 SV=3 (spQ8C8U0LIPB1_MOUSE, pident:26.32%, qcovs:19%, evalue:0.081)	not assigned.no ontology	0.808107	0.3448	0.213883	0.667131	0.0104	0.47323	1.33194	0.2048	0.494765	0.523875	0.827259	0.80536	1.74155	0.0495311	0.038425	2.10957	0.0495311	0.0272557	0.408447	0.51269	0.330221	1.03847	0.8748	0.475154	1.37625	0.0495311	0.104566	0.834989	0.4748	0.21589	0.322773	0.51269	0.314893	0.411036	0.0417	0.0894417
>generic|frv2_125937|p.sativum_wa1_contig29360_6	frv2_125937	X	p.sativum_wa1_contig29360_6 Dehydrin-1 n=1 Tax=Macrotyloma uniflorum RepID=M4Q8Z7_9FABA (UniRef100_M4Q8Z7 icov:90% qcovs:71.73% e-val:5e-62)	not assigned.unknown	1.31354	0.0495311	0.0436202	0.71063	0.0008	0.24234	1.14451	0.1984	0.491437	1.25219	0.7452	0.80536	1.13025	0.0495311	0.038425	2.08916	0	0	1.16298	0.824	0.398057	1.06297	0.773	0.454377	1.1828	0.1827	0.271745	1.35748	0.0495311	0.035142	1.21705	0.51269	0.314893	0.690689	0.0495311	0.0894417
>generic|frv2_2602|franssen_1530_4	frv2_2602;frv2_54113;frv2_49317;P46287;frv2_95435;frv2_46822;frv2_95433;frv2_75071;frv2_6190;frv2_46824;frv2_95439;frv2_2606;frv2_46820;frv2_46819;frv2_46817;frv2_75074;frv2_95430;Q8GUH1		franssen_1530_4 Uncharacterized protein n=1 Tax=Prunus persica RepID=M5WRE1_PRUPE (UniRef100_M5WRE1 icov:94% qcovs:97.78% e-val:2e-126)	protein.synthesis.ribosomal protein.eukaryotic.60S subunit.L11	0.620409	0.0187	0.0328845	1.00357	0.51269	0.851667	0.773042	0.2022	0.491437	1.10444	0.8091	0.80536	0.780244	0.0448	0.038425	0.48235	0.0005	0.00296203	2.02015	0.0468	0.148426	1.41398	0.2662	0.306239	0.70049	0.111	0.206268	0.562182	0.0101	0.0176274	1.81366	0.0293	0.0969887	1.64801	0.0495311	0.0894417
>generic|frv2_2602|franssen_1530_4	frv2_2602;frv2_54113;frv2_49317;P46287;frv2_95435;frv2_46822;frv2_95433;frv2_75071;frv2_6190;frv2_46824;frv2_95439;frv2_2606;frv2_46820;frv2_46819;frv2_46817;frv2_75074;frv2_95430;Q8GUH1		franssen_1530_4 Uncharacterized protein n=1 Tax=Prunus persica RepID=M5WRE1_PRUPE (UniRef100_M5WRE1 icov:94% qcovs:97.78% e-val:2e-126)	protein.synthesis.ribosomal protein.eukaryotic.60S subunit.L16	0.620409	0.0187	0.0328845	1.00357	0.51269	0.851667	0.773042	0.2022	0.491437	1.10444	0.8091	0.80536	0.780244	0.0448	0.038425	0.48235	0.0005	0.00296203	2.02015	0.0468	0.148426	1.41398	0.2662	0.306239	0.70049	0.111	0.206268	0.562182	0.0101	0.0176274	1.81366	0.0293	0.0969887	1.64801	0.0495311	0.0894417
>generic|frv2_113344|p.sativum_wa1_contig20145_4	frv2_113344;frv2_90341;frv2_93623;frv2_46585;frv2_2226		p.sativum_wa1_contig20145_4 Translation elongation factor EF1B, gamma chain n=3 Tax=Medicago truncatula RepID=A0A072USZ0_MEDTR (UniRef100_A0A072USZ0 icov:99% qcovs:84.52% e-val:0)	protein.synthesis.elongation	0.520023	0.0008	0.00681768	0.94907	0.4929	0.851667	0.956834	0.2977	0.549276	1.17553	0.5973	0.80536	0.852437	0.0495311	0.038425	0.467075	0.0007	0.002982	1.7848	0.0026	0.0983644	1.45275	0.0495311	0.108895	0.820225	0.007	0.0964452	0.445779	0.0003	0.00255865	1.71736	0.0076	0.0739213	1.38651	0.0495311	0.0894417
>generic|frv2_113392|p.sativum_wa1_contig20179_5	frv2_113392	X	p.sativum_wa1_contig20179_5 Aldehyde dehydrogenase n=1 Tax=Medicago truncatula RepID=G7J4Y0_MEDTR (UniRef100_G7J4Y0 icov:96% qcovs:91.91% e-val:0)	fermentation.aldehyde dehydrogenase	0.520871	0.0013	0.00847197	0.959676	0.3897	0.851667	1.03053	0.7338	0.690904	1.38108	0.5933	0.80536	0.855743	0.0484	0.038425	0.464461	0.0002	0.00216651	2.20835	0.0495311	0.148426	1.64783	0.0495311	0.108895	1.44952	0.0135	0.104566	0.732641	0.0075	0.0148044	3.74066	0.0061	0.0658041	2.59929	0.007	0.0598797
>generic|frv2_49943|franssen_30763_1	frv2_49943;O23714;frv2_75871;frv2_75870;frv2_75873;frv2_59437;frv2_134821;frv2_6867		franssen_30763_1 Uncharacterized protein n=2 Tax=Soja RepID=C6SW24_SOYBN (UniRef100_C6SW24 icov:97% qcovs:97.06% e-val:7e-146)	protein.degradation.ubiquitin.proteasom	0.659645	0.0495311	0.0436202	1.09824	0.51269	0.851667	0.946092	0.6843	0.672229	0.641204	0.5063	0.80536	0.720883	0.0495311	0.038425	0.432992	0.0495311	0.0272557	0.748662	0.51269	0.330221	1.10465	0.6986	0.428009	0.858004	0.3042	0.33983	0.598228	0.0339	0.035142	0.891066	0.51269	0.314893	1.5262	0.0495311	0.0894417
>generic|frv2_60310|franssen_37478_5	frv2_60310	X	franssen_37478_5 Delta-1-pyrroline-5-carboxylate dehydrogenase n=2 Tax=Medicago RepID=G7JPY4_MEDTR (UniRef100_G7JPY4 icov:100% qcovs:93.89% e-val:0)	amino acid metabolism.degradation.glutamate family.proline	0.523609	0.0015	0.00903158	0.904109	0.2411	0.851667	0.826147	0.0297	0.226801	1.37775	0.5901	0.80536	0.726393	0.0058	0.0197387	0.420686	0.0013	0.00428593	1.87492	0.0495311	0.148426	1.12426	0.827259	0.458741	0.821672	0.0156	0.104566	0.520773	0.0024	0.00803607	2.12084	0.0495311	0.0969887	1.39174	0.2919	0.312933
>generic|carvalho6856|pscam001932_1_aa	P46293;frv2_95597;P62931;frv2_7;frv2_96465		PsCam001932_1_AA 40S ribosomal protein S16 OS=Gossypium hirsutum GN=RPS16 PE=2 SV=1 (spP46293RS16_GOSHI, pident:91.43%, qcovs:98%, evalue:2e-87)	protein.synthesis.ribosomal protein.eukaryotic.40S subunit.S16	0.55222	0.0215	0.0351317	1.02574	0.8688	0.868584	1.09212	0.2852	0.54562	0.837206	0.7747	0.80536	0.762274	0.0495311	0.038425	0.410381	0.01	0.0135407	1.09314	0.8562	0.406809	1.42599	0.2094	0.283899	0.961251	0.7342	0.515739	0.486046	0.0033	0.00926519	1.37849	0.4855	0.314893	1.68891	0.1114	0.187904
>generic|frv2_49049|franssen_30149_4	frv2_49049;frv2_92060		franssen_30149_4 PREDICTED: 60S ribosomal protein L4-like n=1 Tax=Cicer arietinum RepID=UPI00032ABA0C (UniRef100_UPI00032ABA0C icov:96% qcovs:91.83% e-val:0)	protein.synthesis.ribosomal protein.eukaryotic.60S subunit.L4/L1	0.621915	0.0294	0.043084	1.03285	0.7849	0.862894	0.885765	0.4121	0.613449	0.789573	0.5379	0.80536	0.68124	0.041	0.038425	0.410197	0.002	0.00537787	1.09812	0.7475	0.398057	1.2319	0.3871	0.362885	0.813087	0.1996	0.28506	0.570886	0.0171	0.0250152	1.31065	0.341	0.314893	1.71448	0.0423	0.0894417
>generic|frv2_82380|pisum_sativum_v2_contig5165_2	frv2_82380;frv2_55520;Q8VXZ7		Pisum_sativum_v2_Contig5165_2 Alpha-galactosidase n=1 Tax=Medicago truncatula RepID=A0A072V0K8_MEDTR (UniRef100_A0A072V0K8 icov:98% qcovs:88.66% e-val:0)	minor CHO metabolism.galactose.alpha-galactosidases	0.72473	0.4725	0.266665	1.16289	0.0257	0.47323	0.972962	0.9436	0.742996	1.12943	0.9323	0.827015	0.655863	0.0495311	0.038425	0.408745	0.0103	0.0137991	3.03955	0.165	0.308806	2.61846	0.2445	0.306239	0.723966	0.4179	0.406471	0.539261	0.2268	0.125859	3.35517	0.0495311	0.0969887	3.45455	0.0495311	0.0894417
>generic|frv2_111347|p.sativum_wa1_contig18280_6	frv2_111347;frv2_56877;frv2_46092;frv2_46085;frv2_1463;frv2_46089;frv2_46097		p.sativum_wa1_contig18280_6 TCP-1/cpn60 chaperonin family protein n=1 Tax=Medicago truncatula RepID=G7L831_MEDTR (UniRef100_G7L831 icov:97% qcovs:96.14% e-val:0)	protein.folding	0.512043	0.0038	0.0134074	1.06402	0.2939	0.851667	0.939621	0.4374	0.618454	0.604977	0.2358	0.80536	0.827568	0.0447	0.038425	0.398254	0.0005	0.00296203	1.05269	0.7855	0.398057	1.63498	0.1704	0.262999	0.762008	0.0234	0.104566	0.415254	0.0011	0.00591942	0.969292	0.8704	0.412807	1.70477	0.0495311	0.0894417
>generic|frv2_47164|franssen_28912_2	frv2_47164;frv2_86671;frv2_94652;frv2_34392;P29766;frv2_47162;frv2_49726;frv2_120370;Q42064		franssen_28912_2 60S ribosomal L8-like protein n=1 Tax=Medicago truncatula RepID=G7L3L0_MEDTR (UniRef100_G7L3L0 icov:94% qcovs:99.23% e-val:0)	protein.synthesis.ribosomal protein.eukaryotic.60S subunit.L8	0.536881	0.0028	0.0112393	1.07078	0.301	0.851667	0.780378	0.1564	0.459152	0.942775	0.6909	0.80536	0.785223	0.0056	0.0194847	0.393706	0.0008	0.00322672	1.36314	0.1332	0.285917	1.12833	0.2955	0.31768	0.833045	0.51269	0.425309	0.573115	0.0085	0.0164198	1.44616	0.0184	0.0969887	1.6425	0.0051	0.0536013
>generic|frv2_48711|franssen_29923_2	frv2_48711;frv2_113158;P28011;frv2_5378		franssen_29923_2 Aspartate aminotransferase n=4 Tax=Medicago truncatula RepID=A0A072VCX2_MEDTR (UniRef100_A0A072VCX2 icov:100% qcovs:91.01% e-val:0)	amino acid metabolism.synthesis.central amino acid metabolism.aspartate.aspartate aminotransferase	0.76929	0.0495311	0.0436202	1.0612	0.6439	0.860868	0.800763	0.3615	0.586971	0.968958	0.94	0.827015	0.513908	0.0167	0.0344523	0.372546	0.0004	0.00280844	1.25171	0.4392	0.330221	1.03443	0.51269	0.375287	0.770203	0.3429	0.362106	0.739931	0.0014	0.00659209	1.87596	0.028	0.0969887	2.05454	0.0495311	0.0894417
>generic|frv2_69316|franssen_42759_2	frv2_69316;frv2_81613;frv2_32916;frv2_35234;frv2_38323;frv2_71593;frv2_44326;frv2_39177;frv2_38318;frv2_69656;frv2_31620		franssen_42759_2 Ketol-acid reductoisomerase, chloroplastic n=1 Tax=Pisum sativum RepID=ILV5_PEA (UniRef100_O82043 icov:99% qcovs:99.48% e-val:0)	amino acid metabolism.synthesis.branched chain group.common.ketol-acid reductoisomerase	0.603555	0.0251	0.0389463	1.18425	0.51269	0.851667	1.49963	0.2267	0.512494	0.557281	0.827259	0.80536	0.627883	0.0003	0.00451201	0.320003	0.0113	0.0147226	0.354611	0.827259	0.398057	0.954254	0.8559	0.469404	1.02501	0.51269	0.425309	0.412533	0.0045	0.0105395	0.578896	0.51269	0.314893	1.23018	0.4663	0.400952
>generic|frv2_118137|p.sativum_wa1_contig23971_6	frv2_118137;frv2_92374		p.sativum_wa1_contig23971_6 Uncharacterized protein n=2 Tax=Soja RepID=I1JT95_SOYBN (UniRef100_I1JT95 icov:98% qcovs:90.81% e-val:0)	mitochondrial electron transport / ATP synthesis.NADH-DH.complex I.carbonic anhydrase	1.13128	0.3977	0.235868	0.719205	0.0339	0.47323	0.736119	0.001	0.169948	0.431986	0.275231	0.80536	0.493354	0.0025	0.0121223	0.776028	0.1254	0.0635234	0.56851	0.51269	0.330221	0.96876	0.779	0.454819	0.698771	0.0106	0.104566	1.07389	0.5183	0.216731	0.805219	0.51269	0.314893	1.34059	0.0495311	0.0894417
>generic|frv2_95392|p.sativum_wa1_contig01731_1	frv2_95392;frv2_75039;frv2_39639;frv2_43788;frv2_73284;frv2_73547;frv2_71630;frv2_43681;frv2_42791;frv2_37984;frv2_72233;frv2_43898;frv2_42574;frv2_73471;frv2_32286;frv2_72807;frv2_70145;frv2_71337;frv2_31068;frv2_43083;frv2_38412;frv2_42386;frv2_41149;frv2_70202;frv2_44527;frv2_73250;frv2_73207;frv2_72996;frv2_70848;frv2_41931;frv2_41718;frv2_43089;frv2_42238;frv2_73393;frv2_70720;frv2_70281;frv…		p.sativum_wa1_contig01731_1 Ribulose bisphosphate carboxylase small chain n=1 Tax=Medicago truncatula RepID=B7FHB2_MEDTR (UniRef100_B7FHB2 icov:98% qcovs:81.67% e-val:2e-108)	PS.calvin cycle.rubisco small subunit	0.613188	0.0495311	0.0436202	1.14641	0.2268	0.851667	1.57929	0.0111	0.226801	0.78689	0.7798	0.80536	0.470847	0.009	0.0243964	0.251846	0.0001	0.00145823	0.530463	0.827259	0.398057	1.06464	0.8271	0.458741	0.729442	0.1168	0.210868	0.28322	0.0003	0.00255865	0.821799	0.51269	0.314893	1.19727	0.5125	0.400952
>generic|frv2_116057|p.sativum_wa1_contig22370_5	frv2_116057	X	p.sativum_wa1_contig22370_5 Auxin-binding protein ABP19b n=1 Tax=Medicago truncatula RepID=G7IPZ2_MEDTR (UniRef100_G7IPZ2 icov:98% qcovs:60.47% e-val:1e-79)	stress.abiotic.unspecified	1.61699	0.0495311	0.0436202	0.813413	0.0495311	0.47323	1.3268	0.4465	0.618454	1.56598	0.3821	0.80536	0.456424	0.0469	0.038425	0.907327	0.0196	0.0211588	0.696949	0.6228	0.366842	0.590501	0.0879	0.17887	0.998498	0.9973	0.592294	1.21689	0.51269	0.21589	1.52468	0.4101	0.314893	0.791965	0.126627	0.198016
>generic|frv2_81292|pisum_sativum_v2_contig4624_3	frv2_81292;frv2_57286		Pisum_sativum_v2_Contig4624_3 Glycoside hydrolase family 3 protein n=1 Tax=Medicago truncatula RepID=G7J6L9_MEDTR (UniRef100_G7J6L9 icov:99% qcovs:94.54% e-val:0)	cell wall.degradation.cellulases and beta -1,4-glucanases	1.31386	0.045	0.0436202	0.98069	0.8553	0.862894	0.971827	0.51269	0.618454	0.882975	0.8462	0.809861	0.450335	0.0044	0.0168153	0.603327	0.0025	0.00585092	0.789875	0.7249	0.395723	0.869359	0.827259	0.458741	0.851718	0.2653	0.322131	1.15148	0.0384	0.035142	1.49389	0.4328	0.314893	1.65922	0.0151	0.085548
>generic|frv2_81292|pisum_sativum_v2_contig4624_3	frv2_81292;frv2_57286		Pisum_sativum_v2_Contig4624_3 Glycoside hydrolase family 3 protein n=1 Tax=Medicago truncatula RepID=G7J6L9_MEDTR (UniRef100_G7J6L9 icov:99% qcovs:94.54% e-val:0)	misc.gluco-, galacto- and mannosidases	1.31386	0.045	0.0436202	0.98069	0.8553	0.862894	0.971827	0.51269	0.618454	0.882975	0.8462	0.809861	0.450335	0.0044	0.0168153	0.603327	0.0025	0.00585092	0.789875	0.7249	0.395723	0.869359	0.827259	0.458741	0.851718	0.2653	0.322131	1.15148	0.0384	0.035142	1.49389	0.4328	0.314893	1.65922	0.0151	0.085548
>generic|frv2_121252|p.sativum_wa1_contig26272_4	frv2_121252	X	p.sativum_wa1_contig26272_4 PREDICTED: uncharacterized protein LOC101514340 n=1 Tax=Cicer arietinum RepID=UPI00032A739D (UniRef100_UPI00032A739D icov:100% qcovs:81.39% e-val:2e-142)	RNA.regulation of transcription.unclassified	1.21764	0.2962	0.190565	0.806527	0.002	0.403899	2.60362	0.1878	0.484353	0.609014	0.6908	0.80536	0.43459	0.0001	0.00202714	0.656112	0.0495311	0.0272557	1.31763	0.8255	0.398057	5.63305	0.0336	0.108895	2.39639	0.51269	0.425309	1.12072	0.6783	0.265925	7.26559	0.0495311	0.0969887	9.62194	0.0495311	0.0894417
>generic|frv2_47761|franssen_29293_2	frv2_47761;frv2_75021;frv2_75019;frv2_95383;O80852		franssen_29293_2 Glutathione S-transferase, amino-terminal domain protein n=1 Tax=Medicago truncatula RepID=G7K3B1_MEDTR (UniRef100_G7K3B1 icov:98% qcovs:85.19% e-val:8e-135)	misc.glutathione S transferases	0.721941	0.5579	0.284307	0.922387	0.5953	0.851667	1.3784	0.0495311	0.226801	0.563547	0.5891	0.80536	0.405083	0.0059	0.0197901	0.317054	0.0305	0.0272557	0.475357	0.51269	0.330221	1.16269	0.6353	0.408574	0.602706	0.0495311	0.104566	0.315669	0.0231	0.0300054	0.707263	0.51269	0.314893	1.15762	0.6587	0.46573
>generic|frv2_47176|franssen_28918_3	frv2_47176;frv2_80843;frv2_47175;frv2_3239;Q9STX5		franssen_28918_3 Heat shock protein 81-2 n=1 Tax=Medicago truncatula RepID=G7I7Q4_MEDTR (UniRef100_G7I7Q4 icov:99% qcovs:90.35% e-val:0)	stress.abiotic.heat	1.26549	0.0356	0.0436202	0.964337	0.7644	0.862894	0.678717	0.2135	0.501622	0.430612	0.1234	0.80536	0.400591	0.0025	0.0121223	0.525691	0.0495311	0.0272557	0.31287	0.0495311	0.148426	0.493136	0.0323	0.108895	0.599449	0.0495311	0.104566	1.11769	0.51269	0.21589	0.468183	0.1419	0.229405	1.04848	0.74	0.494981
>generic|frv2_75314|pisum_sativum_v2_contig1014_5	frv2_75314;frv2_45835;frv2_95687;frv2_75318;frv2_1118;frv2_129769;frv2_45850;frv2_94090;frv2_45831		Pisum_sativum_v2_Contig1014_5 Probable histone H2A.1 n=2 Tax=Medicago truncatula RepID=H2A1_MEDTR (UniRef100_Q2HU68 icov:94% qcovs:90.84% e-val:2e-76)	DNA.synthesis/chromatin structure.histone.core.H2A	1.63281	0.0495311	0.0436202	0.85381	0.2136	0.851667	0.845426	0.2981	0.549276	0.651157	0.3726	0.80536	0.39181	0.0006	0.00682304	0.749291	0.1478	0.0720268	0.337334	0.0495311	0.148426	0.437975	0.0495311	0.108895	0.945702	0.7724	0.526373	1.82648	0.0495311	0.035142	0.814214	0.5541	0.328428	1.06761	0.8448	0.524675
>generic|frv2_114657|p.sativum_wa1_contig21242_1	frv2_114657;frv2_19690		p.sativum_wa1_contig21242_1 NADP-dependent alkenal double bond reductase n=2 Tax=Medicago truncatula RepID=I3SE71_MEDTR (UniRef100_I3SE71 icov:94% qcovs:90.23% e-val:0)	misc.alcohol dehydrogenases	0.525447	0.0495311	0.0436202	1.00818	0.9347	0.88879	0.910248	0.8489	0.716227	0.528267	0.5851	0.80536	0.385199	0	0	0.20076	0.0028	0.00617204	0.625738	0.6555	0.378252	1.0782	0.9044	0.479463	0.448332	0.0495311	0.104566	0.258803	0.0495311	0.035142	0.728294	0.51269	0.314893	1.38992	0.5038	0.400952
>generic|frv2_51012|franssen_31514_5	frv2_51012;frv2_117424;frv2_64372		franssen_31514_5 Epoxide hydrolase n=2 Tax=Medicago truncatula RepID=A2Q324_MEDTR (UniRef100_A2Q324 icov:100% qcovs:93.31% e-val:0)	misc.misc2	2.59546	0.0912	0.0782029	0.676869	0.0221	0.47323	0.856604	0.6975	0.678011	0.671605	0.0495311	0.50093	0.353426	0.0465	0.038425	1.35522	0.1743	0.0817872	0.8171	0.5699	0.349161	1.04218	0.7952	0.457724	0.217472	0.0495311	0.104566	0.658927	0.0754	0.0530062	0.502782	0.0163	0.0969887	0.506723	0.0121	0.0767545
>generic|carvalho29646|pscam042195_1_aa	P26563;frv2_82656;frv2_49882		PsCam042195_1_AA Aspartate aminotransferase P2, mitochondrial (Fragment)	amino acid metabolism.synthesis.central amino acid metabolism.aspartate.aspartate aminotransferase	0.932213	0.8761	0.377555	1.06227	0.6811	0.862894	1.58185	0.0462	0.226801	0.397787	0.51269	0.80536	0.252045	0.0006	0.00682304	0.221187	0.0061	0.0100554	0.0864957	0.51269	0.330221	0.343962	0.0495311	0.108895	1.30155	0.1973	0.283786	0.767026	0.5281	0.220218	0.44666	0.51269	0.314893	1.19278	0.498	0.400952
>generic|frv2_84354|pisum_sativum_v2_contig6151_3	frv2_84354;frv2_49668;Q9C5M0		Pisum_sativum_v2_Contig6151_3 Dicarboxylate carrier protein n=1 Tax=Medicago truncatula RepID=G7LIP6_MEDTR (UniRef100_G7LIP6 icov:97% qcovs:96.03% e-val:0)	transport.metabolite transporters at the mitochondrial membrane	0.0590997	0.275231	0.178779	1.22	0.031	0.47323	0.555967	0.4833	0.618454	0.267828	0.827259	0.80536	0.19905	0.0018	0.0107594	0.00964244	0.0495311	0.0272557	0.416212	0.827259	0.398057	0.863987	0.8458	0.466751	0.550696	0.4668	0.425309	0.0585394	0.1504	0.0915008	1.1515	0.51269	0.314893	5.24528	0.0011	0.0302366
>generic|frv2_53521|franssen_33233_6	frv2_53521;frv2_111795;frv2_10404		franssen_33233_6 Glycoside hydrolase family 3 protein n=1 Tax=Medicago truncatula RepID=A0A072UWG8_MEDTR (UniRef100_A0A072UWG8 icov:99% qcovs:90.92% e-val:0)	cell wall.degradation.cellulases and beta -1,4-glucanases	1.3424	0.7488	0.3428	1.26545	0.0495311	0.47323	1.20084	0.3031	0.550343	0.926893	0.5839	0.80536	0.182919	0.0495311	0.038425	0.194042	0.0088	0.0128324	1.06114	0.6733	0.381656	1.37477	0.1134	0.220035	5.99738	0.275231	0.322131	6.70436	0.0495311	0.035142	34.7918	0.0495311	0.0969887	47.4999	0.0495311	0.0894417
>generic|frv2_114924|p.sativum_wa1_contig21471_5	frv2_114924;Q9C524;frv2_54976;frv2_54978		p.sativum_wa1_contig21471_5 PREDICTED: probable fructokinase-4-like n=1 Tax=Cicer arietinum RepID=UPI00032A5D52 (UniRef100_UPI00032A5D52 icov:98% qcovs:88.8% e-val:0)	major CHO metabolism.degradation.sucrose.fructokinase	0.800531	0.5756	0.291716	0.678348	0.0094	0.47323	1.62725	0.0495311	0.226801	0.0360096	0.827259	0.80536	0.0547242	0.0001	0.00202714	0.064581	0.0001	0.00145823	0.0152812	0.275231	0.330221	0.690546	0.827259	0.458741	1.28991	0.5472	0.439485	0.634577	0.0344	0.035142	0.360195	0.51269	0.314893	6.78535	0.0007	0.025976
>generic|carvalho24084|pscam034399_1_aa	Q9XHM1;frv2_73843		PsCam034399_1_AA Eukaryotic translation initiation factor 3 subunit C OS=Medicago truncatula GN=TIF3C1 PE=2 SV=1 (spQ9XHM1EIF3C_MEDTR, pident:80.72%, qcovs:100%, evalue:0)	protein.synthesis.initiation	0.924747	0.8293	0.364587	0.521656	0.0495311	0.47323	1.22209	0.5216	0.618454	0.0513155	0.275231	0.80536	0.0239579	0.0495311	0.038425	0.0424705	0.0495311	0.0272557	0.0543832	0.275231	0.330221	1.29514	0.4175	0.375287	1.00612	0.9887	0.589571	0.761328	0.2364	0.12937	2.28384	0.2634	0.314893	23.2168	0.0495311	0.0894417
>generic|frv2_82640|pisum_sativum_v2_contig5295_3	frv2_82640;frv2_46482;frv2_46478;frv2_2091;frv2_46485		Pisum_sativum_v2_Contig5295_3 Glyceraldehyde-3-phosphate dehydrogenase B, chloroplastic n=1 Tax=Pisum sativum RepID=G3PB_PEA (UniRef100_P12859 icov:97% qcovs:99.33% e-val:0)	PS.calvin cycle.GAP	7.08897	0.827259	0.363979	0.571267	0.0495311	0.47323	1.10215	0.6902	0.675423	0.85362	0.911	0.817919	0.0229376	0.0495311	0.038425	0.284638	0.2665	0.113274	0.0744846	0.827259	0.398057	0.0961703	0.827259	0.458741	1.10783	0.772	0.526373	7.12556	0.51269	0.21589	3.59743	0.0495311	0.0969887	2.40751	0.4034	0.376587
>generic|carvalho36220|pscam051614_1_aa	P16059;frv2_74405;frv2_44911;frv2_44905;frv2_44899;frv2_44926;frv2_44902;frv2_44921;O65874;frv2_141;frv2_44913;frv2_44946;frv2_44919;frv2_44904;frv2_44936;frv2_44909;frv2_44945;frv2_44915;frv2_44924;frv2_44907;frv2_44940;P17771;frv2_153;frv2_44917;mut23		PsCam051614_1_AA Oxygen-evolving enhancer protein 2, chloroplastic OS=Pisum sativum GN=PSBP PE=1 SV=1 (spP16059PSBP_PEA, pident:97.37%, qcovs:100%, evalue:0)	PS.lightreaction.photosystem II.PSII polypeptide subunits	1.05073	0.8869	0.380547	0.950811	0.9261	0.886377	1.47881	0.0084	0.226801	0.475196	0.51269	0.80536	0.0118441	0.0495311	0.038425	0.0130888	0.0495311	0.0272557	0.0154807	0.51269	0.330221	0.048176	0.0495311	0.108895	0.983568	0.9607	0.582607	0.698849	0.034	0.035142	1.28556	0.51269	0.314893	2.57226	0.3058	0.319207
>generic|frv2_104598|p.sativum_wa1_contig12591_4	frv2_104598;frv2_104600;frv2_65201		p.sativum_wa1_contig12591_4 Annexin n=2 Tax=Medicago truncatula RepID=G7LF88_MEDTR (UniRef100_G7LF88 icov:99% qcovs:91.99% e-val:0)	cell.organisation	1.2068	0.5283	0.273245	0.713622	0.0258	0.47323	1.50043	0.4569	0.618454	0.0656235	0.51269	0.80536	0.0107514	0	0	0.0181815	0.0495311	0.0272557	0.00462768	0.275231	0.330221	0.105809	0.0495311	0.108895	1.32645	0.6336	0.477522	1.06686	0.792	0.296796	0.570941	0.51269	0.314893	6.20869	0.0045	0.0498473
>generic|frv2_49960|franssen_30774_1	frv2_49960;Q93VR4;frv2_130975		franssen_30774_1 PREDICTED: MLP-like protein 423-like n=1 Tax=Cicer arietinum RepID=UPI00032ABC47 (UniRef100_UPI00032ABC47 icov:99% qcovs:80.92% e-val:1e-82)	stress.abiotic.unspecified	1.34301	0.0495311	0.0436202	0.0180296	0.275231	0.851667	1.33773	0.5212	0.618454	0.449187	0.6073	0.80536	2.27102	0.2769	0.15351	169.166	0	0	0.0858414	0.827259	0.398057	0.255646	0.275231	0.306239	78.776	0.0495311	0.104566	79.0866	0	0	2.97763	0.5497	0.328111	0.119516	0.0495311	0.0894417
>generic|frv2_79889|pisum_sativum_v2_contig3900_2	frv2_79889;Q9M7T0		Pisum_sativum_v2_Contig3900_2 Mitochondrial peroxiredoxin n=1 Tax=Pisum sativum RepID=Q6KBB1_PEA (UniRef100_Q6KBB1 icov:93% qcovs:100% e-val:2e-141)	redox.peroxiredoxin	1.91273	0.0082	0.020278	0.579922	0.2041	0.851667	1.20668	0.151	0.453462	0.824523	0.7619	0.80536	0.960974	0.8521	0.309411	3.16954	0.0091	0.0129188	0.76148	0.51269	0.330221	1.11442	0.6579	0.41522	1.19165	0.316	0.348061	1.88891	0.0047	0.0108395	0.944272	0.9211	0.424304	0.664146	0.3869	0.368136
>generic|frv2_49716|franssen_30602_3	frv2_49716;frv2_116362;Q9S834		franssen_30602_3 PREDICTED: ATP-dependent Clp protease proteolytic subunit 5, chloroplastic-like n=1 Tax=Cicer arietinum RepID=UPI00032A5F81 (UniRef100_UPI00032A5F81 icov:92% qcovs:85.38% e-val:0)	protein.degradation.serine protease	1.85975	0.0067	0.0181043	0.721726	0.1484	0.82993	1.03399	0.8888	0.728606	2.26555	0.51269	0.80536	1.19588	0.3751	0.191184	3.08156	0.0007	0.002982	1.99175	0.4043	0.330221	0.909034	0.3046	0.324908	0.916682	0.7492	0.520512	1.64876	0.0062	0.0133074	1.52675	0.51269	0.314893	0.486369	0.0019	0.0352531
>generic|carvalho30314|pscam043208_1_aa	Q9C5Z3;frv2_77817;frv2_48276;frv2_48278		PsCam043208_1_AA Eukaryotic translation initiation factor 3 subunit E OS=Arabidopsis thaliana GN=TIF3E1 PE=1 SV=1 (spQ9C5Z3EIF3E_ARATH, pident:84.79%, qcovs:99%, evalue:0)	protein.synthesis.initiation	1.91483	0.0196	0.033036	0.686949	0.3319	0.851667	0.797654	0.1641	0.464619	0.805143	0.7474	0.80536	1.05131	0.8767	0.314426	2.93047	0.0039	0.00758279	0.746472	0.6738	0.381656	0.739529	0.1501	0.248496	0.856834	0.3884	0.388074	2.0569	0.011	0.0184844	0.608386	0.5364	0.324125	0.519076	0.0254	0.0894417
>generic|frv2_128555|p.sativum_wa1_contig31008_6	frv2_128555	X	p.sativum_wa1_contig31008_6 Late embryogenesis abundant D-like protein n=2 Tax=Medicago truncatula RepID=G7IDP3_MEDTR (UniRef100_G7IDP3 icov:89% qcovs:89.29% e-val:2e-71)	development.late embryogenesis abundant	1.73888	0.0495311	0.0436202	0.6616	0.275231	0.851667	0.964393	0.5792	0.632317	1.49615	0.5449	0.80536	1.05506	0.2321	0.136635	2.773	0.0211	0.0219776	1.81846	0.3221	0.330221	1.17215	0.3123	0.328005	0.974424	0.6964	0.502285	1.75696	0.0495311	0.035142	1.67948	0.51269	0.314893	0.74267	0.357	0.350007
>generic|frv2_135870|p.sativum_wa1_contig35162_3	frv2_135870	X	p.sativum_wa1_contig35162_3 Seed maturation protein PM39, putative n=1 Tax=Medicago truncatula RepID=A0A072U9M9_MEDTR (UniRef100_A0A072U9M9 icov:91% qcovs:65.52% e-val:1e-22)	not assigned.unknown	1.31803	0.357	0.218756	0.604525	0.0495311	0.47323	1.20886	0.3567	0.58289	2.21718	0.329	0.80536	1.18314	0.3706	0.189254	2.57956	0.0495311	0.0272557	2.44215	0.252	0.330221	1.33153	0.2366	0.301814	1.36367	0.1742	0.266985	1.48682	0.2216	0.123819	2.81481	0.1636	0.253437	0.767472	0.3631	0.353651
>generic|carvalho6576|pscam001423_1_aa	Q96520;frv2_110547		PsCam001423_1_AA Peroxidase 12 OS=Arabidopsis thaliana GN=PER12 PE=1 SV=1 (spQ96520PER12_ARATH, pident:60.57%, qcovs:98%, evalue:2e-159)	misc.peroxidases	1.85947	0.001	0.00748563	0.870501	0.2353	0.851667	0.837665	0.3409	0.574017	1.21127	0.6689	0.80536	1.01169	0.865	0.311668	2.16106	0.0011	0.0037914	1.66024	0.2525	0.330221	1.14815	0.3455	0.34638	0.545927	0.0389	0.104566	1.21186	0.0321	0.035142	0.895893	0.51269	0.314893	0.64385	0.0495311	0.0894417
>generic|frv2_48705|franssen_29919_4	frv2_48705;frv2_84403		franssen_29919_4 PREDICTED: succinate dehydrogenase [ubiquinone] iron-sulfur subunit 2, mitochondrial-like n=1 Tax=Cicer arietinum RepID=UPI00032A6176 (UniRef100_UPI00032A6176 icov:89% qcovs:94.27% e-val:0)	TCA / org transformation.TCA.succinate dehydrogenase	1.53324	0.0138	0.0269167	0.662057	0.372	0.851667	0.982647	0.9743	0.748431	1.32683	0.4117	0.80536	0.912189	0.4954	0.218788	2.11251	0.0495311	0.0272557	1.01429	0.9695	0.440397	0.75118	0.5588	0.39012	1.31937	0.1326	0.224916	2.05862	0.0495311	0.035142	1.46704	0.2537	0.314893	0.732019	0.5147	0.401193
>generic|frv2_49464|franssen_30432_1	frv2_49464;frv2_116283;Q9ES53;frv2_6369		franssen_30432_1 Ubiquitin fusion degradation 1 protein n=1 Tax=Medicago truncatula RepID=G7LAK8_MEDTR (UniRef100_G7LAK8 icov:93% qcovs:92.83% e-val:0)	protein.degradation.ubiquitin	1.55546	0.0029	0.0114608	0.821246	0.1713	0.851667	0.900181	0.521	0.618454	0.902385	0.8493	0.809861	1.09827	0.3528	0.182263	2.08016	0.0012	0.00399094	0.696832	0.5441	0.342288	0.69513	0.2005	0.276948	1.10908	0.4492	0.418754	1.91642	0.0017	0.00689535	0.703686	0.5493	0.328111	0.640414	0.1443	0.217673
>generic|frv2_80437|pisum_sativum_v2_contig4189_1	frv2_80437;frv2_46927;frv2_2843		Pisum_sativum_v2_Contig4189_1 Endochitinase A2 n=1 Tax=Pisum sativum RepID=CHI2_PEA (UniRef100_P21226 icov:98% qcovs:99.07% e-val:0)	stress.biotic	1.91483	0.0495311	0.0436202	0.95413	0.6875	0.862894	1.12276	0.4444	0.618454	1.09072	0.51269	0.80536	1.02418	0.7916	0.296209	2.05541	0.0097	0.0132767	0.962147	0.51269	0.330221	0.990412	0.9439	0.49041	0.87196	0.3967	0.392373	1.48709	0.0413	0.035142	0.819147	0.51269	0.314893	0.716565	0.0918	0.159933
>generic|frv2_88467|pisum_sativum_v2_contig8208_3	frv2_88467	X	Pisum_sativum_v2_Contig8208_3 Plastid OEP16.2 n=1 Tax=Pisum sativum RepID=G9JKP3_PEA (UniRef100_G9JKP3 icov:84% qcovs:99.45% e-val:9e-128)	protein.targeting.mitochondria	1.83044	0.0019	0.0100236	0.910119	0.0495311	0.47323	1.14352	0.0495311	0.226801	0.809648	0.3902	0.80536	1.01687	0.862	0.311044	2.04514	0.0003	0.00258504	0.679646	0.1715	0.313896	0.959909	0.609	0.403253	1.14928	0.2429	0.314784	1.83966	0.0005	0.00353147	0.768144	0.2915	0.314893	0.863464	0.127	0.198016
>generic|frv2_49176|franssen_30239_2	frv2_49176;frv2_84859		franssen_30239_2 PREDICTED: isopentenyl-diphosphate Delta-isomerase I-like n=1 Tax=Cicer arietinum RepID=UPI00032AA9DF (UniRef100_UPI00032AA9DF icov:94% qcovs:84.62% e-val:2e-178)	secondary metabolism.isoprenoids.mevalonate pathway.isopentenyl pyrophosphate:dimethyllallyl pyrophosphate isomerase	1.37043	0.0063	0.0176253	0.662581	0.0495311	0.47323	1.34151	0.1432	0.451182	1.81213	0.272	0.80536	0.980827	0.51269	0.218788	2.02867	0.0066	0.0106482	1.10136	0.8701	0.411116	0.815328	0.3736	0.356268	1.7305	0.0178	0.104566	1.76781	0.0011	0.00591942	1.94315	0.1652	0.253494	0.710489	0.2588	0.303669
>generic|frv2_46580|franssen_28565_4	frv2_46580;frv2_46577;Q8VZB9;frv2_75462;frv2_2198;frv2_2204;frv2_46575;frv2_2205		franssen_28565_4 Ribosomal protein n=1 Tax=Medicago truncatula RepID=G7JXE1_MEDTR (UniRef100_G7JXE1 icov:94% qcovs:95.05% e-val:8e-107)	protein.synthesis.ribosomal protein.prokaryotic.unknown organellar.50S subunit.L10A	0.764615	0.0495311	0.0436202	1.1735	0.5183	0.851667	0.736359	0.0967	0.388205	0.867372	0.7907	0.80536	0.742129	0.51269	0.218788	0.483549	0.0134	0.0161798	1.26151	0.594	0.3592	1.07096	0.7674	0.452327	0.594334	0.0098	0.104566	0.617141	0.0495311	0.035142	1.01028	0.9844	0.442805	1.36684	0.1719	0.248303
>generic|frv2_46580|franssen_28565_4	frv2_46580;frv2_46577;Q8VZB9;frv2_75462;frv2_2198;frv2_2204;frv2_46575;frv2_2205		franssen_28565_4 Ribosomal protein n=1 Tax=Medicago truncatula RepID=G7JXE1_MEDTR (UniRef100_G7JXE1 icov:94% qcovs:95.05% e-val:8e-107)	protein.synthesis.ribosomal protein.eukaryotic.60S subunit.L10A	0.764615	0.0495311	0.0436202	1.1735	0.5183	0.851667	0.736359	0.0967	0.388205	0.867372	0.7907	0.80536	0.742129	0.51269	0.218788	0.483549	0.0134	0.0161798	1.26151	0.594	0.3592	1.07096	0.7674	0.452327	0.594334	0.0098	0.104566	0.617141	0.0495311	0.035142	1.01028	0.9844	0.442805	1.36684	0.1719	0.248303
>generic|frv2_48686|franssen_29907_2	frv2_48686;P50246;frv2_79191;P93253;frv2_5345;frv2_63061		franssen_29907_2 Adenosylhomocysteinase n=1 Tax=Medicago truncatula RepID=Q84RD9_MEDTR (UniRef100_Q84RD9 icov:99% qcovs:97.11% e-val:0)	amino acid metabolism.degradation.aspartate family.methionine	0.574354	0.0069	0.0181145	1.07616	0.188	0.851667	0.879683	0.1746	0.474517	0.928279	0.7569	0.80536	0.893984	0.183	0.114989	0.477126	0.0007	0.002982	1.17159	0.4	0.330221	1.11026	0.5175	0.376419	1.01711	0.8309	0.543139	0.66408	0.0232	0.0300489	1.33295	0.1418	0.229405	1.54529	0.0189	0.0894417
>generic|frv2_82397|pisum_sativum_v2_contig5173_2	frv2_82397	X	Pisum_sativum_v2_Contig5173_2 Protein TOC75, chloroplastic n=1 Tax=Pisum sativum RepID=TOC75_PEA (UniRef100_Q43715 icov:100% qcovs:99.79% e-val:0)	protein.targeting.chloroplast	0.626856	0.0105	0.0232654	0.924319	0.656	0.860868	1.03532	0.7336	0.690904	1.18807	0.8693	0.810257	0.700981	0.0751	0.0572136	0.475392	0.0495311	0.0272557	1.79041	0.51269	0.330221	1.56022	0.3462	0.346467	0.957324	0.6699	0.493002	0.579631	0.0064	0.0133934	2.44515	0.1934	0.27919	1.90232	0.1821	0.255965
>generic|frv2_49263|franssen_30292_4	frv2_49263	X	franssen_30292_4 Serine carboxypeptidase-like protein n=1 Tax=Medicago truncatula RepID=G7IU67_MEDTR (UniRef100_G7IU67 icov:100% qcovs:84.93% e-val:2e-167)	protein.degradation.serine protease	0.661819	0.6365	0.311181	1.18555	0.0495311	0.47323	0.503059	0.4971	0.618454	0.330633	0.51269	0.80536	0.823654	0.7581	0.287598	0.459794	0.0089	0.0128764	0.285416	0.827259	0.398057	0.434261	0.51269	0.375287	1.6543	0.6023	0.463281	2.17638	0.3426	0.165198	0.573255	0.827259	0.401469	2.05552	0.0011	0.0302366
>generic|frv2_79248|pisum_sativum_v2_contig3554_3	frv2_79248;frv2_75047		Pisum_sativum_v2_Contig3554_3 Uncharacterized protein n=1 Tax=Phaseolus vulgaris RepID=V7AR96_PHAVU (UniRef100_V7AR96 icov:28% qcovs:84.88% e-val:1e-44)	RNA.RNA binding	0.589614	0.0495311	0.0436202	1.69281	0.0495311	0.47323	1.1123	0.6135	0.64735	0.136509	0.51269	0.80536	1.29478	0.4568	0.218664	0.45098	0.0495311	0.0272557	1.20086	0.7331	0.396214	9.78483	0.001	0.108895	0.0375224	0.0495311	0.104566	0.0198901	0.0495311	0.035142	0.0348005	0.51269	0.314893	0.431552	0.51269	0.400952
>generic|carvalho16467|pscam021139_1_aa	Q9LHP1;frv2_86018;frv2_4718;frv2_119460;frv2_61851;P60040;Q9SAI5		PsCam021139_1_AA 60S ribosomal protein L7-4 OS=Arabidopsis thaliana GN=RPL7D PE=2 SV=1 (spQ9LHP1RL74_ARATH, pident:84.87%, qcovs:83%, evalue:5e-151)	protein.synthesis.ribosomal protein.eukaryotic.60S subunit.L7	0.577758	0.0054	0.0165263	1.06051	0.6362	0.857035	1.05615	0.6637	0.66415	1.26721	0.4467	0.80536	0.820307	0.1909	0.118044	0.446896	0.0011	0.0037914	1.59061	0.0495311	0.148426	1.32568	0.2669	0.306239	0.933423	0.6463	0.483856	0.510622	0.0002	0.00215252	1.80994	0.0495311	0.0969887	1.51472	0.1268	0.198016
>generic|frv2_74996|pisum_sativum_v2_contig776_1	frv2_74996;O04834		Pisum_sativum_v2_Contig776_1 Ras-related small GTP-binding family protein n=1 Tax=Medicago truncatula RepID=A0A072UFB5_MEDTR (UniRef100_A0A072UFB5 icov:99% qcovs:97.93% e-val:2e-136)	signalling.G-proteins	0.612465	0.0184	0.0326681	1.01474	0.9064	0.881739	0.905195	0.4157	0.616112	0.757124	0.4333	0.80536	0.730865	0.1145	0.0822568	0.441127	0.0001	0.00145823	0.932365	0.8114	0.398057	1.11471	0.5414	0.385585	0.847102	0.2307	0.305013	0.573159	0.0087	0.0166638	1.08065	0.7911	0.401469	1.44835	0.0406	0.0894417
>generic|frv2_68922|franssen_42495_1	frv2_68922;frv2_95381;frv2_68954;frv2_75030;frv2_68998;frv2_30515;frv2_30518;frv2_30513		franssen_42495_1 Glutathione S-transferase n=1 Tax=Medicago truncatula RepID=A0A072UVM3_MEDTR (UniRef100_A0A072UVM3 icov:89% qcovs:93.49% e-val:2e-147)	misc.glutathione S transferases	0.55399	0.0019	0.0100236	1.13077	0.2746	0.851667	0.846904	0.368	0.595629	0.8455	0.5409	0.80536	0.898777	0.1879	0.116653	0.440331	0.003	0.00646261	1.35655	0.1668	0.309694	1.35881	0.2497	0.306239	0.672314	0.0495311	0.104566	0.439784	0.0007	0.00452029	1.01474	0.8798	0.41391	1.35712	0.2717	0.303971
>generic|frv2_90447|pisum_sativum_v1_contig2023_2	frv2_90447;frv2_49945;frv2_75712;frv2_46704		Pisum_sativum_v1_Contig2023_2 PREDICTED: 60S ribosomal protein L26-2-like n=1 Tax=Cicer arietinum RepID=UPI00032A7687 (UniRef100_UPI00032A7687 icov:98% qcovs:99.32% e-val:3e-98)	protein.synthesis.ribosomal protein.eukaryotic.60S subunit.L26	0.664884	0.0495311	0.0436202	1.10444	0.5839	0.851667	0.789854	0.3461	0.576658	2.36638	0.1347	0.80536	0.710077	0.1264	0.0873354	0.427474	0.0028	0.00617204	4.05947	0.0311	0.148426	1.35497	0.1952	0.27294	0.696387	0.51269	0.425309	0.586205	0.0201	0.0277853	3.9812	0.0239	0.0969887	1.85811	0.0223	0.0894417
>generic|frv2_84568|pisum_sativum_v2_contig6260_2	frv2_84568	X	Pisum_sativum_v2_Contig6260_2 PREDICTED: ubiquitin carboxyl-terminal hydrolase 13-like isoform X2 n=1 Tax=Cicer arietinum RepID=UPI00032A7133 (UniRef100_UPI00032A7133 icov:100% qcovs:95.9% e-val:0)	protein.degradation.ubiquitin.ubiquitin protease	0.425442	0.1707	0.127093	0.938425	0.0186	0.47323	0.840371	0.5215	0.618454	1.58007	0.4829	0.80536	0.869554	0.51269	0.218788	0.394218	0.0495311	0.0272557	2.43063	0.1064	0.282482	1.29275	0.5025	0.375287	0.856133	0.6318	0.476635	0.433421	0.1274	0.0806561	2.39311	0.0495311	0.0969887	1.42131	0.233	0.289558
>generic|frv2_115218|p.sativum_wa1_contig21735_6	frv2_115218;A5DSK2;frv2_5115;A5DPQ5;frv2_117077;P68037		p.sativum_wa1_contig21735_6 Uncharacterized protein n=1 Tax=Medicago truncatula RepID=I3SH19_MEDTR (UniRef100_I3SH19 icov:97% qcovs:92.48% e-val:0)	not assigned.unknown	0.574682	0.0265	0.0401075	1.83326	0.3384	0.851667	0.698752	0.0495311	0.226801	1.04256	0.9711	0.830522	0.863285	0.51269	0.218788	0.270619	0.0495311	0.0272557	1.50785	0.51269	0.330221	1.0106	0.9842	0.498101	1.32379	0.0414	0.104566	1.08874	0.7522	0.287662	2.31219	0.4339	0.314893	4.06578	0.0495311	0.0894417
>generic|carvalho29844|pscam042480_1_aa	Q9SU58;frv2_111261;frv2_25001;frv2_129170;Q9M2A0;Q03194;frv2_20132;frv2_49215;Q7XPY2		PsCam042480_1_AA ATPase 4, plasma membrane-type OS=Arabidopsis thaliana GN=AHA4 PE=2 SV=2 (spQ9SU58PMA4_ARATH, pident:92.36%, qcovs:99%, evalue:0)	transport.p- and v-ATPases	0.598293	0.5632	0.286481	1.39762	0.0276	0.47323	0.370275	0.5656	0.629105	0.45511	0.6369	0.80536	0.467674	0.1165	0.0834364	0.200202	0.0033	0.00687451	0.535356	0.6953	0.388018	0.435562	0.6085	0.403253	1.12035	0.9197	0.574604	1.81027	0.5922	0.24073	1.28248	0.51269	0.314893	3.93843	0.0495311	0.0894417
>generic|frv2_85951|pisum_sativum_v2_contig6952_3	frv2_85951;P10708;frv2_72938;frv2_43490;frv2_69188;frv2_71057;frv2_70385;frv2_38834;frv2_38852;frv2_71667;frv2_44092;frv2_72497;frv2_43758;frv2_72708;frv2_42144;frv2_33833;frv2_69078;frv2_72729;frv2_72026;frv2_44456;frv2_42490;frv2_32587;frv2_71778;frv2_72994;frv2_69233;frv2_38674;frv2_42028		Pisum_sativum_v2_Contig6952_3 Type II chlorophyll a/b binding protein from photosystem I n=1 Tax=Pisum sativum RepID=Q41038_PEA (UniRef100_Q41038 icov:96% qcovs:100% e-val:0)	PS.lightreaction.photosystem I.LHC-I	0.630317	0.0148	0.0281727	18.9205	0.126627	0.800342	1.84376	0.044	0.226801	0.0165065	0.827259	0.80536	1.68577	0.252	0.145412	0.0561599	0.0495311	0.0272557	0.0120081	0.0495311	0.148426	1.3413	0.4283	0.375287	1.99957	0.0042	0.0732983	0.683585	0.1206	0.0790068	0.0142434	0.275231	0.314893	16.3264	0.0495311	0.0894417
>generic|frv2_99716|p.sativum_wa1_contig07912_2	frv2_99716	X	p.sativum_wa1_contig07912_2 GH3 auxin-responsive promoter n=1 Tax=Medicago truncatula RepID=A2Q639_MEDTR (UniRef100_A2Q639 icov:91% qcovs:79.05% e-val:1e-172)	hormone metabolism.auxin.induced-regulated-responsive-activated	1.59593	0.0398	0.0436202	0.834064	0.807	0.862894	1.57965	0.527	0.621116	0.0405304	0.275231	0.80536	0.0208299	0.51269	0.218788	0.0398568	0.0495311	0.0272557	0.00437809	0.126627	0.285023	0.170633	0.275231	0.306239	1.50552	0.4225	0.409132	1.52104	0.2963	0.148159	0.316435	0.827259	0.401469	6.51182	0.1629	0.238461
>generic|frv2_88622|pisum_sativum_v2_contig8285_5	frv2_88622;frv2_70068;frv2_70383;frv2_69729;frv2_102115;frv2_102117;frv2_35435;frv2_39452;frv2_41128;frv2_40510;frv2_71539;frv2_39678;frv2_30933;frv2_34727;frv2_33699;frv2_69818;frv2_32477;frv2_71688;frv2_32273;frv2_31369;frv2_69965;frv2_44376;frv2_72684;frv2_35046;frv2_36149;frv2_33754;frv2_43374;frv2_43544;frv2_33076;frv2_38991;frv2_38017;frv2_42297;frv2_31063;frv2_34103;frv2_31159;frv2_41003;f…		Pisum_sativum_v2_Contig8285_5 Disease resistance response protein Pi49 n=1 Tax=Pisum sativum RepID=DRR3_PEA (UniRef100_P14710 icov:98% qcovs:94.94% e-val:1e-101)	not assigned.unknown	0.815951	0.0495311	0.0436202	1.56669	0.6952	0.862894	0.765675	0.5405	0.62158	0.00721298	0.275231	0.80536	0.0306931	0.51269	0.218788	0.0159853	0.0495311	0.0272557	0.00747563	0.827259	0.398057	0.793555	0.5559	0.389835	1.27532	0.3798	0.382601	1.35906	0.3385	0.164	0.310618	0.5432	0.325544	67.4676	0.0495311	0.0894417
>generic|frv2_134644|p.sativum_wa1_contig34468_1	frv2_134644;Q9S7J9		p.sativum_wa1_contig34468_1 PREDICTED: probable ADP-ribosylation factor GTPase-activating protein AGD13-like n=1 Tax=Cicer arietinum RepID=UPI00032ACF45 (UniRef100_UPI00032ACF45 icov:84% qcovs:82.14% e-val:6e-60)	RNA.regulation of transcription.C2H2 zinc finger family	1.30006	0.0495311	0.0436202	0.939296	0.8287	0.862894	1.49846	0.0883	0.372903	12.8764	0.137	0.80536	1.04322	0.8603	0.310936	1.44391	0.0881	0.0471117	19.0104	0.0011	0.0838134	2.21229	0.1014	0.201742	1.82503	0.0236	0.104566	1.58339	0.0186	0.0261923	33.257	0.0495311	0.0969887	2.426	0.0495311	0.0894417
>generic|frv2_43532|franssen_26703_4	frv2_43532;frv2_77443;frv2_36907;frv2_34608;frv2_34539;frv2_31797;frv2_34556;frv2_34602		franssen_26703_4 Non-specific lipid-transfer protein 2 n=1 Tax=Lens culinaris RepID=NLTP2_LENCU (UniRef100_A0AT29 icov:98% qcovs:79.17% e-val:1e-58)	lipid metabolism.lipid transfer proteins etc	0.738538	0.0495311	0.0436202	0.980606	0.6626	0.862375	0.736346	0.0495311	0.226801	1.98801	0.186	0.80536	1.31341	0.0236	0.038425	0.98919	0.51269	0.174646	3.38061	0.0175	0.148426	1.25216	0.2357	0.301355	0.954592	0.6938	0.502183	0.957435	0.7776	0.293894	2.45704	0.0495311	0.0969887	1.21196	0.2669	0.303971
>generic|frv2_86483|pisum_sativum_v2_contig7218_2	frv2_86483	X	Pisum_sativum_v2_Contig7218_2 NAD(P)	misc.short chain dehydrogenase/reductase (SDR)	0.661491	0.0086	0.0207124	1.01141	0.835	0.862894	0.825678	0.1384	0.447266	1.39728	0.458	0.80536	1.1264	0.1964	0.120328	0.736703	0.0049	0.00872199	2.35939	0.0453	0.148426	1.39421	0.0883	0.179151	0.884491	0.2531	0.320976	0.70861	0.0296	0.035142	1.85268	0.0495311	0.0969887	1.34105	0.0495311	0.0894417
>generic|frv2_117558|p.sativum_wa1_contig23529_4	frv2_117558;Q9SAH9;frv2_90905;Q1LSQ9		p.sativum_wa1_contig23529_4 PREDICTED: cinnamoyl-CoA reductase 2-like isoform X1 n=1 Tax=Cicer arietinum RepID=UPI00032A54F6 (UniRef100_UPI00032A54F6 icov:96% qcovs:83.02% e-val:0)	secondary metabolism.phenylpropanoids	0.65878	0.0064	0.017726	0.988509	0.8484	0.862894	1.04131	0.51269	0.618454	1.28227	0.6125	0.80536	1.13435	0.0247	0.038425	0.755971	0.0468	0.0272557	2.25856	0.0357	0.148426	1.83414	0.0469	0.108895	1.28839	0.0495311	0.104566	0.815093	0.0495311	0.035142	2.56527	0.0128	0.0969887	1.97759	0.0325	0.0894417
>generic|frv2_77045|pisum_sativum_v2_contig2240_6	frv2_77045;frv2_99824;D4Q9Z4		Pisum_sativum_v2_Contig2240_6 UDP-glucosyltransferase family protein n=1 Tax=Medicago truncatula RepID=G7KU63_MEDTR (UniRef100_G7KU63 icov:96% qcovs:80.08% e-val:0)	secondary metabolism.flavonoids.flavonols.flavonol 3-O-glycosyltransferase	0.598448	0.0198	0.033036	0.956032	0.7194	0.862894	0.993509	0.956	0.747721	1.02479	0.9698	0.830522	1.36363	0.0016	0.00994648	0.853589	0.4772	0.174638	2.13151	0.0495311	0.148426	2.06645	0.0495311	0.108895	0.882706	0.275231	0.322131	0.531705	0.01	0.0176274	1.37977	0.827259	0.401469	1.2872	0.4818	0.400952
>generic|frv2_77045|pisum_sativum_v2_contig2240_6	frv2_77045;frv2_99824;D4Q9Z4		Pisum_sativum_v2_Contig2240_6 UDP-glucosyltransferase family protein n=1 Tax=Medicago truncatula RepID=G7KU63_MEDTR (UniRef100_G7KU63 icov:96% qcovs:80.08% e-val:0)	misc.UDP glucosyl and glucoronyl transferases	0.598448	0.0198	0.033036	0.956032	0.7194	0.862894	0.993509	0.956	0.747721	1.02479	0.9698	0.830522	1.36363	0.0016	0.00994648	0.853589	0.4772	0.174638	2.13151	0.0495311	0.148426	2.06645	0.0495311	0.108895	0.882706	0.275231	0.322131	0.531705	0.01	0.0176274	1.37977	0.827259	0.401469	1.2872	0.4818	0.400952
>generic|frv2_120993|p.sativum_wa1_contig26090_5	frv2_120993;frv2_57733		p.sativum_wa1_contig26090_5 PREDICTED: heat shock 70 kDa protein 8-like isoform X1 n=1 Tax=Cicer arietinum RepID=UPI00032A91E3 (UniRef100_UPI00032A91E3 icov:100% qcovs:82.35% e-val:0)	stress.abiotic.heat	0.692239	0.0134	0.0267969	1.14508	0.0208	0.47323	1.15811	0.1621	0.464619	1.87943	0.2324	0.80536	1.09535	0.51269	0.218788	0.662179	0.0009	0.00344672	2.12919	0.0325	0.148426	1.31201	0.3491	0.348456	1.02848	0.7787	0.526373	0.614754	0.0034	0.00931453	1.99919	0.0378	0.0969887	1.21805	0.4894	0.400952
>generic|frv2_103348|p.sativum_wa1_contig11515_5	frv2_103348;frv2_103346		p.sativum_wa1_contig11515_5 Flavonoid glucosyltransferase n=1 Tax=Medicago truncatula RepID=G7LH03_MEDTR (UniRef100_G7LH03 icov:98% qcovs:66.81% e-val:0)	secondary metabolism.flavonoids.flavonols.flavonol 3-O-glycosyltransferase	0.588007	0.0495311	0.0436202	1.06536	0.6259	0.855421	1.35706	0.033	0.226801	1.13343	0.823	0.80536	1.22945	0.2793	0.154329	0.678578	0.0808	0.0437011	2.11436	0.0495311	0.148426	2.53155	0.0495311	0.108895	1.7672	0.034	0.104566	0.765715	0.171	0.101174	3.03915	0.0269	0.0969887	2.85663	0.0025	0.0394772
>generic|frv2_103348|p.sativum_wa1_contig11515_5	frv2_103348;frv2_103346		p.sativum_wa1_contig11515_5 Flavonoid glucosyltransferase n=1 Tax=Medicago truncatula RepID=G7LH03_MEDTR (UniRef100_G7LH03 icov:98% qcovs:66.81% e-val:0)	misc.UDP glucosyl and glucoronyl transferases	0.588007	0.0495311	0.0436202	1.06536	0.6259	0.855421	1.35706	0.033	0.226801	1.13343	0.823	0.80536	1.22945	0.2793	0.154329	0.678578	0.0808	0.0437011	2.11436	0.0495311	0.148426	2.53155	0.0495311	0.108895	1.7672	0.034	0.104566	0.765715	0.171	0.101174	3.03915	0.0269	0.0969887	2.85663	0.0025	0.0394772
>generic|frv2_48939|franssen_30075_1	frv2_48939;frv2_83328;frv2_5670		franssen_30075_1 PREDICTED: quinone oxidoreductase PIG3-like n=1 Tax=Cicer arietinum RepID=UPI00032A4F24 (UniRef100_UPI00032A4F24 icov:97% qcovs:89.23% e-val:0)	misc.misc2	0.631043	0.0103	0.0229138	1.14444	0.1862	0.851667	0.864069	0.1399	0.447266	1.28988	0.3699	0.80536	1.03122	0.7704	0.290411	0.568612	0.0023	0.00569948	2.10195	0.0118	0.148426	1.40807	0.0495311	0.108895	0.877328	0.1525	0.246428	0.640726	0.0145	0.0222939	1.78827	0.0439	0.0969887	1.58664	0.0156	0.0870516
>generic|frv2_82295|pisum_sativum_v2_contig5123_1	frv2_82295;frv2_59184		Pisum_sativum_v2_Contig5123_1 26S proteasome non-ATPase regulatory subunit 5 n=2 Tax=Medicago truncatula RepID=G7LDS0_MEDTR (UniRef100_G7LDS0 icov:98% qcovs:89.16% e-val:0)	protein.degradation.ubiquitin.proteasom	0.720693	0.0495311	0.0436202	0.94024	0.3574	0.851667	0.945339	0.6511	0.657998	1.26966	0.5613	0.80536	1.12305	0.51269	0.218788	0.860815	0.0495311	0.0272557	2.06044	0.0435	0.148426	1.53412	0.0495311	0.108895	0.797447	0.0972	0.191316	0.607945	0.0495311	0.035142	1.46306	0.0495311	0.0969887	1.08346	0.7088	0.484839
>generic|frv2_80917|pisum_sativum_v2_contig4436_2	frv2_80917	X	Pisum_sativum_v2_Contig4436_2 PREDICTED: phosphoglycerate kinase, chloroplastic-like n=1 Tax=Cicer arietinum RepID=UPI00032AC101 (UniRef100_UPI00032AC101 icov:97% qcovs:94.58% e-val:0)	PS.calvin cycle.phosphoglycerate kinase	0.790652	0.0216	0.0351913	1.04726	0.4575	0.851667	1.17176	0.2473	0.530196	0.55677	0.1653	0.80536	0.865029	0.1081	0.0783836	0.653073	0.0007	0.002982	0.487473	0.0495311	0.148426	1.02592	0.8852	0.475559	0.973514	0.8401	0.546162	0.656885	0.0032	0.00926519	0.548608	0.0495311	0.0969887	1.03191	0.51269	0.400952
>generic|frv2_1190|franssen_701_2	frv2_1190;frv2_1174;frv2_1178;frv2_1170;frv2_74008;P93354;frv2_93175;frv2_98603;frv2_1180;frv2_74010;frv2_45884;Q1S9I9;frv2_129697;frv2_74845;frv2_74364;frv2_45864;frv2_95252;frv2_97473;frv2_97471;frv2_45894;frv2_45873;frv2_131077;frv2_47892;frv2_45871;frv2_131401;frv2_45868;frv2_132413;frv2_1158;frv2_76270;frv2_50199;frv2_4266;frv2_74441;frv2_47890;frv2_90477;frv2_129031;frv2_1176;frv2_74847;frv…		franssen_701_2 Histone H2B n=1 Tax=Cucumis sativus RepID=A0A0A0KHC9_CUCSA (UniRef100_A0A0A0KHC9 icov:92% qcovs:96.33% e-val:3e-63)	DNA.synthesis/chromatin structure.histone.core.H2A	0.715216	0.0004	0.00503579	0.917682	0.51269	0.851667	1.14781	0.5531	0.622045	0.48854	0.1345	0.80536	0.702634	0.0495311	0.038425	0.547613	0.0001	0.00145823	0.43657	0.0495311	0.148426	1.0257	0.9082	0.479565	1.26982	0.0114	0.104566	0.791243	0.3428	0.165198	0.788979	0.5023	0.314893	1.48203	0.0031	0.0418315
>generic|frv2_1190|franssen_701_2	frv2_1190;frv2_1174;frv2_1178;frv2_1170;frv2_74008;P93354;frv2_93175;frv2_98603;frv2_1180;frv2_74010;frv2_45884;Q1S9I9;frv2_129697;frv2_74845;frv2_74364;frv2_45864;frv2_95252;frv2_97473;frv2_97471;frv2_45894;frv2_45873;frv2_131077;frv2_47892;frv2_45871;frv2_131401;frv2_45868;frv2_132413;frv2_1158;frv2_76270;frv2_50199;frv2_4266;frv2_74441;frv2_47890;frv2_90477;frv2_129031;frv2_1176;frv2_74847;frv…		franssen_701_2 Histone H2B n=1 Tax=Cucumis sativus RepID=A0A0A0KHC9_CUCSA (UniRef100_A0A0A0KHC9 icov:92% qcovs:96.33% e-val:3e-63)	DNA.synthesis/chromatin structure.histone.core.H2B	0.715216	0.0004	0.00503579	0.917682	0.51269	0.851667	1.14781	0.5531	0.622045	0.48854	0.1345	0.80536	0.702634	0.0495311	0.038425	0.547613	0.0001	0.00145823	0.43657	0.0495311	0.148426	1.0257	0.9082	0.479565	1.26982	0.0114	0.104566	0.791243	0.3428	0.165198	0.788979	0.5023	0.314893	1.48203	0.0031	0.0418315
>generic|frv2_81435|pisum_sativum_v2_contig4695_3	frv2_81435;frv2_57897		Pisum_sativum_v2_Contig4695_3 Protein disulfide-isomerase n=1 Tax=Medicago truncatula RepID=G7JPD1_MEDTR (UniRef100_G7JPD1 icov:94% qcovs:86.3% e-val:0)	redox.thioredoxin.PDIL	1.6289	0.0016	0.00942871	0.927928	0.6993	0.862894	1.20852	0.275231	0.537321	0.567229	0.2324	0.80536	0.666677	0.0495311	0.038425	1.17029	0.3677	0.143131	0.376168	0.0495311	0.148426	0.801452	0.0495311	0.108895	0.946004	0.2105	0.29146	1.27507	0.0495311	0.035142	0.533777	0.2034	0.285972	0.873203	0.493	0.400952
>generic|frv2_80369|pisum_sativum_v2_contig4153_5	frv2_80369	X	Pisum_sativum_v2_Contig4153_5 PREDICTED: prohibitin-1, mitochondrial-like n=1 Tax=Cicer arietinum RepID=UPI00032AC4CA (UniRef100_UPI00032AC4CA icov:93% qcovs:97.58% e-val:0)	cell.cycle	1.72659	0.0097	0.0221119	0.938613	0.6228	0.855421	1.12054	0.3345	0.570621	0.593083	0.2544	0.80536	0.706715	0.017	0.0345662	1.30002	0.1171	0.0609016	0.345382	0.0495311	0.148426	0.652551	0.0364	0.108895	1.24246	0.003	0.0636762	1.91445	0.0096	0.0174979	0.60721	0.2662	0.314893	0.960971	0.7804	0.508508
>generic|frv2_80369|pisum_sativum_v2_contig4153_5	frv2_80369	X	Pisum_sativum_v2_Contig4153_5 PREDICTED: prohibitin-1, mitochondrial-like n=1 Tax=Cicer arietinum RepID=UPI00032AC4CA (UniRef100_UPI00032AC4CA icov:93% qcovs:97.58% e-val:0)	mitochondrial electron transport / ATP synthesis.NADH-DH.complex I	1.72659	0.0097	0.0221119	0.938613	0.6228	0.855421	1.12054	0.3345	0.570621	0.593083	0.2544	0.80536	0.706715	0.017	0.0345662	1.30002	0.1171	0.0609016	0.345382	0.0495311	0.148426	0.652551	0.0364	0.108895	1.24246	0.003	0.0636762	1.91445	0.0096	0.0174979	0.60721	0.2662	0.314893	0.960971	0.7804	0.508508
>generic|frv2_83550|pisum_sativum_v2_contig5748_6	frv2_83550;Q9LZG0;frv2_94040;frv2_4665		Pisum_sativum_v2_Contig5748_6 PfkB family carbohydrate kinase n=2 Tax=Medicago truncatula RepID=G7IAA1_MEDTR (UniRef100_G7IAA1 icov:91% qcovs:92.08% e-val:0)	nucleotide metabolism.salvage.nucleoside kinases.adenosine kinase	1.44958	0.0495311	0.0436202	0.834282	0.0495311	0.47323	1.3174	0.0495311	0.226801	0.62623	0.2694	0.80536	0.67764	0.0044	0.0168153	1.17741	0.3288	0.131638	0.334177	0.0495311	0.148426	0.703006	0.1846	0.26858	1.30409	0.0495311	0.104566	1.43494	0.0495311	0.035142	0.643109	0.2571	0.314893	0.856769	0.4967	0.400952
>generic|frv2_113077|p.sativum_wa1_contig19891_6	frv2_113077;frv2_113529;Q9SGY2		p.sativum_wa1_contig19891_6 PREDICTED: ATP-citrate synthase alpha chain protein 2-like n=1 Tax=Cicer arietinum RepID=UPI00032A6291 (UniRef100_UPI00032A6291 icov:99% qcovs:97.64% e-val:0)	TCA / org transformation.other organic acid transformatons.atp-citrate lyase	0.868575	0.4835	0.266665	0.804228	0.1564	0.851667	1.53493	0.0068	0.226801	0.359748	0.3352	0.80536	0.801973	0.0495311	0.038425	0.866139	0.5368	0.180909	0.221758	0.0495311	0.148426	0.94617	0.8784	0.475154	1.37226	0.0365	0.104566	0.776523	0.2036	0.116498	0.379451	0.51269	0.314893	0.848273	0.6815	0.475575
>generic|carvalho8904|pscam005116_1_aa	Q94AZ4;frv2_86145;frv2_48083;frv2_4505		PsCam005116_1_AA Probable calcium-binding protein CML13 OS=Arabidopsis thaliana GN=CML13 PE=2 SV=1 (spQ94AZ4CML13_ARATH, pident:88.51%, qcovs:81%, evalue:2e-90)	protein.postranslational modification	1.56822	0.0453	0.0436202	0.897198	0.2303	0.851667	3.01572	0.0865	0.370602	0.713561	0.484	0.80536	0.597115	0.0055	0.0194847	1.0437	0.7549	0.228422	0.184359	0.0495311	0.148426	0.779157	0.5049	0.375287	3.25837	0.0142	0.104566	1.6944	0.0936	0.0640089	1.00602	0.9866	0.443123	1.26493	0.51269	0.400952
>generic|carvalho8904|pscam005116_1_aa	Q94AZ4;frv2_86145;frv2_48083;frv2_4505		PsCam005116_1_AA Probable calcium-binding protein CML13 OS=Arabidopsis thaliana GN=CML13 PE=2 SV=1 (spQ94AZ4CML13_ARATH, pident:88.51%, qcovs:81%, evalue:2e-90)	signalling.calcium	1.56822	0.0453	0.0436202	0.897198	0.2303	0.851667	3.01572	0.0865	0.370602	0.713561	0.484	0.80536	0.597115	0.0055	0.0194847	1.0437	0.7549	0.228422	0.184359	0.0495311	0.148426	0.779157	0.5049	0.375287	3.25837	0.0142	0.104566	1.6944	0.0936	0.0640089	1.00602	0.9866	0.443123	1.26493	0.51269	0.400952
>generic|frv2_113703|p.sativum_wa1_contig20439_4	frv2_113703;frv2_110581		p.sativum_wa1_contig20439_4 Acyl-[acyl-carrier-protein] desaturase n=1 Tax=Medicago truncatula RepID=Q4U601_MEDTR (UniRef100_Q4U601 icov:98% qcovs:97.72% e-val:0)	lipid metabolism.FA synthesis and FA elongation.ACP desaturase	1.77766	0.1765	0.130534	1.47765	0.2572	0.851667	1.80225	0.0324	0.226801	0.112358	0.827259	0.80536	0.620256	0.3556	0.183402	0.746185	0.2679	0.113742	0.0282306	0.0495311	0.148426	0.452828	0.827259	0.458741	1.07295	0.878	0.560136	1.05831	0.779	0.294083	0.0488348	0.827259	0.401469	0.642243	0.827259	0.521195
>generic|frv2_50854|franssen_31400_1	frv2_50854;frv2_85254;Q9ZVL6		franssen_31400_1 PREDICTED: UPF0603 protein At1g54780, chloroplastic-like n=1 Tax=Cicer arietinum RepID=UPI00032AA236 (UniRef100_UPI00032AA236 icov:95% qcovs:90.66% e-val:0)	not assigned.no ontology	1.46873	0.0193	0.0329969	1.77885	0.4097	0.851667	1.38037	0.2884	0.549276	0.0188431	0.51269	0.80536	1.43858	0.5341	0.225912	1.18778	0.5932	0.194518	0.0121158	0.0495311	0.148426	0.887548	0.4044	0.369418	1.36643	0.3413	0.362106	1.4539	0.0033	0.00926519	0.0115081	0.275231	0.314893	1.0864	0.8252	0.521195
>generic|frv2_16881|franssen_9943_3	frv2_16881;frv2_128526;frv2_124736		franssen_9943_3 Putative uncharacterized protein (Fragment)	misc.gluco-, galacto- and mannosidases.beta-galactosidase	0.0351099	0.1339	0.105358	0.849452	0.51269	0.851667	2.14899	0.3516	0.580465	0.843361	0.0098	0.50093	0.664558	0.3863	0.195558	0.0274677	0.51269	0.174646	22.1478	0.827259	0.398057	56.4353	0.0495311	0.108895	1.36164	0.7759	0.526373	0.0222463	0.0495311	0.035142	45.3794	0	0	45.7072	0.51269	0.400952
>generic|frv2_86272|pisum_sativum_v2_contig7113_5	frv2_86272;frv2_55534		Pisum_sativum_v2_Contig7113_5 PREDICTED: REF/SRPP-like protein At1g67360-like n=1 Tax=Cicer arietinum RepID=UPI00032ACB59 (UniRef100_UPI00032ACB59 icov:96% qcovs:82.86% e-val:1e-121)	not assigned.no ontology	0.657363	0.0202	0.0334016	0.627041	0.3402	0.851667	0.930825	0.7874	0.708743	0.663965	0.7782	0.80536	1.0082	0.9532	0.334655	1.05695	0.9195	0.263905	2.97358	0.1357	0.290254	4.16871	0.0495311	0.108895	0.919208	0.6388	0.47938	0.649158	0.1747	0.102825	2.71112	0.166	0.253494	2.56035	0.3782	0.362179
>generic|frv2_121037|p.sativum_wa1_contig26120_6	frv2_121037;frv2_47531;Q9M330		p.sativum_wa1_contig26120_6 PREDICTED: probable proteasome inhibitor-like n=1 Tax=Cicer arietinum RepID=UPI00032A9190 (UniRef100_UPI00032A9190 icov:95% qcovs:89.14% e-val:1e-171)	protein.degradation.ubiquitin.proteasom	1.41848	0.0315	0.0436202	0.849542	0.3342	0.851667	1.37298	0.1996	0.491437	0.714314	0.8006	0.80536	0.915082	0.3227	0.170497	1.52791	0.0495311	0.0272557	1.75004	0.5126	0.330221	3.36373	0.021	0.108895	1.66318	0.0373	0.104566	1.7183	0.0151	0.0227511	3.18072	0.126627	0.208694	3.78286	0.0227	0.0894417
>generic|frv2_51204|franssen_31653_1	frv2_51204;frv2_114281		franssen_31653_1 PREDICTED: dnaJ protein homolog isoform X2 n=1 Tax=Solanum tuberosum RepID=UPI0003D27B8E (UniRef100_UPI0003D27B8E icov:99% qcovs:85.37% e-val:0)	stress.abiotic.heat	0.991843	0.9782	0.403677	1.08036	0.0495311	0.47323	1.23948	0.2287	0.512494	0.811239	0.8676	0.810257	1.01603	0.8377	0.305133	0.932786	0.51269	0.174646	1.73865	0.512	0.330221	2.65647	0.0495311	0.108895	1.29065	0.1941	0.28021	1.03279	0.51269	0.21589	2.20859	0.51269	0.314893	2.94127	0.0495311	0.0894417
>generic|carvalho30423|pscam043435_1_aa	Q84V25;frv2_125315		PsCam043435_1_AA 2-methylene-furan-3-one reductase OS=Fragaria ananassa GN=EO PE=1 SV=1 (spQ84V25ENOXE_FRAAN, pident:70.48%, qcovs:87%, evalue:2e-154)	misc.oxidases - copper, flavone etc	0.552635	0.0023	0.0103582	1.12168	0.4504	0.851667	1.18516	0.0495311	0.226801	0.480183	0.3919	0.80536	1.23837	0.0201	0.0376363	0.610122	0.0466	0.0272557	1.06362	0.9087	0.422144	2.62517	0.0097	0.108895	0.691567	0.0107	0.104566	0.322474	0.0001	0.00150676	0.593981	0.4762	0.314893	1.38751	0.3699	0.35746
>generic|frv2_65982|franssen_40762_3	frv2_65982;frv2_120890;frv2_124949		franssen_40762_3 Methylesterase n=1 Tax=Medicago truncatula RepID=A0A072TUI1_MEDTR (UniRef100_A0A072TUI1 icov:98% qcovs:79.77% e-val:2e-154)	hormone metabolism.ethylene.induced-regulated-responsive-activated	1.16581	0.0495311	0.0436202	1.0235	0.8904	0.874995	0.918149	0.51269	0.618454	0.580096	0.4933	0.80536	1.06881	0.6777	0.268912	1.21742	0.0495311	0.0272557	1.38193	0.6036	0.361158	2.18726	0.0073	0.108895	0.843403	0.51269	0.425309	1.0709	0.5167	0.216505	1.09049	0.882	0.414006	1.92402	0.0105	0.0721555
>generic|frv2_65982|franssen_40762_3	frv2_65982;frv2_120890;frv2_124949		franssen_40762_3 Methylesterase n=1 Tax=Medicago truncatula RepID=A0A072TUI1_MEDTR (UniRef100_A0A072TUI1 icov:98% qcovs:79.77% e-val:2e-154)	misc.nitrilases, *nitrile lyases, berberine bridge enzymes, reticuline oxidases, troponine reductases	1.16581	0.0495311	0.0436202	1.0235	0.8904	0.874995	0.918149	0.51269	0.618454	0.580096	0.4933	0.80536	1.06881	0.6777	0.268912	1.21742	0.0495311	0.0272557	1.38193	0.6036	0.361158	2.18726	0.0073	0.108895	0.843403	0.51269	0.425309	1.0709	0.5167	0.216505	1.09049	0.882	0.414006	1.92402	0.0105	0.0721555
>generic|frv2_107236|p.sativum_wa1_contig14631_5	frv2_107236	X	p.sativum_wa1_contig14631_5 PREDICTED: chaperone protein ClpB3, chloroplastic-like isoform X1 n=1 Tax=Cicer arietinum RepID=UPI00032AAE62 (UniRef100_UPI00032AAE62 icov:85% qcovs:81.25% e-val:3e-129)	stress.abiotic.heat	3.64856	0.827259	0.363979	0.0629365	0.51269	0.851667	1.60487	0.011	0.226801	0.0259219	0.827259	0.80536	0.0571214	0.51269	0.218788	3.31145	0.827259	0.241638	0.0332275	0.827259	0.398057	2.05716	0.0064	0.108895	1.20187	0.5134	0.425309	2.73237	0.51269	0.21589	0.699126	0.8108	0.401469	1.69742	0.1195	0.197527
>generic|frv2_74966|pisum_sativum_v2_contig756_6	frv2_74966;P19976		Pisum_sativum_v2_Contig756_6 PREDICTED: LOW QUALITY PROTEIN: ferritin-3, chloroplastic-like n=1 Tax=Cicer arietinum RepID=UPI00032A8D9C (UniRef100_UPI00032A8D9C icov:98% qcovs:93.46% e-val:2e-98)	metal handling.binding, chelation and storage	1.32195	0.0091	0.0213594	0.990424	0.9515	0.88879	0.689962	0.0024	0.18825	1.37397	0.3308	0.80536	0.627617	0.0331	0.038425	0.8377	0.1846	0.0855957	0.956012	0.51269	0.330221	0.480078	0.0114	0.108895	0.952039	0.4352	0.414062	1.82408	0.0006	0.00398849	1.45019	0.2569	0.314893	1.04537	0.7817	0.508908
>generic|frv2_50098|franssen_30871_1	frv2_50098;frv2_81335		franssen_30871_1 PREDICTED: pyrophosphate--fructose 6-phosphate 1-phosphotransferase subunit alpha-like isoform X1 n=1 Tax=Cicer arietinum RepID=UPI00032A70F5 (UniRef100_UPI00032A70F5 icov:97% qcovs:95.78% e-val:0)	glycolysis.cytosolic branch.pyrophosphate-fructose-6-P phosphotransferase	1.57883	0.0481	0.0436202	0.769288	0.5345	0.851667	0.694969	0.446	0.618454	0.87804	0.6902	0.80536	0.660739	0.2623	0.150055	1.35605	0.3473	0.137162	0.505462	0.0495311	0.148426	0.400074	0.0495311	0.108895	1.04204	0.8989	0.567856	2.36732	0.0283	0.0348567	0.79716	0.5415	0.324854	0.698425	0.3467	0.344459
>generic|carvalho31031|pscam044579_1_aa	P28641	X	PsCam044579_1_AA Dehydrin DHN3 OS=Pisum sativum GN=DHN3 PE=2 SV=1 (spP28641DHN3_PEA, pident:88.36%, qcovs:100%, evalue:4e-129)	not assigned.unknown	0.886743	0.3455	0.214077	1.00869	0.9761	0.88879	1.4961	0.122	0.434749	1.82996	0.0495311	0.50093	1.38532	0.2601	0.149163	1.21784	0.0495311	0.0272557	1.46628	0.3638	0.330221	1.19877	0.1125	0.219146	14333.5	0.0495311	0.104566	8495.55	0.0495311	0.035142	15171.3	0.0199	0.0969887	8362.52	0.0495311	0.0894417
>generic|frv2_80978|pisum_sativum_v2_contig4467_1	frv2_80978;P90587		Pisum_sativum_v2_Contig4467_1 Transducin/WD40 repeat protein n=1 Tax=Medicago truncatula RepID=Q1SN19_MEDTR (UniRef100_Q1SN19 icov:96% qcovs:93.94% e-val:0)	development.unspecified	0.520422	0.0048	0.0153694	0.954118	0.5442	0.851667	0.0690508	0.827259	0.710655	33.3344	0.126627	0.80536	1.11524	0.1862	0.116186	0.608306	0.0154	0.0178555	16.0415	0.275231	0.330221	0.0332294	0.275231	0.306239	8.92558	0.0015	0.0471204	67.2703	0.0021	0.00765533	128.385	0	0	3.67472	0.0069	0.0598797
>generic|frv2_47151|franssen_28904_1	frv2_47151;frv2_85903;P07694;frv2_47154;frv2_47149		franssen_28904_1 Glutamine synthetase root isozyme A n=1 Tax=Pisum sativum RepID=GLNA3_PEA (UniRef100_P07694 icov:92% qcovs:100% e-val:0)	N-metabolism.ammonia metabolism.glutamine synthetase	1.0927	0.0399	0.0436202	0.966298	0.6181	0.853571	1.02006	0.6562	0.661187	0.70937	0.4614	0.80536	1.08515	0.0495311	0.038425	1.2271	0.0207	0.0216801	0.755276	0.5221	0.333724	1.08608	0.492	0.375287	9.47709	0	0	10.1519	0	0	6.59615	0.0002	0.00659239	8.98523	0.0001	0.00824635
>generic|carvalho40781|pscam058422_1_aa	P52780;frv2_77114;frv2_26726;frv2_26729		PsCam058422_1_AA Glutamine--tRNA ligase OS=Lupinus luteus PE=2 SV=2 (spP52780SYQ_LUPLU, pident:89.16%, qcovs:99%, evalue:0)	protein.aa activation.glutamine-tRNA ligase	1.57888	0.0495311	0.0436202	0.917299	0.46	0.851667	0.830211	0.5176	0.618454	1.76751	0.2786	0.80536	0.594046	0.0016	0.00994648	1.02249	0.9057	0.260536	1.13737	0.8397	0.402334	0.534231	0.0176	0.108895	1.57016	0.0495311	0.104566	2.98611	0.0115	0.0188616	3.00626	0.029	0.0969887	1.56018	0.0384	0.0894417
>generic|frv2_47838|franssen_29343_1	frv2_47838;frv2_82703		franssen_29343_1 Putative uncharacterized protein n=1 Tax=Trifolium pratense RepID=Q2PEZ2_TRIPR (UniRef100_Q2PEZ2 icov:99% qcovs:89.47% e-val:0)	RNA.regulation of transcription.unclassified	1.82437	0.0029	0.0114608	1.03942	0.7527	0.862894	0.78856	0.2418	0.524815	0.287223	0.275231	0.80536	0.59909	0.011	0.0268516	1.05151	0.643	0.205381	0.294557	0.275231	0.330221	0.808695	0.1486	0.247108	1.27911	0.2232	0.300665	2.95928	0.0002	0.00215252	0.628904	0.51269	0.314893	2.27591	0.0052	0.0536013
>generic|frv2_49468|franssen_30434_3	frv2_49468;frv2_120811;frv2_105360;O80575;frv2_105362;REV__frv2_49468;REV__frv2_120811;REV__frv2_105360;REV__O80575		franssen_30434_3 PREDICTED: 6,7-dimethyl-8-ribityllumazine synthase, chloroplastic-like isoform X1 n=1 Tax=Cicer arietinum RepID=UPI00032A6FD1 (UniRef100_UPI00032A6FD1 icov:90% qcovs:84.91% e-val:1e-137)	Co-factor and vitamine metabolism.riboflavin.riboflavin synthase	1.19122	0.0391	0.0436202	1.05275	0.4807	0.851667	1.05868	0.6498	0.657998	0.608343	0.5345	0.80536	1.09586	0.1375	0.0931129	1.24	0.0371	0.0272557	0.657753	0.827259	0.398057	1.14467	0.51269	0.375287	2.51254	0.0006	0.0330669	2.82709	0.0001	0.00150676	1.50806	0.51269	0.314893	2.60974	0.0085	0.064372
>generic|carvalho28486|pscam040182_1_aa	Q0WMZ5	X	PsCam040182_1_AA Outer envelope pore protein 16-2, chloroplastic OS=Arabidopsis thaliana GN=OEP162 PE=2 SV=1 (spQ0WMZ5OP162_ARATH, pident:68.79%, qcovs:94%, evalue:3e-79)	protein.targeting.mitochondria	1.4271	0.0018	0.00987214	0.966594	0.8759	0.871368	1.12916	0.3074	0.553726	1.97237	0.1573	0.80536	0.803249	0.1404	0.0943232	1.18594	0.3649	0.142187	1.54627	0.3787	0.330221	0.885219	0.3065	0.326426	2.22705	0.0003	0.0214183	2.81469	0.0001	0.00150676	4.28711	0.0093	0.0845025	2.10097	0.0447	0.0894417
>generic|frv2_82925|pisum_sativum_v2_contig5436_3	frv2_82925	X	Pisum_sativum_v2_Contig5436_3 Carboxypeptidase n=2 Tax=Medicago truncatula RepID=B7FKI4_MEDTR (UniRef100_B7FKI4 icov:98% qcovs:82.53% e-val:0)	protein.degradation.serine protease	1.69383	0.0495311	0.0436202	0.823442	0.622	0.855421	1.03309	0.909	0.731475	2.79384	0.1527	0.80536	0.612421	0.1486	0.0979964	1.25976	0.4716	0.174271	1.66327	0.51269	0.330221	0.615037	0.1226	0.227841	1.55489	0.004	0.0732983	2.54936	0.0114	0.0188616	4.22292	0.0716	0.139283	1.24464	0.5721	0.428452
>generic|frv2_133256|p.sativum_wa1_contig33713_6	frv2_133256;frv2_50753;Q9SIK2;frv2_74408		p.sativum_wa1_contig33713_6 PREDICTED: 40S ribosomal protein S25-2-like n=1 Tax=Cicer arietinum RepID=UPI00032A8270 (UniRef100_UPI00032A8270 icov:89% qcovs:98.15% e-val:2e-69)	protein.synthesis.ribosomal protein.eukaryotic.40S subunit.S25	1.52504	0.0495311	0.0436202	0.843127	0.51269	0.851667	0.629459	0.0902	0.376951	1.11778	0.7824	0.80536	1.0035	0.9692	0.336464	1.81512	0.0587	0.0322077	0.824356	0.556	0.344314	0.464223	0.1353	0.236517	1.0472	0.7713	0.526373	2.53715	0.0106	0.0181496	0.860258	0.6118	0.352076	0.648882	0.3253	0.333004
>generic|frv2_112426|p.sativum_wa1_contig19299_6	frv2_112426;frv2_59718;frv2_52743		p.sativum_wa1_contig19299_6 Ubiquitin carboxyl-terminal hydrolase n=1 Tax=Medicago truncatula RepID=A0A072TN68_MEDTR (UniRef100_A0A072TN68 icov:94% qcovs:95.42% e-val:0)	protein.degradation.ubiquitin.ubiquitin protease	0.728167	0.031	0.0436202	1.02859	0.8033	0.862894	0.445322	0.2294	0.512494	2.97289	0.1143	0.80536	0.872818	0.0994	0.0735625	0.617892	0.027	0.0255281	3.18013	0.1894	0.330221	0.476364	0.1158	0.221783	1.53997	0.51269	0.425309	2.51808	0.043	0.035142	5.61092	0.0073	0.0734102	1.94132	0.0158	0.0875097
>generic|frv2_49079|franssen_30170_1	frv2_49079;frv2_87521;B7FKW7;frv2_5858		franssen_30170_1 Cyanate hydratase n=2 Tax=Medicago truncatula RepID=CYNS_MEDTR (UniRef100_B7FKW7 icov:89% qcovs:86.67% e-val:5e-104)	secondary metabolism.N misc.cyanogenic glycosides.cyanase	1.89716	0.0036	0.0130338	1.07234	0.6741	0.862894	1.02418	0.8854	0.728606	1.21893	0.7158	0.80536	1.04072	0.7462	0.28424	1.84122	0.0084	0.0123921	1.22122	0.7118	0.393845	1.0261	0.8811	0.475559	1.33125	0.0483	0.104566	2.46598	0.0024	0.00803607	1.56213	0.3792	0.314893	1.37428	0.1166	0.193595
>generic|frv2_42493|franssen_25990_6	frv2_42493	X	franssen_25990_6 ABA-responsive protein ABR18 n=1 Tax=Pisum sativum RepID=ABR18_PEA (UniRef100_Q06930 icov:85% qcovs:100% e-val:3e-106)	not assigned.unknown	1.48396	0.0461	0.0436202	0.820715	0.0322	0.47323	0.744686	0.0495311	0.226801	1.43455	0.5765	0.80536	0.633267	0.0026	0.0121223	1.14503	0.3314	0.13226	1.78858	0.324	0.330221	0.928468	0.51269	0.375287	1.23039	0.1633	0.256492	2.45184	0.0495311	0.035142	3.47509	0.0495311	0.0969887	1.98812	0.0074	0.061023
>generic|frv2_81301|pisum_sativum_v2_contig4628_1	frv2_81301;P27456		Pisum_sativum_v2_Contig4628_1 Glutathione reductase, chloroplastic/mitochondrial n=1 Tax=Pisum sativum RepID=GSHRP_PEA (UniRef100_P27456 icov:98% qcovs:100% e-val:0)	redox.ascorbate and glutathione.glutathione	1.67141	0.0008	0.00681768	0.796123	0.0007	0.24234	1.36853	0.5722	0.632142	1.00505	0.9931	0.838718	0.866412	0.0495311	0.038425	1.81898	0.0001	0.00145823	0.762287	0.7302	0.395948	1.03798	0.907	0.479565	1.98005	0.1458	0.239545	2.41826	0.0027	0.00853481	1.74209	0.126627	0.208694	1.37995	0.162	0.238083
>generic|frv2_45302|franssen_27839_3	frv2_45302;frv2_74982;frv2_74975;frv2_74980;frv2_74973;Q41709;frv2_544;A0A0F6NGE9;Q84WX3;frv2_555;frv2_74978;frv2_74967;Q948P6		franssen_27839_3 PREDICTED: ferritin-2, chloroplastic-like isoform X2 n=1 Tax=Cicer arietinum RepID=UPI00032AA212 (UniRef100_UPI00032AA212 icov:81% qcovs:87.55% e-val:4e-152)	metal handling.binding, chelation and storage	1.3665	0.0495311	0.0436202	0.869079	0.1927	0.851667	0.876039	0.3863	0.599417	1.07903	0.8769	0.812258	1.127	0.3705	0.189254	1.77204	0.005	0.0088172	0.76365	0.827259	0.398057	0.619992	0.035	0.108895	1.51038	0.0463	0.104566	2.35598	0.0018	0.00689535	1.02343	0.51269	0.314893	0.824301	0.2195	0.281847
>generic|frv2_74504|pisum_sativum_v2_contig430_4	frv2_74504	X	Pisum_sativum_v2_Contig430_4 Vicilin n=1 Tax=Pisum sativum RepID=VCLC_PEA (UniRef100_P13918 icov:96% qcovs:100% e-val:0)	development.storage proteins	1.42888	0.0002	0.00461614	1.02156	0.7327	0.862894	0.871874	0.1387	0.447266	1.06955	0.8491	0.809861	0.896489	0.0172	0.0345662	1.25394	0.0132	0.016144	0.949419	0.8866	0.415524	0.773943	0.0495311	0.108895	1.26341	0.0495311	0.104566	2.07056	0.0001	0.00150676	1.33801	0.3632	0.314893	1.27797	0.0495311	0.0894417
>generic|frv2_83478|pisum_sativum_v2_contig5713_2	frv2_83478;frv2_53844;Q9SU13		Pisum_sativum_v2_Contig5713_2 Putative fasciclin-like arabinogalactan protein FLA2 n=1 Tax=Trifolium pratense RepID=Q2PES4_TRIPR (UniRef100_Q2PES4 icov:96% qcovs:91.07% e-val:0)	cell wall.cell wall proteins.AGPs.AGP	1.65244	0.0037	0.0131383	0.811819	0.3521	0.851667	1.29752	0.2198	0.510542	0.670898	0.0414	0.50093	0.763699	0.0495311	0.038425	1.55449	0.0495311	0.0272557	0.573119	0.0248	0.148426	1.10841	0.5303	0.382071	1.59343	0.0495311	0.104566	2.02929	0.0005	0.00353147	1.19579	0.1491	0.238446	1.44697	0.2347	0.289607
>generic|frv2_6068|franssen_3522_6	frv2_6068;frv2_77681;frv2_6070;frv2_49192		franssen_3522_6 Acyl-CoA N-acyltransferase (NAT)	misc.GCN5-related N-acetyltransferase	0.595663	0.0089	0.021159	0.98608	0.8842	0.874995	0.990098	0.9611	0.748431	0.696074	0.292	0.80536	1.17343	0.1012	0.0744221	0.708838	0.0538	0.0295619	0.993626	0.9822	0.443359	1.41334	0.1545	0.252006	0.822968	0.2577	0.322131	0.495114	0.0305	0.035142	0.696862	0.2739	0.314893	0.987196	0.9314	0.540468
>generic|carvalho33977|pscam048884_1_aa	Q863B3;frv2_93716;frv2_13821		PsCam048884_1_AA Staphylococcal nuclease domain-containing protein 1 OS=Bos taurus GN=SND1 PE=1 SV=1 (spQ863B3SND1_BOVIN, pident:32.69%, qcovs:96%, evalue:4e-100)	RNA.regulation of transcription.Zn-finger(CCHC)	0.585867	0.0003	0.00503579	1.14041	0.1016	0.800342	1.04554	0.5258	0.621116	1.45442	0.296	0.80536	1.06883	0.0884	0.0662632	0.549094	0.0018	0.00509292	1.72956	0.0103	0.148426	1.24333	0.3828	0.362145	0.878149	0.0495311	0.104566	0.492071	0.0004	0.0030646	1.42101	0.0377	0.0969887	1.11421	0.6725	0.472195
>generic|frv2_117981|p.sativum_wa1_contig23852_2	frv2_117981;O23939;Q941I0;frv2_48532		p.sativum_wa1_contig23852_2 Uncharacterized protein n=1 Tax=Medicago truncatula RepID=A0A072TZA9_MEDTR (UniRef100_A0A072TZA9 icov:97% qcovs:90.22% e-val:0)	misc.oxidases - copper, flavone etc	1.63759	0.0495311	0.0436202	0.791326	0.2638	0.851667	1.58519	0.0265	0.226801	1.07498	0.8749	0.812258	0.650594	0.0495311	0.038425	1.34636	0.2401	0.104875	0.765266	0.5991	0.360785	1.12848	0.827259	0.458741	0.465142	0.0299	0.104566	0.480519	0.0048	0.0110139	0.547126	0.3218	0.314893	0.402756	0.0495311	0.0894417
>generic|frv2_83330|pisum_sativum_v2_contig5639_3	frv2_83330;frv2_50283;Q9MAH3		Pisum_sativum_v2_Contig5639_3 Class I glutamine amidotransferase superfamily protein n=2 Tax=Medicago truncatula RepID=A0A072V987_MEDTR (UniRef100_A0A072V987 icov:98% qcovs:90.23% e-val:0)	not assigned.no ontology	0.521876	0.0021	0.0100282	0.950243	0.6849	0.862894	0.921569	0.4359	0.618454	0.890103	0.7223	0.80536	1.02449	0.7442	0.283942	0.562654	0.0216	0.0221935	1.56572	0.0737	0.213455	1.62107	0.0495311	0.108895	0.848213	0.115	0.209545	0.480335	0.0033	0.00926519	1.29631	0.2535	0.314893	1.3839	0.2201	0.281847
>generic|carvalho7412|pscam002883_1_aa	Q06930	X	PsCam002883_1_AA ABA-responsive protein ABR18 OS=Pisum sativum PE=2 SV=1 (spQ06930ABR18_PEA, pident:96.84%, qcovs:100%, evalue:1e-104)	not assigned.unknown	1.50339	0.0495311	0.0436202	0.865918	0.0396	0.47323	0.901302	0.2564	0.535755	1.38057	0.5376	0.80536	0.650484	0.0037	0.0151324	1.12936	0.0481	0.0272557	1.41747	0.4971	0.330221	0.925393	0.4776	0.375287	0.286004	0.0003	0.0214183	0.477061	0.0495311	0.035142	0.623234	0.5341	0.323418	0.390903	0.0017	0.0340997
>generic|frv2_79620|pisum_sativum_v2_contig3756_2	frv2_79620;frv2_47177		Pisum_sativum_v2_Contig3756_2 Cinnamyl-alcohol dehydrogenase-like protein n=2 Tax=Medicago truncatula RepID=G7IYC1_MEDTR (UniRef100_G7IYC1 icov:96% qcovs:87.65% e-val:0)	misc.alcohol dehydrogenases.cinnamyl alcohol dehydrogenase	0.541826	0.0003	0.00503579	0.999646	0.9949	0.891713	1.25984	0.0277	0.226801	1.26582	0.6067	0.80536	1.1544	0.0282	0.038425	0.625707	0.0019	0.00518248	1.80312	0.0495311	0.148426	1.79461	0.0495311	0.108895	1.10434	0.0498	0.104852	0.474948	0.0012	0.00609477	1.72493	0.0495311	0.0969887	1.36221	0.2959	0.314944
>generic|carvalho5709|pscam000147_1_aa	Q93Y22;frv2_78096		PsCam000147_1_AA Coatomer subunit delta OS=Arabidopsis thaliana GN=At5g05010 PE=1 SV=2 (spQ93Y22COPD_ARATH, pident:74.72%, qcovs:100%, evalue:0)	cell.vesicle transport	0.575855	0.0144	0.0277934	0.9627	0.8361	0.862894	1.31962	0.0373	0.226801	0.582699	0.2685	0.80536	0.893594	0.5051	0.218788	0.534518	0.0234	0.0231038	0.596662	0.51269	0.330221	1.35124	0.4058	0.369418	1.07044	0.3941	0.391875	0.46712	0.006	0.0131023	0.714746	0.3409	0.314893	1.18086	0.6634	0.46828
>generic|carvalho35860|pscam051118_1_aa	P57108;frv2_49466;frv2_75887;frv2_132700		PsCam051118_1_AA Glutathione S-transferase zeta class OS=Euphorbia esula PE=2 SV=1 (spP57108GSTZ_EUPES, pident:63.64%, qcovs:89%, evalue:4e-102)	misc.glutathione S transferases	0.748304	0.0069	0.0181145	0.888747	0.827259	0.862894	0.870599	0.1494	0.453398	0.905864	0.8399	0.809861	0.92172	0.51269	0.218788	0.776066	0.0105	0.0139683	1.49569	0.275231	0.330221	1.43747	0.069	0.147431	0.542329	0.0013	0.0443887	0.466147	0.0009	0.00514969	0.880048	0.7947	0.401469	0.863419	0.444	0.399693
>generic|frv2_79240|pisum_sativum_v2_contig3550_2	frv2_79240;frv2_5630;Q9FKK7		Pisum_sativum_v2_Contig3550_2 PREDICTED: xylose isomerase-like isoform X3 n=1 Tax=Cicer arietinum RepID=UPI00032AC7D5 (UniRef100_UPI00032AC7D5 icov:91% qcovs:93.53% e-val:0)	minor CHO metabolism.others.Xylose isomerase	0.756835	0.0355	0.0436202	0.976423	0.51269	0.851667	1.09729	0.1781	0.47462	1.05585	0.8512	0.810257	1.14494	0.0495311	0.038425	0.887455	0.3562	0.139749	1.41693	0.149	0.299484	1.47254	0.046	0.108895	0.668478	0.0081	0.103465	0.46107	0.0001	0.00150676	0.827277	0.827259	0.401469	0.765048	0.2538	0.300538
>generic|carvalho34406|pscam049357_1_aa	Q06801	X	PsCam049357_1_AA 4-alpha-glucanotransferase, chloroplastic/amyloplastic OS=Solanum tuberosum GN=DPEP PE=1 SV=1 (spQ06801DPEP_SOLTU, pident:72.3%, qcovs:96%, evalue:0)	major CHO metabolism.degradation.starch.D enzyme	0.610525	0.0173	0.0312153	0.948453	0.7109	0.862894	1.18534	0.0495311	0.226801	0.571951	0.4705	0.80536	1.06818	0.6498	0.261853	0.687591	0.0337	0.0272557	0.647091	0.827259	0.398057	1.34107	0.2443	0.306239	0.890314	0.3113	0.345305	0.458567	0.0005	0.00353147	0.539344	0.827259	0.401469	0.894382	0.7007	0.481587
>generic|carvalho34174|pscam049095_1_aa	Q9SM59	X	PsCam049095_1_AA Phosphoglucomutase, chloroplastic OS=Pisum sativum GN=PGMP PE=2 SV=1 (spQ9SM59PGMP_PEA, pident:100%, qcovs:95%, evalue:0)	glycolysis.plastid branch.phosphoglucomutase (PGM)	0.537359	0	0	1.04574	0.6144	0.852769	1.08232	0.1784	0.47462	1.02896	0.9447	0.827015	1.03535	0.5103	0.218788	0.53202	0.0022	0.00559803	1.27027	0.3908	0.330221	1.33614	0.2866	0.314541	0.885259	0.0348	0.104566	0.439522	0.0001	0.00150676	1.08612	0.7755	0.401469	1.10384	0.7292	0.49168
>generic|carvalho18185|pscam023970_1_aa	Q7ZZ25;frv2_103523;frv2_103525;Q9P7J5;frv2_80809;frv2_12043;frv2_55420		PsCam023970_1_AA ATPase family AAA domain-containing protein 1-A OS=Danio rerio GN=atad1a PE=2 SV=2 (spQ7ZZ25ATD1A_DANRE, pident:42.81%, qcovs:33%, evalue:1e-71)	protein.degradation.AAA type	0.620251	0.0132	0.026589	1.01725	0.8977	0.88005	1.13063	0.3495	0.580426	0.493495	0.827259	0.80536	1.01544	0.9156	0.324139	0.619146	0.0062	0.0101322	0.469851	0.51269	0.330221	1.07646	0.783	0.454819	0.790508	0.0495311	0.104566	0.433664	0.003	0.00922508	0.365773	0.827259	0.401469	0.753977	0.3769	0.362179
>generic|frv2_80223|pisum_sativum_v2_contig4075_5	frv2_80223;frv2_47661;frv2_134357		Pisum_sativum_v2_Contig4075_5 Class I glutamine amidotransferase superfamily protein n=1 Tax=Medicago truncatula RepID=G7J7W0_MEDTR (UniRef100_G7J7W0 icov:95% qcovs:93.8% e-val:0)	not assigned.no ontology	0.578166	0.0289	0.0426901	1.01073	0.9459	0.88879	0.83973	0.827259	0.710655	0.517106	0.4903	0.80536	1.72902	0.033	0.038425	0.989051	0.938	0.268083	1.05875	0.9331	0.430834	1.71931	0.0495311	0.108895	0.562762	0.0495311	0.104566	0.387469	0.0003	0.00255865	0.344603	0.51269	0.314893	0.673556	0.3988	0.375606
>generic|frv2_50739|franssen_31328_4	frv2_50739;frv2_82748		franssen_31328_4 Fumarylacetoacetase n=1 Tax=Medicago truncatula RepID=Q2HT34_MEDTR (UniRef100_Q2HT34 icov:97% qcovs:92.64% e-val:0)	amino acid metabolism.degradation.aromatic aa.tyrosine	0.793432	0.0495311	0.0436202	0.873506	0.3098	0.851667	0.885388	0.1954	0.491437	1.1315	0.63	0.80536	0.879948	0.2085	0.126742	0.799284	0.1973	0.0899376	1.32821	0.0771	0.222239	1.03931	0.8577	0.469905	0.296867	0.0003	0.0214183	0.266035	0.0003	0.00255865	0.448098	0.0104	0.0869082	0.345927	0.0309	0.0894417
>generic|frv2_65211|franssen_40308_1	frv2_65211;frv2_114027		franssen_40308_1 PREDICTED: stomatin-like protein 2, mitochondrial-like n=1 Tax=Cicer arietinum RepID=UPI00032A972B (UniRef100_UPI00032A972B icov:97% qcovs:89.73% e-val:0)	not assigned.no ontology	0.61446	0.7182	0.335962	0.0555797	0.51269	0.851667	1.3448	0.0495311	0.226801	1.25021	0.7303	0.80536	1.19641	0.9028	0.320337	13.2268	0.126627	0.0635234	0.653877	0.6002	0.360787	0.703347	0.3108	0.328005	0.561085	0.4811	0.425309	0.256369	0.0038	0.00954283	0.306652	0.359	0.314893	0.0136326	0.0179	0.0894417
>generic|frv2_51805|franssen_32056_5	frv2_51805;frv2_75186		franssen_32056_5 GTP-binding protein n=1 Tax=Pisum sativum RepID=Q08153_PEA (UniRef100_Q08153 icov:74% qcovs:100% e-val:3e-147)	signalling.G-proteins	0.856148	0.51269	0.266665	0.95888	0.6677	0.862894	1.63466	0.0495311	0.226801	2.44981	0.3033	0.80536	0.963854	0.5901	0.243477	0.860589	0.2901	0.119293	1.7701	0.5281	0.336494	1.18112	0.51269	0.375287	2.02997	0.028	0.104566	1.06319	0.6196	0.247637	3.72799	0.0495311	0.0969887	1.45917	0.2239	0.28357
>generic|frv2_112715|p.sativum_wa1_contig19552_5	frv2_112715;Q94AR8;frv2_47434		p.sativum_wa1_contig19552_5 PREDICTED: 3-isopropylmalate dehydratase-like n=1 Tax=Cicer arietinum RepID=UPI00032A8755 (UniRef100_UPI00032A8755 icov:96% qcovs:95.31% e-val:0)	secondary metabolism.sulfur-containing.glucosinolates.synthesis.aliphatic.methylthioalkylmalate isomerase large subunit (MAM-IL)	0.962675	0.7464	0.34245	1.0645	0.5937	0.851667	1.68514	0.0495311	0.226801	2.92913	0.2261	0.80536	0.967999	0.8236	0.302856	0.875409	0.1396	0.0687375	2.36816	0.3065	0.330221	1.36241	0.33	0.338788	1.49501	0.1788	0.270036	0.854059	0.122	0.0795779	3.65746	0.0495311	0.0969887	1.32919	0.3666	0.356126
>generic|carvalho30079|pscam042796_1_aa	O65902;frv2_26127		PsCam042796_1_AA Cyclase-associated protein 1 OS=Arabidopsis thaliana GN=CAP1 PE=2 SV=1 (spO65902ACAP1_ARATH, pident:66.59%, qcovs:91%, evalue:0)	DNA.unspecified	0.694287	0.0495311	0.0436202	0.996464	0.9633	0.88879	1.25714	0.2464	0.530196	2.90918	0.2404	0.80536	1.04497	0.5711	0.23838	0.728081	0.1679	0.0793735	2.46383	0.2116	0.330221	1.0647	0.8702	0.474526	1.34773	0.0495311	0.104566	0.744317	0.258	0.137043	3.1777	0.0495311	0.0969887	1.08844	0.51269	0.400952
>generic|frv2_46860|franssen_28731_4	frv2_46860;frv2_101162;frv2_46857;frv2_85326;mut38;Q7XT99;P40691;frv2_2708		franssen_28731_4 Aldo/keto reductase n=1 Tax=Medicago truncatula RepID=A2Q5A8_MEDTR (UniRef100_A2Q5A8 icov:98% qcovs:89.12% e-val:0)	hormone metabolism.auxin.induced-regulated-responsive-activated	1.399	0.001	0.00748563	0.852543	0.0044	0.47323	1.11049	0.0495311	0.226801	1.77924	0.2179	0.80536	0.965189	0.4207	0.207578	1.58385	0.0001	0.00145823	1.90143	0.275231	0.330221	1.18676	0.2558	0.306239	1.31669	0.0022	0.0523559	1.65877	0.0003	0.00255865	2.59389	0.0495311	0.0969887	1.24289	0.1463	0.21906
>generic|frv2_83281|pisum_sativum_v2_contig5615_1	frv2_83281;B9HCR2		Pisum_sativum_v2_Contig5615_1 Methylthioribose-1-phosphate isomerase n=1 Tax=Medicago truncatula RepID=G7IGG7_MEDTR (UniRef100_G7IGG7 icov:98% qcovs:94.05% e-val:0)	protein.synthesis.initiation	0.971025	0.5861	0.295685	1.02558	0.7293	0.862894	1.16347	0.0495311	0.226801	2.26837	0.1536	0.80536	0.866674	0.1	0.0737724	0.82057	0.0232	0.0230263	2.09608	0.14	0.292223	1.0751	0.7117	0.432163	1.00483	0.8917	0.564748	0.838623	0.0687	0.0484468	2.43021	0.0495311	0.0969887	1.09875	0.6203	0.44914
>generic|carvalho16243|pscam020846_1_aa	P49298;frv2_58644;frv2_81780		PsCam020846_1_AA Citrate synthase, mitochondrial OS=Citrus maxima GN=CIT PE=2 SV=1 (spP49298CISY_CITMA, pident:74.89%, qcovs:97%, evalue:0)	TCA / org transformation.TCA.CS	0.878513	0.4354	0.252021	1.14056	0.2802	0.851667	1.58086	0.0495311	0.226801	1.07054	0.7736	0.80536	0.98329	0.9192	0.32492	0.757377	0.035	0.0272557	1.01277	0.9706	0.440397	1.49555	0.0169	0.108895	2.27539	0.0337	0.104566	1.26448	0.0149	0.0226014	2.34361	0.0075	0.0739213	2.4969	0.002	0.0362035
>generic|frv2_49662|franssen_30562_5	frv2_49662;frv2_83614		franssen_30562_5 PREDICTED: pyruvate dehydrogenase E1 component subunit beta, mitochondrial-like n=1 Tax=Cicer arietinum RepID=UPI00032AA4D9 (UniRef100_UPI00032AA4D9 icov:94% qcovs:95.56% e-val:0)	TCA / org transformation.TCA.pyruvate DH.E1	1.60334	0.0084	0.0204082	0.883847	0.0724	0.669671	1.12285	0.2472	0.530196	1.70442	0.2972	0.80536	0.660215	0.0022	0.0115251	1.19766	0.0995	0.0529094	1.35625	0.827259	0.398057	0.893481	0.6057	0.403252	1.13038	0.1498	0.244582	1.61408	0.0102	0.0177334	2.32209	0.0495311	0.0969887	1.20414	0.3322	0.335441
>generic|frv2_114180|p.sativum_wa1_contig20860_6	frv2_114180;P93836;frv2_47755;frv2_47757		p.sativum_wa1_contig20860_6 PREDICTED: 4-hydroxyphenylpyruvate dioxygenase-like n=1 Tax=Cicer arietinum RepID=UPI00032A9592 (UniRef100_UPI00032A9592 icov:87% qcovs:87.59% e-val:0)	secondary metabolism.isoprenoids.tocopherol biosynthesis.hydroxyphenylpyruvate dioxygenase	1.15186	0.1411	0.109622	0.961664	0.7994	0.862894	1.41069	0.0708	0.315258	1.39347	0.0495311	0.50093	0.897682	0.4338	0.211343	1.07523	0.5387	0.181066	1.32807	0.173	0.313896	1.34449	0.0683	0.146393	1.49629	0.046	0.104566	1.22175	0.0495311	0.035142	2.21367	0.0064	0.0676588	1.5277	0.0495311	0.0894417
>generic|frv2_111714|p.sativum_wa1_contig18645_4	frv2_111714;Q9LV21;frv2_54330;frv2_89769;frv2_26157		p.sativum_wa1_contig18645_4 PREDICTED: T-complex protein 1 subunit delta-like n=1 Tax=Cicer arietinum RepID=UPI00032A9A4F (UniRef100_UPI00032A9A4F icov:97% qcovs:96.6% e-val:0)	protein.folding	0.906195	0.51269	0.266665	0.743098	0.0066	0.47323	0.98325	0.51269	0.618454	0.947204	0.9438	0.827015	0.658843	0.0052	0.0190902	0.803447	0.51269	0.174646	1.52319	0.4008	0.330221	1.58115	0.3347	0.340651	0.927002	0.7	0.504346	0.854355	0.51269	0.21589	2.14315	0.0495311	0.0969887	1.68134	0.2675	0.303971
>generic|frv2_78131|pisum_sativum_v2_contig2890_6	frv2_78131;Q9SAK4;frv2_51385		Pisum_sativum_v2_Contig2890_6 PREDICTED: succinate-semialdehyde dehydrogenase, mitochondrial-like n=1 Tax=Cicer arietinum RepID=UPI00032A85F0 (UniRef100_UPI00032A85F0 icov:92% qcovs:92.64% e-val:0)	TCA / org transformation.other organic acid transformatons.misc	0.882135	0.0495311	0.0436202	0.990842	0.5862	0.851667	1.10282	0.1083	0.410142	1.32192	0.459	0.80536	1.16179	0.0005	0.00630056	1.03433	0.827259	0.241638	1.70481	0.0495311	0.148426	1.42224	0.0495311	0.108895	1.41115	0	0	1.12877	0.0495311	0.035142	2.07072	0.0495311	0.0969887	1.5521	0.0445	0.0894417
>generic|frv2_104682|p.sativum_wa1_contig12663_4	frv2_104682;frv2_6518;frv2_6514;frv2_49610		p.sativum_wa1_contig12663_4 Polyadenylate-binding protein RBP47C n=1 Tax=Medicago truncatula RepID=G7JJ57_MEDTR (UniRef100_G7JJ57 icov:92% qcovs:91.69% e-val:0)	RNA.processing	1.80115	0.0495311	0.0436202	0.70929	0.0226	0.47323	1.18889	0.1861	0.484353	1.15165	0.6767	0.80536	0.577335	0.0002	0.00321546	1.46606	0.0495311	0.0272557	1.05885	0.8595	0.407737	1.09309	0.5847	0.396676	1.11057	0.1395	0.232773	1.68249	0.021	0.0283521	2.03683	0.0296	0.0969887	1.25446	0.2303	0.28872
>generic|frv2_104682|p.sativum_wa1_contig12663_4	frv2_104682;frv2_6518;frv2_6514;frv2_49610		p.sativum_wa1_contig12663_4 Polyadenylate-binding protein RBP47C n=1 Tax=Medicago truncatula RepID=G7JJ57_MEDTR (UniRef100_G7JJ57 icov:92% qcovs:91.69% e-val:0)	RNA.regulation of transcription.unclassified	1.80115	0.0495311	0.0436202	0.70929	0.0226	0.47323	1.18889	0.1861	0.484353	1.15165	0.6767	0.80536	0.577335	0.0002	0.00321546	1.46606	0.0495311	0.0272557	1.05885	0.8595	0.407737	1.09309	0.5847	0.396676	1.11057	0.1395	0.232773	1.68249	0.021	0.0283521	2.03683	0.0296	0.0969887	1.25446	0.2303	0.28872
>generic|frv2_99694|p.sativum_wa1_contig07888_6	frv2_99694;frv2_77004;frv2_99696;Q8R146;P13798		p.sativum_wa1_contig07888_6 Acylamino-acid-releasing enzyme-like protein, putative n=2 Tax=Medicago truncatula RepID=G7JWI6_MEDTR (UniRef100_G7JWI6 icov:99% qcovs:85.35% e-val:0)	protein.degradation	0.646378	0.133	0.104948	1.25206	0.1887	0.851667	1.17704	0.0122	0.226801	0.710874	0.4519	0.80536	1.26978	0.0495311	0.038425	0.655527	0.1794	0.0835598	0.658767	0.126627	0.285023	1.09076	0.7052	0.429925	0.942914	0.4612	0.423991	0.517806	0.0277	0.0345889	0.489187	0.0495311	0.0969887	0.861603	0.5994	0.439802
>generic|carvalho30248|pscam043069_1_aa	Q67UF5;frv2_25160		PsCam043069_1_AA Protein disulfide isomerase-like 2-3 OS=Oryza sativa subsp. japonica GN=PDIL2-3 PE=2 SV=1 (spQ67UF5PDI23_ORYSJ, pident:76.3%, qcovs:96%, evalue:0)	redox.thioredoxin.PDIL	1.49792	0.0082	0.020278	1.11039	0.4667	0.851667	1.07402	0.4587	0.618454	0.809303	0.3966	0.80536	1.08486	0.4594	0.218788	1.46349	0.0227	0.0227084	0.620863	0.0495311	0.148426	0.823939	0.1341	0.235801	0.791269	0.0741	0.151942	1.10358	0.2587	0.137249	0.45284	0.0468	0.0969887	0.621309	0.0225	0.0894417
>generic|frv2_97393|p.sativum_wa1_contig05429_4	frv2_97393;frv2_75208;frv2_46495;frv2_2095;frv2_75210;frv2_13791;frv2_75212;frv2_13789;frv2_51107;frv2_75214		p.sativum_wa1_contig05429_4 Thioredoxin h n=1 Tax=Pisum sativum RepID=Q8GUR9_PEA (UniRef100_Q8GUR9 icov:89% qcovs:97.65% e-val:4e-51)	redox.thioredoxin	1.25209	0.0111	0.0239249	1.04025	0.5719	0.851667	1.11859	0.4764	0.618454	0.726941	0.3313	0.80536	1.20272	0.0495311	0.038425	1.44764	0.0004	0.00280844	0.595088	0.1867	0.329837	0.915702	0.51269	0.375287	0.901431	0.5585	0.44349	1.00901	0.8079	0.300012	0.446016	0.0495311	0.0969887	0.638248	0.0495311	0.0894417
>generic|frv2_75529|pisum_sativum_v2_contig1198_4	frv2_75529;frv2_75531;frv2_36893;Q02610;frv2_43510		Pisum_sativum_v2_Contig1198_4 Superoxide dismutase [Cu-Zn], chloroplastic n=1 Tax=Pisum sativum RepID=SODCP_PEA (UniRef100_P11964 icov:86% qcovs:85.43% e-val:5e-106)	redox.dismutases and catalases	1.08443	0.6822	0.325492	1.035	0.8002	0.862894	0.524299	0.0495311	0.226801	0.546756	0.0495311	0.50093	1.301	0.0628	0.0485571	1.36313	0.2145	0.0955646	0.74704	0.3905	0.330221	0.716357	0.0389	0.108895	0.7661	0.3899	0.389077	1.58456	0.0495311	0.035142	0.439899	0.0495311	0.0969887	0.832721	0.2508	0.299255
>generic|carvalho27290|pscam038423_1_aa	Q38946	X	PsCam038423_1_AA Glutamate dehydrogenase 2 OS=Arabidopsis thaliana GN=GDH2 PE=1 SV=1 (spQ38946DHE2_ARATH, pident:85.89%, qcovs:100%, evalue:0)	N-metabolism.N-degradation.glutamate dehydrogenase	0.872576	0.6607	0.317972	1.43263	0.0293	0.47323	0.936161	0.8414	0.714462	0.00341529	0.275231	0.80536	1.21338	0.5754	0.238892	0.739034	0.0002	0.00216651	0.00368613	0.51269	0.330221	1.0104	0.9796	0.497217	0.911422	0.814	0.539465	0.849517	0.4269	0.198058	0.00276882	0.0495311	0.0969887	1.16145	0.51269	0.400952
>generic|frv2_48564|franssen_29825_2	frv2_48564;frv2_74451		franssen_29825_2 Signal peptidase complex subunit 3B-like protein n=1 Tax=Medicago truncatula RepID=G7IWJ5_MEDTR (UniRef100_G7IWJ5 icov:94% qcovs:86.23% e-val:4e-105)	protein.targeting.secretory pathway.unspecified	1.10096	0.8683	0.37489	1.39752	0.0392	0.47323	0.747288	0.2538	0.532505	0.352106	0.51269	0.80536	0.669563	0.1376	0.0931129	0.527477	0.0495311	0.0272557	0.389339	0.51269	0.330221	0.826309	0.4392	0.375287	0.470794	0.0172	0.104566	0.693606	0.4883	0.21589	0.273759	0.126627	0.208694	1.08656	0.4439	0.399693
>generic|frv2_48564|franssen_29825_2	frv2_48564;frv2_74451		franssen_29825_2 Signal peptidase complex subunit 3B-like protein n=1 Tax=Medicago truncatula RepID=G7IWJ5_MEDTR (UniRef100_G7IWJ5 icov:94% qcovs:86.23% e-val:4e-105)	protein.degradation	1.10096	0.8683	0.37489	1.39752	0.0392	0.47323	0.747288	0.2538	0.532505	0.352106	0.51269	0.80536	0.669563	0.1376	0.0931129	0.527477	0.0495311	0.0272557	0.389339	0.51269	0.330221	0.826309	0.4392	0.375287	0.470794	0.0172	0.104566	0.693606	0.4883	0.21589	0.273759	0.126627	0.208694	1.08656	0.4439	0.399693
>generic|frv2_75632|pisum_sativum_v2_contig1288_5	frv2_75632;frv2_2055;Q8GTE3;frv2_46456;frv2_46447;frv2_2053		Pisum_sativum_v2_Contig1288_5 40S ribosomal protein S3a n=1 Tax=Medicago truncatula RepID=G7K3P1_MEDTR (UniRef100_G7K3P1 icov:92% qcovs:96.93% e-val:0)	protein.synthesis.ribosomal protein.eukaryotic.40S subunit.S3A	0.658464	0.0133	0.0266933	1.05426	0.5435	0.851667	0.972474	0.8213	0.710655	1.55031	0.4328	0.80536	0.832116	0.1041	0.0759557	0.519718	0.0019	0.00518248	1.98135	0.0495311	0.148426	1.24286	0.4021	0.369418	0.829215	0.1858	0.274502	0.561463	0.0054	0.0119655	1.97445	0.0495311	0.0969887	1.34269	0.2506	0.299255
>generic|carvalho42150|pscam070067_1_aa	Q95748;frv2_131189		PsCam070067_1_AA NADH dehydrogenase [ubiquinone] iron-sulfur protein 3 OS=Arabidopsis thaliana GN=NAD9 PE=2 SV=2 (spQ95748NDUS3_ARATH, pident:89.78%, qcovs:85%, evalue:1e-121)	mitochondrial electron transport / ATP synthesis.NADH-DH.localisation not clear	1.16771	0.6897	0.327378	0.733418	0.0495311	0.47323	11.0473	0.827259	0.710655	1.30233	0.6242	0.80536	0.811935	0.5803	0.240498	1.29272	0.2001	0.0905873	1.6615	0.429	0.330221	14.094	0.275231	0.306239	0.942665	0.9187	0.574436	0.099641	0.827259	0.300012	1.92902	0.0495311	0.0969887	1.08634	0.8248	0.521195
>generic|carvalho6720|pscam001676_1_aa	P24805;frv2_80390;frv2_39890		PsCam001676_1_AA Stem-specific protein TSJT1 OS=Nicotiana tabacum GN=TSJT1 PE=2 SV=1 (spP24805TSJT1_TOBAC, pident:41.89%, qcovs:58%, evalue:4e-36)	hormone metabolism.auxin.induced-regulated-responsive-activated	1.6269	0.0495311	0.0436202	1.07841	0.827259	0.862894	0.905352	0.2322	0.512494	1.53806	0.4222	0.80536	0.750646	0.0009	0.0076294	1.13243	0.5416	0.181726	1.57224	0.3477	0.330221	0.925474	0.827259	0.458741	0.907486	0.1643	0.257034	1.63074	0.0495311	0.035142	1.90075	0.0495311	0.0969887	1.33271	0.2198	0.281847
>generic|frv2_41380|franssen_25244_4	frv2_41380;frv2_41200;frv2_33430;frv2_30968;frv2_33449;frv2_37249;frv2_34337;frv2_36241;frv2_36802;frv2_31670;frv2_36468		franssen_25244_4 40S ribosomal protein S8 n=1 Tax=Lotus japonicus RepID=I3SIQ8_LOTJA (UniRef100_I3SIQ8 icov:83% qcovs:91.67% e-val:1e-132)	protein.synthesis.ribosomal protein.eukaryotic.40S subunit.S8	0.801259	0.0495311	0.0436202	0.963162	0.6027	0.851667	1.11093	0.3042	0.550343	1.13002	0.5857	0.80536	0.692654	0.0137	0.0302725	0.576222	0.0004	0.00280844	1.22895	0.2067	0.330221	1.20818	0.2968	0.318576	1.06655	0.6001	0.462041	0.769255	0.0017	0.00689535	1.89234	0.0037	0.0477232	1.61292	0.0277	0.0894417
>generic|frv2_65589|franssen_40527_5	frv2_65589	X	franssen_40527_5 PREDICTED: outer envelope pore protein 16, chloroplastic-like n=1 Tax=Cicer arietinum RepID=UPI00032A611E (UniRef100_UPI00032A611E icov:79% qcovs:79.2% e-val:2e-63)	protein.targeting.chloroplast	0.803923	0.0495311	0.0436202	0.990228	0.8567	0.862894	0.821546	0.0495311	0.226801	1.03211	0.9347	0.827015	0.928424	0.1939	0.11911	0.753746	0.0495311	0.0272557	1.67046	0.1566	0.303824	1.32966	0.0765	0.160793	1.03412	0.51269	0.425309	1.01194	0.9301	0.324407	1.86064	0.0495311	0.0969887	1.78513	0.0045	0.0498473
>generic|frv2_75305|pisum_sativum_v2_contig1009_6	frv2_75305;frv2_75310		Pisum_sativum_v2_Contig1009_6 PREDICTED: putative lactoylglutathione lyase-like isoform X1 n=1 Tax=Glycine max RepID=UPI00023388FE (UniRef100_UPI00023388FE icov:99% qcovs:80.82% e-val:1e-174)	Biodegradation of Xenobiotics.lactoylglutathione lyase	0.960201	0.5983	0.299928	0.986494	0.9239	0.886372	1.41536	0.0019	0.185398	1.58705	0.3656	0.80536	0.872185	0.34	0.177715	0.848939	0.1575	0.0754924	1.54063	0.0495311	0.148426	1.37396	0.2471	0.306239	1.05047	0.3388	0.362106	0.712657	0.0071	0.0142009	1.85556	0.0495311	0.0969887	1.1534	0.6169	0.44799
>generic|frv2_78065|pisum_sativum_v2_contig2844_1	frv2_78065;frv2_102384;P33731;frv2_64892;frv2_54715;Q54EP7;frv2_55813		Pisum_sativum_v2_Contig2844_1 Signal recognition particle subunit SRP72 n=1 Tax=Medicago truncatula RepID=A0A072TSZ4_MEDTR (UniRef100_A0A072TSZ4 icov:97% qcovs:92.33% e-val:0)	protein.targeting.secretory pathway.unspecified	0.723969	0.1365	0.106797	1.08075	0.5148	0.851667	1.24053	0.4241	0.618454	1.66952	0.0495311	0.50093	1.07152	0.5048	0.218788	0.717787	0.1454	0.0710398	1.4492	0.4897	0.330221	1.07681	0.5743	0.393132	1.36389	0.2051	0.287631	0.795965	0.3459	0.166337	1.84462	0.0495311	0.0969887	1.1941	0.0495311	0.0894417
>generic|frv2_96002|p.sativum_wa1_contig03258_5	frv2_96002;frv2_54646;frv2_75547		p.sativum_wa1_contig03258_5 Albumin-2 n=2 Tax=Pisum sativum RepID=ALB2_PEA (UniRef100_P08688 icov:94% qcovs:96.97% e-val:5e-164)	not assigned.unknown	1.17656	0.0495311	0.0436202	0.964401	0.3655	0.851667	1.08356	0.4117	0.613449	1.77569	0.1322	0.80536	0.90689	0.0801	0.0607251	1.10639	0.0182	0.0202951	1.81918	0.1002	0.272529	1.11009	0.4255	0.375287	0.91899	0.3652	0.374625	0.997866	0.51269	0.21589	1.84345	0.0495311	0.0969887	1.0012	0.51269	0.400952
>generic|carvalho23959|pscam034205_1_aa	Q99070;frv2_101766;frv2_13996;frv2_77771		PsCam034205_1_AA Glycine-rich RNA-binding protein 2 OS=Sorghum bicolor GN=GRP2 PE=2 SV=1 (spQ99070GRP2_SORBI, pident:69.77%, qcovs:43%, evalue:8e-41)	RNA.regulation of transcription.GRP	1.16445	0.1295	0.102704	0.929707	0.0495311	0.47323	0.800652	0.0495311	0.226801	1.96724	0.0495311	0.50093	0.784602	0.016	0.033755	0.98271	0.7673	0.230336	1.49897	0.2717	0.330221	0.610071	0.0147	0.108895	0.937687	0.4946	0.425309	1.36375	0.0176	0.0251601	1.79144	0.0495311	0.0969887	0.846625	0.0495311	0.0894417
>generic|carvalho23959|pscam034205_1_aa	Q99070;frv2_101766;frv2_13996;frv2_77771		PsCam034205_1_AA Glycine-rich RNA-binding protein 2 OS=Sorghum bicolor GN=GRP2 PE=2 SV=1 (spQ99070GRP2_SORBI, pident:69.77%, qcovs:43%, evalue:8e-41)	RNA.RNA binding	1.16445	0.1295	0.102704	0.929707	0.0495311	0.47323	0.800652	0.0495311	0.226801	1.96724	0.0495311	0.50093	0.784602	0.016	0.033755	0.98271	0.7673	0.230336	1.49897	0.2717	0.330221	0.610071	0.0147	0.108895	0.937687	0.4946	0.425309	1.36375	0.0176	0.0251601	1.79144	0.0495311	0.0969887	0.846625	0.0495311	0.0894417
>generic|frv2_76029|pisum_sativum_v2_contig1573_2	frv2_76029;frv2_49064;frv2_5840		Pisum_sativum_v2_Contig1573_2 Kunitz type trypsin inhibitor n=1 Tax=Medicago truncatula RepID=A0A072VCP7_MEDTR (UniRef100_A0A072VCP7 icov:92% qcovs:82.08% e-val:5e-120)	not assigned.unknown	1.76386	0.0495311	0.0436202	0.95989	0.51269	0.851667	1.22286	0.116	0.427018	1.47395	0.3109	0.80536	0.826734	0.001	0.00790239	1.51917	0.0295	0.0272557	1.3354	0.4169	0.330221	1.10791	0.5232	0.379354	1.02331	0.8084	0.537114	1.47603	0.0362	0.035142	1.65292	0.0495311	0.0969887	1.07644	0.6428	0.460046
>generic|frv2_112013|p.sativum_wa1_contig18939_6	frv2_112013	X	p.sativum_wa1_contig18939_6 PREDICTED: globulin-1 S allele-like n=1 Tax=Cicer arietinum RepID=UPI00032A7E20 (UniRef100_UPI00032A7E20 icov:66% qcovs:79.02% e-val:0)	not assigned.no ontology	1.40578	0.0495311	0.0436202	0.966449	0.5038	0.851667	1.08779	0.3371	0.570621	1.3245	0.3183	0.80536	0.6293	0.0002	0.00321546	0.915367	0.4925	0.174646	1.03625	0.51269	0.330221	0.851053	0.2139	0.286315	0.99254	0.9128	0.573486	1.28269	0.0495311	0.035142	1.63439	0.0495311	0.0969887	1.19256	0.0495311	0.0894417
>generic|frv2_83788|pisum_sativum_v2_contig5865_5	frv2_83788;frv2_25771		Pisum_sativum_v2_Contig5865_5 PREDICTED: gamma-glutamyl hydrolase-like n=1 Tax=Cicer arietinum RepID=UPI00032A87AC (UniRef100_UPI00032A87AC icov:97% qcovs:79.3% e-val:0)	protein.degradation	1.56422	0.0012	0.00800872	0.886197	0.4921	0.851667	1.30081	0.0088	0.226801	1.59588	0.0495311	0.50093	0.69418	0.018	0.0354107	1.22529	0.2186	0.0969356	0.885813	0.827259	0.398057	0.722034	0.0495311	0.108895	1.27462	0.015	0.104566	1.53271	0.0012	0.00609477	1.62648	0.0495311	0.0969887	0.903191	0.5329	0.409848
>generic|frv2_78865|pisum_sativum_v2_contig3337_2	frv2_78865;frv2_115650;frv2_51612;frv2_56894;frv2_84298		Pisum_sativum_v2_Contig3337_2 Fructose-bisphosphate aldolase, cytoplasmic isozyme 2 n=1 Tax=Pisum sativum RepID=ALF2_PEA (UniRef100_P46257 icov:96% qcovs:98.33% e-val:0)	glycolysis.cytosolic branch.aldolase	0.857963	0.0495311	0.0436202	1.00221	0.9659	0.88879	0.937046	0.1249	0.434749	1.31734	0.2864	0.80536	0.886179	0.0495311	0.038425	0.758634	0.0166	0.0190139	1.36316	0.0495311	0.148426	0.969642	0.6578	0.41522	1.05041	0.2589	0.322131	0.961763	0.5994	0.242132	1.6158	0.0495311	0.0969887	1.22927	0.0354	0.0894417
>generic|frv2_78865|pisum_sativum_v2_contig3337_2	frv2_78865;frv2_115650;frv2_51612;frv2_56894;frv2_84298		Pisum_sativum_v2_Contig3337_2 Fructose-bisphosphate aldolase, cytoplasmic isozyme 2 n=1 Tax=Pisum sativum RepID=ALF2_PEA (UniRef100_P46257 icov:96% qcovs:98.33% e-val:0)	glycolysis.unclear/dually targeted.aldolase	0.857963	0.0495311	0.0436202	1.00221	0.9659	0.88879	0.937046	0.1249	0.434749	1.31734	0.2864	0.80536	0.886179	0.0495311	0.038425	0.758634	0.0166	0.0190139	1.36316	0.0495311	0.148426	0.969642	0.6578	0.41522	1.05041	0.2589	0.322131	0.961763	0.5994	0.242132	1.6158	0.0495311	0.0969887	1.22927	0.0354	0.0894417
>generic|frv2_83714|pisum_sativum_v2_contig5830_3	frv2_83714;frv2_113645		Pisum_sativum_v2_Contig5830_3 3-oxo-delta(4,5)	development.unspecified	0.960042	0.5844	0.295096	1.16407	0.0583	0.547612	1.22455	0.0495311	0.226801	1.4916	0.1425	0.80536	1.08071	0.3595	0.185209	0.891293	0.085	0.0456471	1.30986	0.2837	0.330221	1.07535	0.827259	0.458741	1.33075	0.0403	0.104566	1.0433	0.3695	0.175726	1.61291	0.0495311	0.0969887	1.25875	0.0495311	0.0894417
>generic|frv2_49134|franssen_30210_3	frv2_49134;frv2_79913;frv2_5938		franssen_30210_3 PREDICTED: leucine aminopeptidase 3, chloroplastic-like n=1 Tax=Cicer arietinum RepID=UPI00032A6501 (UniRef100_UPI00032A6501 icov:99% qcovs:91.93% e-val:0)	protein.degradation	0.635903	0.0006	0.00615485	0.99978	0.51269	0.851667	1.04915	0.3692	0.596624	1.30323	0.51269	0.80536	0.971322	0.51269	0.218788	0.617802	0.0004	0.00280844	1.5636	0.0495311	0.148426	1.25876	0.827259	0.458741	0.999495	0.9903	0.58963	0.605806	0.0009	0.00514969	1.60895	0.0035	0.0471956	1.23432	0.827259	0.521195
>generic|frv2_97144|p.sativum_wa1_contig05092_5	frv2_97144;frv2_76118;frv2_97142;frv2_46733;frv2_46738;frv2_120693;P49204;P46300;frv2_100251;frv2_46734;frv2_46736;frv2_4393		p.sativum_wa1_contig05092_5 PREDICTED: 40S ribosomal protein S4-2-like n=1 Tax=Cicer arietinum RepID=UPI00032A87C6 (UniRef100_UPI00032A87C6 icov:96% qcovs:98.11% e-val:0)	protein.synthesis.ribosomal protein.eukaryotic.40S subunit.S4	0.658274	0.0495311	0.0436202	1.07576	0.3858	0.851667	0.893174	0.5454	0.62158	1.24194	0.3968	0.80536	0.818935	0.0495311	0.038425	0.50112	0.0098	0.0133653	1.65334	0.0808	0.22855	1.18904	0.3838	0.362145	0.787429	0.226	0.301848	0.580339	0.0422	0.035142	1.58973	0.0317	0.0969887	1.37701	0.0495311	0.0894417
>generic|carvalho17410|pscam022797_1_aa	Q8H1H9;frv2_82418;frv2_62589;frv2_128280		PsCam022797_1_AA Primary amine oxidase OS=Arabidopsis thaliana GN=At1g62810 PE=2 SV=1 (spQ8H1H9AMO_ARATH, pident:59.8%, qcovs:90%, evalue:0)	misc.oxidases - copper, flavone etc	1.42693	0.0009	0.00733152	1.11298	0.4101	0.851667	1.49196	0.043	0.226801	1.1813	0.121	0.80536	0.765488	0.007	0.0214716	0.981419	0.51269	0.174646	0.637561	0.033	0.148426	0.805226	0.0495311	0.108895	1.88779	0.0067	0.0956686	1.80551	0.0001	0.00150676	1.57231	0.0018	0.0323627	1.48137	0.0465	0.0894417
>generic|frv2_119638|p.sativum_wa1_contig25129_5	frv2_119638;frv2_119448		p.sativum_wa1_contig25129_5 PREDICTED: proteasome subunit alpha type-6-like isoform X2 n=1 Tax=Cicer arietinum RepID=UPI00032A947F (UniRef100_UPI00032A947F icov:99% qcovs:98.37% e-val:7e-180)	protein.degradation.ubiquitin.proteasom	1.41229	0.0201	0.0334016	0.934849	0.1407	0.82993	1.06561	0.275231	0.537321	1.24855	0.2735	0.80536	0.753948	0.0031	0.0132601	1.139	0.1873	0.0863903	1.16839	0.371	0.330221	0.997193	0.9791	0.497217	0.985072	0.859	0.553214	1.30555	0.0288	0.035142	1.52656	0.0255	0.0969887	1.14301	0.2582	0.303669
>generic|frv2_50474|franssen_31140_6	frv2_50474;frv2_113962;Q6DBP4;frv2_137647		franssen_31140_6 Notum-like protein n=1 Tax=Medicago truncatula RepID=UPI00023680D8 (UniRef100_UPI00023680D8 icov:99% qcovs:93.36% e-val:0)	cell wall.pectin*esterases.acetyl esterase	0.926691	0.4847	0.266665	0.976647	0.821	0.862894	0.637549	0.0399	0.226801	0.73493	0.3355	0.80536	0.82935	0.0223	0.038425	0.786929	0.1464	0.0714363	1.03611	0.8805	0.415009	0.898819	0.6532	0.413917	1.21837	0.1557	0.249546	1.77093	0.0116	0.0188616	1.52211	0.0495311	0.0969887	2.02273	0.0208	0.0894417
>generic|carvalho31030|pscam044576_1_aa	O04287;frv2_88944		PsCam044576_1_AA Peptidyl-prolyl cis-trans isomerase FKBP12 OS=Vicia faba GN=FKBP12 PE=1 SV=1 (spO04287FKB12_VICFA, pident:93.75%, qcovs:80%, evalue:1e-72)	protein.folding	1.38006	0.007	0.0182045	0.934076	0.0212	0.47323	1.06045	0.5866	0.637116	1.12605	0.6777	0.80536	0.890793	0.0189	0.0364131	1.31611	0.0495311	0.0272557	1.20461	0.4883	0.330221	1.13444	0.3706	0.356268	1.11399	0.249	0.319004	1.44974	0.0092	0.0171138	1.50645	0.0495311	0.0969887	1.24962	0.126627	0.198016
>generic|carvalho35841|pscam051097_1_aa	O23016;frv2_83731;frv2_49276;frv2_6158		PsCam051097_1_AA Probable voltage-gated potassium channel subunit beta OS=Arabidopsis thaliana GN=KAB1 PE=1 SV=1 (spO23016KCAB_ARATH, pident:82.8%, qcovs:100%, evalue:3e-155)	transport.potassium	0.719213	0.0051	0.0156949	1.213	0.2911	0.851667	0.885795	0.4779	0.618454	1.39147	0.2692	0.80536	1.38197	0.0118	0.0277861	0.819405	0.0495311	0.0272557	1.46994	0.0495311	0.148426	0.93575	0.7579	0.449499	1.41296	0.0484	0.104566	1.14724	0.1313	0.0825471	1.50291	0.0495311	0.0969887	1.31014	0.2914	0.312933
>generic|carvalho6863|pscam001942_1_aa	O65751;frv2_115742;frv2_116478;frv2_2694;frv2_46848		PsCam001942_1_AA 40S ribosomal protein SA OS=Cicer arietinum GN=RAP40 PE=2 SV=1 (spO65751RSSA_CICAR, pident:92.66%, qcovs:94%, evalue:0)	protein.synthesis.ribosomal protein.eukaryotic.40S subunit.SA	1.13689	0.0495311	0.0436202	0.977067	0.6531	0.860868	0.932974	0.5667	0.629105	1.33357	0.0495311	0.50093	0.772075	0.0014	0.00988997	0.898369	0.1752	0.0819989	1.27644	0.2184	0.330221	0.893006	0.1555	0.252544	0.888504	0.51269	0.425309	1.0827	0.2687	0.140032	1.46893	0.0294	0.0969887	1.07624	0.3353	0.337195
>generic|frv2_112029|p.sativum_wa1_contig18952_5	frv2_112029;frv2_91364;Q9LKG7		p.sativum_wa1_contig18952_5 PREDICTED: UTP--glucose-1-phosphate uridylyltransferase-like n=1 Tax=Cicer arietinum RepID=UPI00032A7EB9 (UniRef100_UPI00032A7EB9 icov:96% qcovs:95.1% e-val:0)	glycolysis.cytosolic branch.UGPase	0.842736	0.0186	0.0328845	0.968647	0.2127	0.851667	0.979279	0.8366	0.713869	1.15743	0.5301	0.80536	0.876423	0.0495311	0.038425	0.7625	0.0008	0.00322672	1.27491	0.2215	0.330221	1.07868	0.6317	0.408574	0.97337	0.7876	0.529936	0.837651	0.0221	0.0291249	1.41593	0.0495311	0.0969887	1.18499	0.2772	0.304279
>generic|frv2_111200|p.sativum_wa1_contig18134_5	frv2_111200;frv2_48060;frv2_16890		p.sativum_wa1_contig18134_5 Heat shock 70 kDa protein, mitochondrial n=1 Tax=Pisum sativum RepID=HSP7M_PEA (UniRef100_P37900 icov:97% qcovs:99.7% e-val:0)	stress.abiotic.heat	1.44909	0.0017	0.00960911	0.979676	0.5986	0.851667	1.07778	0.2522	0.532505	1.2864	0.1798	0.80536	0.760092	0.007	0.0214716	1.12429	0.0227	0.0227084	1.0656	0.7199	0.395723	0.892788	0.1474	0.247108	0.997501	0.9744	0.586058	1.34115	0.0008	0.0048868	1.39843	0.0495311	0.0969887	1.06499	0.3511	0.346511
>generic|frv2_74110|pisum_sativum_v2_contig208_6	frv2_74110;P93732		Pisum_sativum_v2_Contig208_6 PREDICTED: proline iminopeptidase-like n=1 Tax=Cicer arietinum RepID=UPI00032AA6A8 (UniRef100_UPI00032AA6A8 icov:99% qcovs:84.83% e-val:0)	protein.degradation	0.707986	0.0001	0.00325845	1.10117	0.2355	0.851667	0.973267	0.6747	0.667694	1.01879	0.9427	0.827015	0.893683	0.0128	0.0293985	0.574586	0.0025	0.00585092	1.57688	0.0191	0.148426	1.50642	0.0495311	0.108895	0.782682	0.0063	0.0948334	0.569349	0.0495311	0.035142	1.38102	0.0495311	0.0969887	1.49269	0.0495311	0.0894417
>generic|frv2_46438|franssen_28486_3	frv2_46438;frv2_46432;frv2_95780;frv2_95777;frv2_2033;frv2_46435;P42798;frv2_46431;frv2_75386		franssen_28486_3 40S ribosomal protein S15a-1 n=11 Tax=Mesangiospermae RepID=A0A0B2REV7_GLYSO (UniRef100_A0A0B2REV7 icov:97% qcovs:95.07% e-val:1e-92)	protein.synthesis.ribosomal protein.eukaryotic.40S subunit.S15A	1.03472	0.7289	0.338579	0.921634	0.359	0.851667	0.764027	0.0495311	0.226801	1.13926	0.5405	0.80536	0.840206	0.0212	0.038425	0.943301	0.6289	0.20224	1.53444	0.034	0.148426	1.02905	0.8849	0.475559	0.750208	0.0495311	0.104566	1.016	0.8727	0.3116	1.37008	0.0006	0.0131848	1.10836	0.6193	0.448854
>generic|frv2_47426|franssen_29078_3	frv2_47426;frv2_103098;frv2_78371;frv2_65079;frv2_3636		franssen_29078_3 Isocitrate dehydrogenase [NADP] n=1 Tax=Pisum sativum RepID=Q6R6M7_PEA (UniRef100_Q6R6M7 icov:93% qcovs:99.51% e-val:0)	TCA / org transformation.TCA.IDH	0.791687	0.0495311	0.0436202	1.0145	0.51269	0.851667	1.03123	0.6176	0.649199	0.871068	0.688	0.80536	0.742249	0.0004	0.00565141	0.579231	0.0032	0.00681599	0.883499	0.5914	0.358344	1.04595	0.51269	0.375287	1.1421	0.0495311	0.104566	0.876804	0.3029	0.150626	1.35945	0.0495311	0.0969887	1.58329	0.0495311	0.0894417
>generic|frv2_49290|franssen_30311_1	frv2_49290;frv2_137537;frv2_67715		franssen_30311_1 Phosphoglucomutase, cytoplasmic n=1 Tax=Pisum sativum RepID=PGMC_PEA (UniRef100_Q9SM60 icov:97% qcovs:99.83% e-val:0)	glycolysis.cytosolic branch.phosphoglucomutase (PGM)	0.723191	0.0005	0.00565242	1.07613	0.1768	0.851667	1.03531	0.6795	0.669843	1.17322	0.5702	0.80536	0.848685	0.0008	0.00731359	0.570341	0.0007	0.002982	1.32759	0.0495311	0.148426	1.17154	0.4964	0.375287	0.857618	0.0495311	0.104566	0.599067	0.0017	0.00689535	1.34156	0.0495311	0.0969887	1.23055	0.3689	0.357424
>generic|frv2_84618|pisum_sativum_v2_contig6285_2	frv2_84618;frv2_93917;frv2_53914		Pisum_sativum_v2_Contig6285_2 60S acidic ribosomal protein P0-1 n=1 Tax=Medicago truncatula RepID=G7KGX1_MEDTR (UniRef100_G7KGX1 icov:98% qcovs:91.3% e-val:0)	protein.synthesis.ribosomal protein.eukaryotic.60S subunit.P0	0.752023	0.0061	0.017599	0.964852	0.6502	0.860868	0.929442	0.1463	0.451182	1.09306	0.7108	0.80536	0.877784	0.0413	0.038425	0.684161	0.0132	0.016144	1.30712	0.0495311	0.148426	1.11146	0.51269	0.375287	0.890527	0.0495311	0.104566	0.720536	0.0014	0.00659209	1.32609	0.0495311	0.0969887	1.17055	0.2864	0.309832
>generic|frv2_81144|pisum_sativum_v2_contig4550_2	frv2_81144;P42731		Pisum_sativum_v2_Contig4550_2 Polyadenylate-binding protein n=1 Tax=Medicago truncatula RepID=G7JK09_MEDTR (UniRef100_G7JK09 icov:98% qcovs:95.36% e-val:0)	RNA.processing	1.61385	0.0117	0.0246428	1.05135	0.2126	0.851667	0.927853	0.5798	0.632317	1.1144	0.5219	0.80536	0.771979	0.0172	0.0345662	1.18501	0.0495311	0.0272557	1.12355	0.5195	0.332765	0.935473	0.5774	0.394138	0.907907	0.5196	0.427738	1.57916	0.0495311	0.035142	1.32138	0.0495311	0.0969887	1.24662	0.0495311	0.0894417
>generic|frv2_113361|p.sativum_wa1_contig20158_6	frv2_113361;Q9LVI9		p.sativum_wa1_contig20158_6 PREDICTED: NAD-dependent dihydropyrimidine dehydrogenase subunit PreA-like n=1 Tax=Cicer arietinum RepID=UPI00032A6214 (UniRef100_UPI00032A6214 icov:97% qcovs:91.55% e-val:0)	nucleotide metabolism.degradation.pyrimidine.dihydrouracil dehydrogenase	1.47175	0.0009	0.00733152	1.05858	0.6373	0.857035	1.01471	0.9331	0.738781	1.18467	0.2876	0.80536	0.793916	0.04	0.038425	1.10379	0.51269	0.174646	1.0039	0.984	0.443376	0.859877	0.2689	0.306239	1.03365	0.8471	0.548766	1.49922	0.0009	0.00514969	1.30705	0.0495311	0.0969887	1.16793	0.3212	0.329717
>generic|frv2_47374|franssen_29044_3	frv2_47374;frv2_3571		franssen_29044_3 Phosphoglycerate kinase n=1 Tax=Pisum sativum RepID=Q9LKJ2_PEA (UniRef100_Q9LKJ2 icov:95% qcovs:100% e-val:0)	PS.calvin cycle.phosphoglycerate kinase	0.74622	0.0035	0.0129252	1.01893	0.6484	0.860868	0.969065	0.7542	0.699137	0.912262	0.6713	0.80536	1.06392	0.0495311	0.038425	0.779171	0.0111	0.0145119	1.15874	0.256	0.330221	1.23089	0.51269	0.375287	1.18248	0.0495311	0.104566	0.910562	0.1669	0.0996613	1.28787	0.0139	0.0969887	1.43845	0.0495311	0.0894417
>generic|frv2_47374|franssen_29044_3	frv2_47374;frv2_3571		franssen_29044_3 Phosphoglycerate kinase n=1 Tax=Pisum sativum RepID=Q9LKJ2_PEA (UniRef100_Q9LKJ2 icov:95% qcovs:100% e-val:0)	glycolysis.cytosolic branch.3-phosphoglycerate kinase (PGK)	0.74622	0.0035	0.0129252	1.01893	0.6484	0.860868	0.969065	0.7542	0.699137	0.912262	0.6713	0.80536	1.06392	0.0495311	0.038425	0.779171	0.0111	0.0145119	1.15874	0.256	0.330221	1.23089	0.51269	0.375287	1.18248	0.0495311	0.104566	0.910562	0.1669	0.0996613	1.28787	0.0139	0.0969887	1.43845	0.0495311	0.0894417
>generic|frv2_82376|pisum_sativum_v2_contig5163_3	frv2_82376;frv2_10813;frv2_56105;frv2_39922		Pisum_sativum_v2_Contig5163_3 PREDICTED: proliferation-associated protein 2G4-like isoform X2 n=1 Tax=Cicer arietinum RepID=UPI00032A78C2 (UniRef100_UPI00032A78C2 icov:92% qcovs:93.42% e-val:0)	protein.degradation	1.09645	0.0138	0.0269167	1.04059	0.536	0.851667	0.911022	0.2273	0.512494	1.15936	0.4244	0.80536	0.919643	0.0096	0.0252229	0.969018	0.6266	0.201843	1.10775	0.5834	0.354683	0.870472	0.0495311	0.108895	1.04434	0.482	0.425309	1.2569	0.0025	0.0082487	1.25795	0.0495311	0.0969887	1.12908	0.1838	0.257314
>generic|frv2_111451|p.sativum_wa1_contig18384_4	frv2_111451;frv2_52867;frv2_91121		p.sativum_wa1_contig18384_4 PREDICTED: asparagine--tRNA ligase, cytoplasmic 1-like n=1 Tax=Cicer arietinum RepID=UPI00032A954B (UniRef100_UPI00032A954B icov:95% qcovs:91.04% e-val:0)	protein.aa activation.asparagine-tRNA ligase	0.750987	0.0224	0.0360703	1.08831	0.3498	0.851667	1.12568	0.0495311	0.226801	0.965709	0.8488	0.809861	0.937889	0.151	0.0988798	0.647186	0.0182	0.0202951	1.16105	0.2692	0.330221	1.35338	0.0495311	0.108895	0.979287	0.8414	0.546555	0.653321	0.0495311	0.035142	1.21229	0.0387	0.0969887	1.36621	0.0495311	0.0894417
>generic|frv2_111632|p.sativum_wa1_contig18562_2	frv2_111632;frv2_90375		p.sativum_wa1_contig18562_2 PREDICTED: chaperonin CPN60-2, mitochondrial-like n=1 Tax=Cicer arietinum RepID=UPI00032AAFFB (UniRef100_UPI00032AAFFB icov:93% qcovs:95.64% e-val:0)	protein.folding	1.58372	0.0003	0.00503579	1.04237	0.4338	0.851667	0.943607	0.3706	0.597315	1.02312	0.51269	0.80536	0.87871	0.118	0.0841231	1.33507	0.0001	0.00145823	0.793778	0.0018	0.0838134	0.73209	0.0288	0.108895	1.00926	0.8808	0.560603	1.69392	0.0001	0.00150676	0.911711	0.0495311	0.0969887	0.928866	0.275231	0.303971
>generic|carvalho30715|pscam044071_1_aa	Q9SF16;frv2_68928;frv2_77493		PsCam044071_1_AA T-complex protein 1 subunit eta OS=Arabidopsis thaliana GN=CCT7 PE=1 SV=1 (spQ9SF16TCPH_ARATH, pident:92.18%, qcovs:95%, evalue:0)	protein.folding	0.743745	0.0081	0.0202112	1.08675	0.51269	0.851667	1.122	0.51269	0.618454	0.753385	0.51269	0.80536	1.20839	0.0082	0.0237359	0.826991	0.2737	0.113796	0.815538	0.51269	0.330221	1.21457	0.499	0.375287	1.28176	0.51269	0.425309	0.849645	0.0495311	0.035142	0.865058	0.0094	0.0845025	1.24784	0.4902	0.400952
>generic|frv2_101619|p.sativum_wa1_contig09844_2	frv2_101619;frv2_49370;frv2_6258		p.sativum_wa1_contig09844_2 PREDICTED: nuclear transport factor 2-like n=1 Tax=Cicer arietinum RepID=UPI00032A5258 (UniRef100_UPI00032A5258 icov:85% qcovs:92.68% e-val:2e-81)	protein.targeting.nucleus	0.928635	0.395	0.235274	1.06666	0.4339	0.851667	1.04254	0.7696	0.703815	0.644237	0.0495311	0.50093	1.20602	0.0495311	0.038425	1.04996	0.5812	0.191281	0.66463	0.0495311	0.148426	1.07554	0.5718	0.392411	1.30789	0.0871	0.174054	1.165	0.1508	0.0916176	0.720772	0.0495311	0.0969887	1.19338	0.1892	0.261975
>generic|frv2_82020|pisum_sativum_v2_contig4986_2	frv2_82020;frv2_47977;Q9LEU8;frv2_24259		Pisum_sativum_v2_Contig4986_2 Argininosuccinate lyase n=2 Tax=Medicago truncatula RepID=G7J530_MEDTR (UniRef100_G7J530 icov:92% qcovs:88.84% e-val:0)	amino acid metabolism.synthesis.glutamate family.arginine.argininosuccinate lyase	0.88384	0.0495311	0.0436202	1.04826	0.5193	0.851667	1.05083	0.5734	0.632186	1.0593	0.6831	0.80536	1.29782	0.0055	0.0194847	1.09426	0.2558	0.109835	0.980762	0.9013	0.420508	0.972922	0.6588	0.41522	0.931253	0.4304	0.412064	0.783262	0.012	0.0193727	0.703746	0.0495311	0.0969887	0.696406	0.0063	0.0581218
>generic|frv2_50670|franssen_31277_1	frv2_50670;frv2_113745;Q8VXY9		franssen_31277_1 N-carbamyl-L-amino acid amidohydrolase n=1 Tax=Medicago truncatula RepID=G7I3Z0_MEDTR (UniRef100_G7I3Z0 icov:96% qcovs:93.36% e-val:0)	protein.degradation	1.37408	0.0028	0.0112393	0.947525	0.4075	0.851667	1.13124	0.3177	0.561625	0.760355	0.0495311	0.50093	0.917981	0.2889	0.158095	1.33123	0.0012	0.00399094	0.665397	0.0079	0.148426	0.98996	0.9398	0.489656	0.969838	0.7365	0.51597	1.17803	0.1053	0.0706211	0.702986	0.0083	0.0794277	0.876034	0.2765	0.304279
>generic|frv2_49709|franssen_30594_1	frv2_49709;frv2_76099;frv2_103015		franssen_30594_1 PREDICTED: 60S acidic ribosomal protein P1-3-like n=1 Tax=Cicer arietinum RepID=UPI00032AAD44 (UniRef100_UPI00032AAD44 icov:81% qcovs:75.89% e-val:1e-35)	protein.synthesis.ribosomal protein.eukaryotic.60S subunit.P1	1.82817	0.0495311	0.0436202	0.993543	0.9717	0.88879	1.10942	0.5741	0.632186	0.915998	0.3146	0.80536	0.950811	0.6282	0.256025	1.74954	0.0134	0.0161798	0.682855	0.0495311	0.148426	0.827047	0.084	0.172474	0.928968	0.6758	0.493704	1.53081	0.011	0.0184844	0.667167	0.0495311	0.0969887	0.723647	0.0495311	0.0894417
>generic|frv2_52400|franssen_32465_2	frv2_52400;frv2_100626;frv2_120977;frv2_116047;Q0PGJ6		franssen_32465_2 PREDICTED: aldo-keto reductase family 4 member C9-like n=1 Tax=Cicer arietinum RepID=UPI00032AA0BB (UniRef100_UPI00032AA0BB icov:97% qcovs:91.43% e-val:0)	minor CHO metabolism.others	1.5361	0.0244	0.038181	0.773993	0.0454	0.47323	0.959625	0.7722	0.705376	0.559976	0.2153	0.80536	0.862163	0.0495311	0.038425	1.71109	0.0187	0.0207915	0.59908	0.0495311	0.148426	1.02664	0.8883	0.475885	0.803375	0.163	0.256492	1.28599	0.115	0.0757774	0.558231	0.0495311	0.0969887	0.77158	0.2637	0.303971
>generic|frv2_75362|pisum_sativum_v2_contig1049_4	frv2_75362;frv2_75361		Pisum_sativum_v2_Contig1049_4 Legumin J n=1 Tax=Pisum sativum RepID=LEGJ_PEA (UniRef100_P05692 icov:97% qcovs:92.05% e-val:0)	development.storage proteins	0.777011	0.0012	0.00800872	1.58863	0.51269	0.851667	0.810472	0.0024	0.18825	1.34627	0.06	0.598236	1.956	0	0	0.956695	0.51269	0.174646	1.84721	0.0017	0.0838134	1.11204	0.0495311	0.108895	0.585067	0.0001	0.00981674	0.560912	0	0	0.552525	0.0495311	0.0969887	0.651993	0.0495311	0.0894417
>generic|frv2_113630|p.sativum_wa1_contig20383_6	frv2_113630;P52424;frv2_57553;frv2_61472		p.sativum_wa1_contig20383_6 PREDICTED: phosphoribosylformylglycinamidine cyclo-ligase, chloroplastic/mitochondrial-like n=1 Tax=Cicer arietinum RepID=UPI00032A8507 (UniRef100_UPI00032A8507 icov:97% qcovs:89.06% e-val:0)	nucleotide metabolism.synthesis.purine.AIR synthase	0.508652	0.0495311	0.0436202	1.26391	0.2207	0.851667	1.0561	0.8798	0.72835	0.5664	0.1861	0.80536	1.29204	0.1591	0.102316	0.519974	0.0495311	0.0272557	0.657269	0.2421	0.330221	1.22554	0.64	0.408582	1.07805	0.6529	0.485557	0.519222	0.2924	0.146534	0.548409	0.0495311	0.0969887	1.22376	0.4602	0.400952
>generic|frv2_45969|franssen_28214_3	frv2_45969;frv2_99710;frv2_65424;frv2_94738;frv2_129272		franssen_28214_3 Chaperone protein ClpC, chloroplastic n=1 Tax=Pisum sativum RepID=CLPC_PEA (UniRef100_P35100 icov:90% qcovs:99.45% e-val:0)	protein.degradation.serine protease	0.762237	0.0492	0.0436202	0.799975	0.1219	0.800342	1.02493	0.7063	0.680884	0.559238	0.1885	0.80536	1.18175	0.1834	0.115086	1.126	0.3166	0.127156	0.74095	0.51269	0.330221	1.35796	0.1546	0.252006	0.874143	0.0495311	0.104566	0.650099	0.0065	0.01354	0.548083	0.0495311	0.0969887	0.784019	0.3457	0.343926
>generic|frv2_75363|pisum_sativum_v2_contig1050_6	frv2_75363	X	Pisum_sativum_v2_Contig1050_6 Legumin (Minor small)	development.storage proteins	1.11346	0.2146	0.150094	1.36779	0.51269	0.851667	0.842086	0.0495311	0.226801	0.896641	0.6807	0.80536	1.26615	0.001	0.00790239	1.03072	0.8815	0.255123	1.07777	0.7248	0.395723	1.0122	0.51269	0.375287	0.630236	0.0495311	0.104566	0.833341	0.0495311	0.035142	0.536469	0.0495311	0.0969887	0.818364	0.4406	0.398781
>generic|carvalho31050|pscam044624_1_aa	F4JWS8;frv2_128365;frv2_49129		PsCam044624_1_AA Cytochrome b-c1 complex subunit 7-2 OS=Arabidopsis thaliana GN=QCR7-2 PE=1 SV=1 (spF4JWS8QCR72_ARATH, pident:77.05%, qcovs:100%, evalue:2e-65)	mitochondrial electron transport / ATP synthesis.cytochrome c reductase	1.96147	0.0009	0.00733152	1.05523	0.51269	0.851667	1.043	0.6985	0.678079	0.676006	0.51269	0.80536	0.973151	0.6827	0.26952	1.8089	0.0117	0.0150882	0.548225	0.126627	0.285023	0.845845	0.175	0.26605	0.941433	0.5502	0.440703	1.77047	0.0022	0.00776924	0.530356	0.0495311	0.0969887	0.827873	0.3227	0.330799
>generic|carvalho6657|pscam001576_1_aa	Q9LZ06;frv2_80219		PsCam001576_1_AA Glutathione S-transferase L3 OS=Arabidopsis thaliana GN=GSTL3 PE=2 SV=1 (spQ9LZ06GSTL3_ARATH, pident:66.67%, qcovs:81%, evalue:3e-111)	misc.glutathione S transferases	1.33543	0.1294	0.102704	0.919541	0.3151	0.851667	0.980706	0.8868	0.728606	0.721335	0.0223	0.50093	1.05054	0.827259	0.302856	1.52568	0.0472	0.0272557	0.791939	0.079	0.225361	1.0767	0.5744	0.393132	0.703283	0.0677	0.140655	0.957664	0.768	0.292127	0.530162	0.0004	0.0103185	0.675838	0.0349	0.0894417
>generic|frv2_80755|pisum_sativum_v2_contig4356_1	frv2_80755;frv2_9656		Pisum_sativum_v2_Contig4356_1 Alpha-1,4 glucan phosphorylase L isozyme, chloroplastic/amyloplastic n=1 Tax=Vicia faba RepID=PHSL_VICFA (UniRef100_P53536 icov:99% qcovs:93.52% e-val:0)	major CHO metabolism.degradation.starch.starch phosphorylase	0.868027	0.1376	0.107355	1.02772	0.7973	0.862894	1.15339	0.1701	0.468782	0.634189	0.0495311	0.50093	1.05078	0.4369	0.21241	0.887501	0.3568	0.139749	0.791838	0.0495311	0.148426	1.4401	0.1136	0.220035	0.687795	0.0226	0.104566	0.517627	0.0007	0.00452029	0.518303	0.002	0.0349009	0.839926	0.5157	0.401193
>generic|frv2_81916|pisum_sativum_v2_contig4934_3	frv2_81916;frv2_68773;frv2_50296;frv2_50297		Pisum_sativum_v2_Contig4934_3 Purple acid phosphatase n=1 Tax=Medicago truncatula RepID=A0A072U2E8_MEDTR (UniRef100_A0A072U2E8 icov:99% qcovs:93.14% e-val:0)	misc.acid and other phosphatases	1.89364	0.0195	0.033036	0.971273	0.8284	0.862894	0.96963	0.7798	0.705376	1.45264	0.0495311	0.50093	0.596272	0.0301	0.038425	1.16252	0.3301	0.13188	1.15287	0.49	0.330221	0.769535	0.0254	0.108895	0.812472	0.178	0.269866	1.58672	0.0368	0.035142	1.57088	0.0803	0.154686	1.05034	0.5713	0.428285
>generic|frv2_86323|pisum_sativum_v2_contig7139_3	frv2_86323	X	Pisum_sativum_v2_Contig7139_3 Phosphoenolpyruvate carboxylase n=1 Tax=Pisum sativum RepID=CAPP_PEA (UniRef100_P51062 icov:98% qcovs:99.21% e-val:0)	glycolysis.cytosolic branch.phospho-enol-pyruvate carboxylase (PEPC)	1.41906	0.0434	0.0436202	0.960577	0.7768	0.862894	1.9633	0.0112	0.226801	2.22272	0.1684	0.80536	0.800317	0.275231	0.153131	1.18231	0.2435	0.105673	1.57547	0.4081	0.330221	1.3916	0.1615	0.25561	1.28349	0.0495311	0.104566	0.927701	0.599	0.242132	2.52663	0.0803	0.154686	1.09192	0.6779	0.473746
>generic|frv2_101335|p.sativum_wa1_contig09503_4	frv2_101335	X	p.sativum_wa1_contig09503_4 Uncharacterized protein n=1 Tax=Medicago truncatula RepID=I3SL27_MEDTR (UniRef100_I3SL27 icov:87% qcovs:89.15% e-val:5e-155)	not assigned.no ontology	1.32039	0.6426	0.312506	0.856489	0.6654	0.862894	1.74185	0.039	0.226801	3.30314	0.3111	0.80536	0.763503	0.4907	0.218788	1.17704	0.7704	0.231083	2.20267	0.3237	0.330221	1.16153	0.51269	0.375287	1.59333	0.2194	0.298619	1.20781	0.51269	0.21589	4.59669	0.0807	0.154953	1.1919	0.7538	0.500849
>generic|frv2_49533|franssen_30476_2	frv2_49533;frv2_85387;frv2_6455		franssen_30476_2 Proteasome subunit alpha type n=1 Tax=Medicago truncatula RepID=I3RZQ6_MEDTR (UniRef100_I3RZQ6 icov:90% qcovs:96.49% e-val:0)	protein.degradation.ubiquitin.proteasom	0.794706	0.0495311	0.0436202	1.01495	0.8696	0.868667	0.961826	0.6337	0.65388	0.973579	0.9234	0.823735	1.04004	0.6563	0.263148	0.814346	0.0495311	0.0272557	1.46894	0.0378	0.148426	1.45121	0.0495311	0.108895	0.93678	0.496	0.425309	0.774012	0.0212	0.0283521	1.3231	0.0859	0.163877	1.37933	0.2034	0.270533
>generic|frv2_52716|franssen_32678_3	frv2_52716;frv2_85900;frv2_131218;frv2_108122;Q9LSU0		franssen_32678_3 PREDICTED: proteasome subunit alpha type-3-like n=1 Tax=Cicer arietinum RepID=UPI00032A94D1 (UniRef100_UPI00032A94D1 icov:86% qcovs:97.99% e-val:0)	protein.degradation.ubiquitin.proteasom	0.546014	0.0006	0.00615485	1.06865	0.7073	0.862894	0.812888	0.257	0.535911	0.903047	0.7673	0.80536	0.999897	0.9988	0.34393	0.510888	0.0332	0.0272557	1.83196	0.0654	0.192174	1.64906	0.0495311	0.108895	0.827957	0.51269	0.425309	0.556136	0.0022	0.00776924	1.51694	0.0932	0.177234	1.79512	0.0909	0.158737
>generic|frv2_53025|franssen_32900_4	frv2_53025;frv2_48315;Q9AT35;frv2_87758;frv2_16815		franssen_32900_4 60S ribosomal protein L23a-2 n=1 Tax=Medicago truncatula RepID=B7FGR0_MEDTR (UniRef100_B7FGR0 icov:92% qcovs:96.75% e-val:1e-98)	protein.synthesis.ribosomal protein.eukaryotic.60S subunit.L23A	0.971219	0.7647	0.348065	1.04247	0.1217	0.800342	0.783209	0.1391	0.447266	0.736885	0.0153	0.50093	0.835081	0.0425	0.038425	0.778003	0.013	0.0161072	1.18279	0.2306	0.330221	1.25715	0.0833	0.171552	0.778529	0.1239	0.219042	0.965415	0.7389	0.284056	1.10269	0.1049	0.19389	1.55998	0.001	0.0302366
>generic|frv2_57764|franssen_35862_4	frv2_57764;frv2_104019;frv2_104017		franssen_35862_4 Cinnamoyl-CoA reductase-like protein n=1 Tax=Medicago truncatula RepID=G7KEC3_MEDTR (UniRef100_G7KEC3 icov:94% qcovs:90.94% e-val:0)	secondary metabolism.phenylpropanoids.lignin biosynthesis.CCR1	0.524123	0.0015	0.00903158	1.0074	0.9358	0.88879	0.966269	0.7395	0.693483	0.946352	0.895	0.814491	1.17002	0.0144	0.0310827	0.608728	0.0197	0.0211588	1.57175	0.0793	0.225361	1.60483	0.1568	0.252854	1.07431	0.433	0.412684	0.582727	0.0066	0.0136228	1.44318	0.1054	0.19421	1.53628	0.2106	0.27713
>generic|carvalho6215|pscam000846_1_aa	Q06652;frv2_49842;frv2_49471;O48646;frv2_6376;frv2_49843;frv2_75674;frv2_75675		PsCam000846_1_AA Probable phospholipid hydroperoxide glutathione peroxidase OS=Citrus sinensis GN=CSA PE=1 SV=1 (spQ06652GPX4_CITSI, pident:83.66%, qcovs:91%, evalue:3e-91)	redox.ascorbate and glutathione.glutathione	1.69893	0.0002	0.00461614	0.9499	0.5582	0.851667	0.996549	0.9688	0.748431	1.70544	0.3599	0.80536	0.760332	0.0387	0.038425	1.35988	0.0009	0.00344672	1.65285	0.3841	0.330221	0.965819	0.7801	0.454819	1.10632	0.2633	0.322131	1.88608	0.0001	0.00150676	2.40498	0.1084	0.199119	1.33953	0.0397	0.0894417
>generic|frv2_129745|p.sativum_wa1_contig31710_2	frv2_129745	X	p.sativum_wa1_contig31710_2 PREDICTED: 10 kDa chaperonin-like n=1 Tax=Cicer arietinum RepID=UPI00032A5E8C (UniRef100_UPI00032A5E8C icov:94% qcovs:97.94% e-val:7e-61)	protein.postranslational modification	1.40363	0.0495311	0.0436202	0.798293	0.181	0.851667	0.995709	0.9776	0.748431	2.099	0.2587	0.80536	0.756164	0.126627	0.0873354	1.32955	0.1225	0.0631899	1.99042	0.2648	0.330221	0.944202	0.8042	0.458741	0.99013	0.9339	0.578661	1.39576	0.105	0.0705245	2.60627	0.1122	0.204831	0.991222	0.9672	0.548357
>generic|frv2_129745|p.sativum_wa1_contig31710_2	frv2_129745	X	p.sativum_wa1_contig31710_2 PREDICTED: 10 kDa chaperonin-like n=1 Tax=Cicer arietinum RepID=UPI00032A5E8C (UniRef100_UPI00032A5E8C icov:94% qcovs:97.94% e-val:7e-61)	protein.folding	1.40363	0.0495311	0.0436202	0.798293	0.181	0.851667	0.995709	0.9776	0.748431	2.099	0.2587	0.80536	0.756164	0.126627	0.0873354	1.32955	0.1225	0.0631899	1.99042	0.2648	0.330221	0.944202	0.8042	0.458741	0.99013	0.9339	0.578661	1.39576	0.105	0.0705245	2.60627	0.1122	0.204831	0.991222	0.9672	0.548357
>generic|frv2_86680|pisum_sativum_v2_contig7315_6	frv2_86680	X	Pisum_sativum_v2_Contig7315_6 Lectin n=2 Tax=Pisum sativum RepID=LEC_PEA (UniRef100_P02867 icov:92% qcovs:99.64% e-val:0)	signalling.receptor kinases.legume-lectin	1.42929	0.04	0.0436202	0.884157	0.0495311	0.47323	1.30523	0.0477	0.226801	0.95556	0.867	0.810257	0.762426	0.0058	0.0197387	1.2325	0.0495311	0.0272557	0.861815	0.4518	0.330221	1.17718	0.4609	0.375287	1.18301	0.0473	0.104566	1.29545	0.1126	0.0744129	1.33723	0.1138	0.207114	1.23731	0.3121	0.321711
>generic|carvalho35078|pscam050134_1_aa	Q9SJ66	X	PsCam050134_1_AA Probable sucrose-phosphatase 2 OS=Arabidopsis thaliana GN=SPP2 PE=2 SV=2 (spQ9SJ66SPP2_ARATH, pident:62.17%, qcovs:98%, evalue:0)	major CHO metabolism.synthesis.sucrose.SPP	0.676604	0.0495311	0.0436202	0.96018	0.3462	0.851667	1.07941	0.2322	0.512494	1.1519	0.6989	0.80536	1.05094	0.2298	0.135623	0.740562	0.0495311	0.0272557	1.65008	0.0467	0.148426	1.54625	0.0495311	0.108895	0.920013	0.102	0.197789	0.576689	0.0077	0.0150676	1.44451	0.1207	0.208694	1.20409	0.827259	0.521195
>generic|frv2_90741|pisum_sativum_v1_contig2789_2	frv2_90741;frv2_70090;frv2_69641;frv2_95278;frv2_95286;frv2_95276;frv2_69328;frv2_69229;frv2_69231;frv2_95282;frv2_71670;frv2_41768;frv2_43605;frv2_43406;frv2_42402;frv2_69881;frv2_71119;frv2_72719		Pisum_sativum_v1_Contig2789_2 Chloroplast chlorophyll a/b binding protein n=1 Tax=Pisum sativum RepID=A3F6K2_PEA (UniRef100_A3F6K2 icov:100% qcovs:98.87% e-val:0)	PS.lightreaction.photosystem II.LHC-II	0.937294	0.8342	0.36587	1.91226	0.0482	0.47323	0.886422	0.6799	0.669843	0.0154943	0.51269	0.80536	1.45025	0.2207	0.131753	0.710841	0.2563	0.109925	0.0117081	0.827259	0.398057	0.669814	0.1968	0.27294	0.969784	0.8845	0.561093	1.02544	0.9469	0.327738	0.00782922	0.126627	0.208694	0.966256	0.8601	0.527119
>generic|frv2_45914|franssen_28182_6	frv2_45914;frv2_8729;frv2_68938;frv2_1192;frv2_45915;frv2_30598;frv2_42309;frv2_45903;frv2_74447;frv2_97847;frv2_132310;frv2_70108;frv2_41386;frv2_93899;P0CG89;frv2_30573;frv2_137817;frv2_75853;Q43083;frv2_35821;frv2_44635;P70081;frv2_1206;frv2_121724;frv2_45921;frv2_8727;frv2_33504;frv2_42614;frv2_45922;frv2_34461;frv2_45900;frv2_1210;frv2_30576;frv2_45898		franssen_28182_6 Histone H4 n=1 Tax=Zea mays RepID=B6T0P4_MAIZE (UniRef100_B6T0P4 icov:98% qcovs:97.73% e-val:1e-53)	DNA.synthesis/chromatin structure.histone.core.H4	0.650865	0.0026	0.0109109	1.03274	0.7738	0.862894	0.857587	0.4358	0.618454	0.83523	0.2797	0.80536	0.80586	0.0495311	0.038425	0.50788	0.0046	0.00852611	0.976457	0.9036	0.420743	1.00259	0.9837	0.498101	1.03133	0.8476	0.548766	0.782726	0.0495311	0.035142	1.24966	0.1462	0.23444	1.54516	0.0224	0.0894417
>generic|frv2_95545|p.sativum_wa1_contig02214_4	frv2_95545;frv2_48121;Q8W171;frv2_2955		p.sativum_wa1_contig02214_4 PREDICTED: peptidyl-prolyl cis-trans isomerase 1-like n=1 Tax=Glycine max RepID=UPI000189D78D (UniRef100_UPI000189D78D icov:99% qcovs:93.02% e-val:1e-115)	cell.cycle.peptidylprolyl isomerase	1.29413	0.002	0.0100282	1.00188	0.9643	0.88879	0.922959	0.2217	0.510988	0.882242	0.3779	0.80536	1.04103	0.4116	0.20459	1.34469	0.0007	0.002982	1.06964	0.5946	0.359204	1.11901	0.1198	0.226275	1.1678	0.0536	0.112551	1.63743	0.0001	0.00150676	1.1999	0.155	0.245374	1.36262	0.0052	0.0536013
>generic|frv2_54577|franssen_33911_2	frv2_54577;frv2_83710;frv2_11276		franssen_33911_2 PREDICTED: coatomer subunit epsilon-1-like n=1 Tax=Cicer arietinum RepID=UPI00032A5995 (UniRef100_UPI00032A5995 icov:99% qcovs:97.58% e-val:0)	cell.vesicle transport	0.977507	0.8794	0.378208	1.16492	0.2135	0.851667	1.1686	0.51269	0.618454	0.542366	0.0495311	0.50093	0.951749	0.6818	0.269511	0.79863	0.1556	0.0748188	0.623043	0.1069	0.28257	1.34243	0.0004	0.108895	1.0731	0.6704	0.493002	0.897625	0.4032	0.189852	0.702484	0.1561	0.245667	1.50883	0.0065	0.0581218
>generic|frv2_100707|p.sativum_wa1_contig08794_4	frv2_100707;frv2_77318		p.sativum_wa1_contig08794_4 Cupin family protein n=1 Tax=Medicago truncatula RepID=G7JT65_MEDTR (UniRef100_G7JT65 icov:95% qcovs:87.89% e-val:2e-119)	not assigned.unknown	1.29134	0.0244	0.038181	0.942085	0.5255	0.851667	1.02329	0.7242	0.68569	1.22598	0.6982	0.80536	1.08953	0.4761	0.218788	1.49344	0.0005	0.00296203	1.54229	0.374	0.330221	1.2873	0.0189	0.108895	1.37032	0.0386	0.104566	1.72927	0.0001	0.00150676	1.93977	0.1655	0.253494	1.49058	0.0055	0.0551614
>generic|carvalho17830|pscam023421_1_aa	P09444	X	PsCam023421_1_AA Late embryogenesis abundant protein D-34 OS=Gossypium hirsutum PE=4 SV=1 (spP09444LEA34_GOSHI, pident:59.92%, qcovs:98%, evalue:3e-83)	development.late embryogenesis abundant	1.55734	0.0263	0.0401075	0.726154	0.0495311	0.47323	1.0928	0.6282	0.651089	1.91235	0.3105	0.80536	0.851963	0.3696	0.189254	1.82715	0.0145	0.0169677	1.86113	0.3301	0.330221	1.06354	0.7465	0.444995	1.04007	0.8363	0.545241	1.48219	0.0323	0.035142	2.27205	0.1761	0.263779	0.862741	0.5208	0.402628
>generic|frv2_43015|franssen_26345_4	frv2_43015;frv2_129711		franssen_26345_4 Polyadenylate-binding protein n=1 Tax=Medicago truncatula RepID=G7I2E2_MEDTR (UniRef100_G7I2E2 icov:97% qcovs:90% e-val:0)	RNA.processing	1.4561	0.0022	0.0102408	0.911048	0.1284	0.800342	0.901337	0.4103	0.613158	1.5448	0.3756	0.80536	0.77575	0.0037	0.0151324	1.23986	0.0196	0.0211588	1.59966	0.3418	0.330221	0.933343	0.4969	0.375287	0.919439	0.275231	0.322131	1.48534	0.0098	0.0176274	1.89596	0.1765	0.263779	1.11814	0.1146	0.19156
>generic|frv2_79037|pisum_sativum_v2_contig3434_2	frv2_79037;frv2_105004		Pisum_sativum_v2_Contig3434_2 Short-chain dehydrogenase/reductase n=1 Tax=Medicago truncatula RepID=G7JI03_MEDTR (UniRef100_G7JI03 icov:94% qcovs:87.07% e-val:0)	misc.short chain dehydrogenase/reductase (SDR)	1.00323	0.968	0.401355	0.998318	0.9839	0.891024	0.80352	0.016	0.226801	1.39507	0.41	0.80536	0.94296	0.515	0.219483	0.947597	0.4945	0.174646	1.78566	0.0495311	0.148426	1.02849	0.51269	0.375287	0.893396	0.0495311	0.104566	1.11544	0.1458	0.0893032	1.6918	0.1797	0.267215	1.21066	0.1119	0.18832
>generic|frv2_81016|pisum_sativum_v2_contig4486_2	frv2_81016;frv2_47074;Q9SG80;frv2_47072;frv2_3043;frv2_3038		Pisum_sativum_v2_Contig4486_2 Alpha-L-arabinofuranosidase n=2 Tax=Medicago truncatula RepID=D7RIC7_MEDTR (UniRef100_D7RIC7 icov:89% qcovs:89.06% e-val:0)	cell wall.degradation.mannan-xylose-arabinose-fucose	1.13888	0.0495311	0.0436202	0.856369	0.412	0.851667	0.980687	0.7357	0.691249	1.36461	0.2464	0.80536	0.671591	0.0495311	0.038425	0.893148	0.2973	0.121333	1.05028	0.51269	0.330221	0.75479	0.0803	0.166583	0.964658	0.51269	0.425309	1.12027	0.126	0.0802792	1.50859	0.1805	0.267734	0.946727	0.6954	0.480168
>generic|carvalho5748|pscam000199_1_aa	Q9FPT1;frv2_110896;frv2_22143;frv2_14840;frv2_92077;frv2_25408		PsCam000199_1_AA Ubiquitin carboxyl-terminal hydrolase 12 OS=Arabidopsis thaliana GN=UBP12 PE=1 SV=2 (spQ9FPT1UBP12_ARATH, pident:81.73%, qcovs:98%, evalue:0)	protein.degradation.ubiquitin.ubiquitin protease	0.663013	0.0321	0.0436202	0.940225	0.7247	0.862894	0.985637	0.51269	0.618454	1.00239	0.9898	0.838718	1.14943	0.292	0.159154	0.810538	0.3166	0.127156	1.24061	0.2491	0.330221	1.21987	0.0495311	0.108895	1.23448	0.0495311	0.104566	0.830406	0.0495311	0.035142	1.3324	0.182	0.269285	1.24978	0.2375	0.290867
>generic|mut34|pisum_sativum_v2_contig2209_m2	mut34;mut27		Pisum_sativum_v2_Contig2209_m2 no BLAST information available;>genericmut27Pisum_sativum_v2_Contig2209_m1 no BLAST information available)	protein.synthesis.elongation	0.77143	0.0167	0.0303303	1.09563	0.5055	0.851667	1.06514	0.0495311	0.226801	0.912154	0.7042	0.80536	1.33043	0.0182	0.0356537	0.93675	0.6095	0.197678	1.04803	0.6124	0.363429	1.22381	0.3653	0.35378	1.07051	0.2733	0.322131	0.775317	0.0055	0.0121276	0.843283	0.183	0.270091	1.01291	0.9602	0.547337
>generic|frv2_113632|p.sativum_wa1_contig20384_4	frv2_113632	X	p.sativum_wa1_contig20384_4 PREDICTED: 26S proteasome regulatory subunit 4 homolog A-like n=1 Tax=Cicer arietinum RepID=UPI00032AAAFA (UniRef100_UPI00032AAAFA icov:96% qcovs:98.88% e-val:0)	protein.degradation.ubiquitin.proteasom	1.16771	0.0428	0.0436202	0.964515	0.7199	0.862894	0.777472	0.2616	0.537321	0.775964	0.2728	0.80536	0.864184	0.24	0.140047	1.04624	0.126627	0.0635234	0.816973	0.4451	0.330221	0.81856	0.0495311	0.108895	0.753994	0.225	0.301024	1.13245	0.0495311	0.035142	0.712802	0.184	0.27037	0.886005	0.2011	0.270161
>generic|frv2_47354|franssen_29030_5	frv2_47354;frv2_82275;frv2_112671;frv2_57210;frv2_3542		franssen_29030_5 PREDICTED: serine hydroxymethyltransferase 1-like n=1 Tax=Cicer arietinum RepID=UPI00032A84CA (UniRef100_UPI00032A84CA icov:95% qcovs:97.66% e-val:0)	C1-metabolism.glycine hydroxymethyltransferase	1.18927	0.0495311	0.0436202	1.0094	0.9115	0.883317	1.45419	0.0137	0.226801	0.976575	0.9453	0.827015	0.648933	0.0112	0.0270565	0.764569	0.0216	0.0221935	0.6866	0.3357	0.330221	1.0224	0.8995	0.478509	1.39403	0.0032	0.0661338	1.14007	0.2814	0.141807	1.47495	0.196	0.281789	1.52453	0.0278	0.0894417
>generic|carvalho34773|pscam049778_1_aa	P08438;frv2_74598;frv2_80025;frv2_89469		PsCam049778_1_AA Vicilin OS=Vicia faba PE=2 SV=1 (spP08438VCL_VICFA, pident:85.75%, qcovs:100%, evalue:0)	development.storage proteins	1.65611	0.0011	0.00781193	1.00863	0.9277	0.887208	1.04037	0.3194	0.562503	1.35801	0.2775	0.80536	0.831535	0.0031	0.0132601	1.36533	0.0263	0.0249909	1.00128	0.9964	0.446109	0.767085	0.042	0.108895	1.17357	0.0062	0.0948334	1.86813	0.0006	0.00398849	1.41314	0.1969	0.281789	1.04957	0.6969	0.480552
>generic|frv2_75478|pisum_sativum_v2_contig1149_5	frv2_75478;P38548		Pisum_sativum_v2_Contig1149_5 Ran1 n=1 Tax=Pisum sativum RepID=A2ICP9_PEA (UniRef100_A2ICP9 icov:91% qcovs:98.64% e-val:2e-163)	signalling.G-proteins	1.28123	0.0265	0.0401075	0.93619	0.4102	0.851667	0.98003	0.9117	0.731486	1.11717	0.556	0.80536	0.863822	0.0495311	0.038425	1.18219	0.0495311	0.0272557	0.900756	0.6419	0.372535	0.790182	0.1512	0.249713	1.21414	0.51269	0.425309	1.5873	0.0127	0.020143	1.26606	0.2005	0.284593	1.06096	0.5493	0.418204
>generic|frv2_53557|franssen_33257_6	frv2_53557;frv2_105245;frv2_105247;frv2_10445;O49818		franssen_33257_6 Lactoylglutathione lyase n=2 Tax=Medicago truncatula RepID=A0A072UKQ3_MEDTR (UniRef100_A0A072UKQ3 icov:99% qcovs:85.78% e-val:3e-135)	amino acid metabolism.degradation.aspartate family.threonine	1.68584	0.0117	0.0246428	0.972486	0.7967	0.862894	1.1035	0.6453	0.656693	1.36412	0.4214	0.80536	0.735511	0.0326	0.038425	1.27503	0.0495311	0.0272557	1.17633	0.7093	0.39318	0.951589	0.7292	0.439278	0.98591	0.9519	0.580603	1.5062	0.0152	0.0227511	1.57681	0.2033	0.285972	1.12411	0.4752	0.400952
>generic|frv2_53557|franssen_33257_6	frv2_53557;frv2_105245;frv2_105247;frv2_10445;O49818		franssen_33257_6 Lactoylglutathione lyase n=2 Tax=Medicago truncatula RepID=A0A072UKQ3_MEDTR (UniRef100_A0A072UKQ3 icov:99% qcovs:85.78% e-val:3e-135)	Biodegradation of Xenobiotics.lactoylglutathione lyase	1.68584	0.0117	0.0246428	0.972486	0.7967	0.862894	1.1035	0.6453	0.656693	1.36412	0.4214	0.80536	0.735511	0.0326	0.038425	1.27503	0.0495311	0.0272557	1.17633	0.7093	0.39318	0.951589	0.7292	0.439278	0.98591	0.9519	0.580603	1.5062	0.0152	0.0227511	1.57681	0.2033	0.285972	1.12411	0.4752	0.400952
>generic|frv2_70626|franssen_43635_1	frv2_70626;frv2_35983;frv2_43175;frv2_72848;frv2_72637;frv2_72572;frv2_33014;frv2_72017;frv2_41913;frv2_72868;frv2_72736;frv2_42986;frv2_56977;frv2_43496;frv2_44538;frv2_44387;frv2_43714;frv2_43371;frv2_42115;frv2_72803;frv2_71220;frv2_71007;frv2_42956;frv2_42859;frv2_32519;frv2_30971;frv2_73669;frv2_73453;frv2_71436;frv2_69951;frv2_70630;frv2_70311;frv2_44253;frv2_42920;frv2_35394;frv2_34919;frv…		franssen_43635_1 BnaAnng33460D protein (Fragment)	protein.aa activation	1.35614	0.0495311	0.0436202	1.03843	0.803	0.862894	1.00432	0.9747	0.748431	1.49481	0.3695	0.80536	0.687284	0.0495311	0.038425	0.897566	0.4329	0.163966	1.40468	0.4599	0.330221	0.94377	0.6346	0.408574	0.874343	0.275231	0.322131	1.18063	0.2699	0.140032	1.787	0.2054	0.286073	1.24141	0.125	0.198016
>generic|frv2_70626|franssen_43635_1	frv2_70626;frv2_35983;frv2_43175;frv2_72848;frv2_72637;frv2_72572;frv2_33014;frv2_72017;frv2_41913;frv2_72868;frv2_72736;frv2_42986;frv2_56977;frv2_43496;frv2_44538;frv2_44387;frv2_43714;frv2_43371;frv2_42115;frv2_72803;frv2_71220;frv2_71007;frv2_42956;frv2_42859;frv2_32519;frv2_30971;frv2_73669;frv2_73453;frv2_71436;frv2_69951;frv2_70630;frv2_70311;frv2_44253;frv2_42920;frv2_35394;frv2_34919;frv…		franssen_43635_1 BnaAnng33460D protein (Fragment)	protein.synthesis.ribosomal protein.eukaryotic.40S subunit.S27	1.35614	0.0495311	0.0436202	1.03843	0.803	0.862894	1.00432	0.9747	0.748431	1.49481	0.3695	0.80536	0.687284	0.0495311	0.038425	0.897566	0.4329	0.163966	1.40468	0.4599	0.330221	0.94377	0.6346	0.408574	0.874343	0.275231	0.322131	1.18063	0.2699	0.140032	1.787	0.2054	0.286073	1.24141	0.125	0.198016
>generic|frv2_70626|franssen_43635_1	frv2_70626;frv2_35983;frv2_43175;frv2_72848;frv2_72637;frv2_72572;frv2_33014;frv2_72017;frv2_41913;frv2_72868;frv2_72736;frv2_42986;frv2_56977;frv2_43496;frv2_44538;frv2_44387;frv2_43714;frv2_43371;frv2_42115;frv2_72803;frv2_71220;frv2_71007;frv2_42956;frv2_42859;frv2_32519;frv2_30971;frv2_73669;frv2_73453;frv2_71436;frv2_69951;frv2_70630;frv2_70311;frv2_44253;frv2_42920;frv2_35394;frv2_34919;frv…		franssen_43635_1 BnaAnng33460D protein (Fragment)	protein.synthesis.ribosomal protein.eukaryotic.60S subunit.L40	1.35614	0.0495311	0.0436202	1.03843	0.803	0.862894	1.00432	0.9747	0.748431	1.49481	0.3695	0.80536	0.687284	0.0495311	0.038425	0.897566	0.4329	0.163966	1.40468	0.4599	0.330221	0.94377	0.6346	0.408574	0.874343	0.275231	0.322131	1.18063	0.2699	0.140032	1.787	0.2054	0.286073	1.24141	0.125	0.198016
>generic|frv2_70626|franssen_43635_1	frv2_70626;frv2_35983;frv2_43175;frv2_72848;frv2_72637;frv2_72572;frv2_33014;frv2_72017;frv2_41913;frv2_72868;frv2_72736;frv2_42986;frv2_56977;frv2_43496;frv2_44538;frv2_44387;frv2_43714;frv2_43371;frv2_42115;frv2_72803;frv2_71220;frv2_71007;frv2_42956;frv2_42859;frv2_32519;frv2_30971;frv2_73669;frv2_73453;frv2_71436;frv2_69951;frv2_70630;frv2_70311;frv2_44253;frv2_42920;frv2_35394;frv2_34919;frv…		franssen_43635_1 BnaAnng33460D protein (Fragment)	protein.degradation.ubiquitin.ubiquitin	1.35614	0.0495311	0.0436202	1.03843	0.803	0.862894	1.00432	0.9747	0.748431	1.49481	0.3695	0.80536	0.687284	0.0495311	0.038425	0.897566	0.4329	0.163966	1.40468	0.4599	0.330221	0.94377	0.6346	0.408574	0.874343	0.275231	0.322131	1.18063	0.2699	0.140032	1.787	0.2054	0.286073	1.24141	0.125	0.198016
>generic|frv2_64041|franssen_39635_1	frv2_64041;frv2_77906;frv2_102084		franssen_39635_1 PREDICTED: glycine-rich RNA-binding, abscisic acid-inducible protein-like n=1 Tax=Cicer arietinum RepID=UPI00032ACB1E (UniRef100_UPI00032ACB1E icov:54% qcovs:93.26% e-val:1e-51)	RNA.RNA binding	1.36881	0.0388	0.0436202	0.954718	0.6115	0.851667	0.866214	0.3007	0.550343	1.29613	0.51269	0.80536	0.824059	0.2094	0.126958	1.18148	0.0338	0.0272557	1.61868	0.2597	0.330221	1.08177	0.4041	0.369418	0.860014	0.3706	0.377983	1.35901	0.0093	0.0171586	1.6893	0.2081	0.289154	1.24432	0.034	0.0894417
>generic|frv2_111127|p.sativum_wa1_contig18062_4	frv2_111127	X	p.sativum_wa1_contig18062_4 Uncharacterized protein n=1 Tax=Medicago truncatula RepID=G7IEX3_MEDTR (UniRef100_G7IEX3 icov:95% qcovs:94.93% e-val:0)	protein.targeting.secretory pathway.vacuole	1.67999	0.0495311	0.0436202	1.04704	0.1909	0.851667	1.2422	0.1683	0.46745	1.01806	0.9351	0.827015	1.10575	0.0451	0.038425	1.7742	0.0495311	0.0272557	0.632249	0.1564	0.303824	0.771451	0.0495311	0.108895	1.23914	0.1521	0.246289	1.67586	0.0211	0.0283521	0.708522	0.2087	0.289311	0.728692	0.0227	0.0894417
>generic|frv2_112093|p.sativum_wa1_contig18999_5	frv2_112093	X	p.sativum_wa1_contig18999_5 Seed biotin-containing protein SBP65 n=1 Tax=Pisum sativum RepID=SBP65_PEA (UniRef100_Q41060 icov:94% qcovs:43.06% e-val:3e-108)	not assigned.unknown	1.34864	0	0	0.786736	0.0184	0.47323	1.15601	0.1385	0.447266	1.83412	0.3103	0.80536	1.10511	0.0495311	0.038425	1.89439	0	0	1.56195	0.4711	0.330221	0.984463	0.8851	0.475559	1.45461	0.0013	0.0443887	1.697	0.0003	0.00255865	2.05593	0.2109	0.291276	0.881881	0.275231	0.303971
>generic|frv2_82010|pisum_sativum_v2_contig4981_1	frv2_82010;Q9FNN5;frv2_49553		Pisum_sativum_v2_Contig4981_1 NADH-ubiquinone oxidoreductase 51 kDa subunit n=2 Tax=Medicago truncatula RepID=G7I3R9_MEDTR (UniRef100_G7I3R9 icov:96% qcovs:96.48% e-val:0)	mitochondrial electron transport / ATP synthesis.NADH-DH.localisation not clear	0.745327	0.0484	0.0436202	0.959412	0.6069	0.851667	1.25868	0.0495311	0.226801	0.706228	0.4709	0.80536	1.35993	0.0186	0.0361337	1.05647	0.6425	0.205381	0.579005	0.51269	0.330221	1.03193	0.8815	0.475559	1.14683	0.0495311	0.104566	0.679095	0.0177	0.0251601	0.488275	0.2111	0.291276	0.663323	0.1624	0.238199
>generic|frv2_89992|pisum_sativum_v1_contig880_1	frv2_89992;frv2_95340;frv2_74951;frv2_49607;frv2_95342;frv2_46208;frv2_74953;frv2_46204;frv2_1662;frv2_1663;frv2_46203;frv2_95344;frv2_74955;frv2_95346;P56330;frv2_74957;frv2_55729;frv2_95336;frv2_95338		Pisum_sativum_v1_Contig880_1 PREDICTED: protein translation factor SUI1 homolog isoform X2 n=1 Tax=Cicer arietinum RepID=UPI00032A66B0 (UniRef100_UPI00032A66B0 icov:91% qcovs:97.39% e-val:3e-74)	protein.synthesis.initiation	1.43686	0.0488	0.0436202	0.863805	0.4405	0.851667	1.12792	0.51269	0.618454	2.80836	0.1563	0.80536	0.938021	0.673	0.268188	1.56031	0.0448	0.0272557	1.99039	0.427	0.330221	0.7994	0.1548	0.252006	1.19831	0.51269	0.425309	1.52652	0.0495311	0.035142	2.54269	0.2131	0.293354	0.78209	0.1928	0.264904
>generic|carvalho35345|pscam050471_1_aa	O50044	X	PsCam050471_1_AA 2-dehydro-3-deoxyphosphooctonate aldolase OS=Pisum sativum GN=KDSA PE=2 SV=1 (spO50044KDSA_PEA, pident:99.62%, qcovs:97%, evalue:0)	cell wall.precursor synthesis.KDO pathway.KDO-8-Phosphate Synthase	0.780315	0.0495311	0.0436202	1.01803	0.8266	0.862894	0.950817	0.2827	0.542875	1.2338	0.7555	0.80536	1.06312	0.4287	0.209296	0.814875	0.2005	0.0905873	1.93924	0.1864	0.329837	1.49446	0.1901	0.272365	1.03327	0.4031	0.396195	0.847986	0.2868	0.144207	1.8848	0.2149	0.295147	1.55518	0.0495311	0.0894417
>generic|frv2_106235|p.sativum_wa1_contig13892_5	frv2_106235;frv2_106237		p.sativum_wa1_contig13892_5 Uncharacterized protein n=1 Tax=Medicago truncatula RepID=G7I467_MEDTR (UniRef100_G7I467 icov:91% qcovs:79.58% e-val:4e-179)	protein.degradation.aspartate protease	1.01987	0.8468	0.369102	0.934284	0.1408	0.82993	0.695678	0.0318	0.226801	0.887134	0.8148	0.80536	0.53521	0.0007	0.00731359	0.584238	0.0006	0.002982	1.34657	0.4949	0.330221	1.05596	0.5633	0.391412	0.65995	0.0226	0.104566	0.967491	0.739	0.284056	1.66041	0.2174	0.296113	1.74866	0.0003	0.017127
>generic|frv2_49892|franssen_30724_3	frv2_49892;frv2_113296;frv2_65339		franssen_30724_3 Transaldolase family protein n=1 Tax=Medicago truncatula RepID=G7KXR2_MEDTR (UniRef100_G7KXR2 icov:97% qcovs:91.67% e-val:0)	OPP.non-reductive PP.transaldolase	1.05435	0.5707	0.289763	0.828176	0.0351	0.47323	1.22655	0.032	0.226801	0.966852	0.8683	0.810257	0.788482	0.0078	0.0231636	1.00382	0.9694	0.274099	0.871001	0.4195	0.330221	1.10495	0.4952	0.375287	1.09128	0.2108	0.29146	0.938072	0.4978	0.21589	1.20549	0.2236	0.303582	1.03258	0.8311	0.522411
>generic|frv2_94803|cd859877_6	frv2_94803	X	CD859877_6 Convicilin n=1 Tax=Pisum sativum RepID=CVCA_PEA (UniRef100_P13915 icov:97% qcovs:98% e-val:9e-134)	development.storage proteins	1.71936	0.0057	0.0169755	0.937356	0.4129	0.851667	1.23631	0.0452	0.226801	1.43462	0.2686	0.80536	0.857978	0.0495311	0.038425	1.57376	0.0088	0.0128324	1.06735	0.8408	0.402334	0.919813	0.4953	0.375287	1.17841	0.0373	0.104566	1.63884	0.0091	0.0170683	1.46598	0.225	0.304785	0.957849	0.6842	0.476354
>generic|frv2_47759|franssen_29292_2	frv2_47759;frv2_80216;Q8S528;frv2_12175;frv2_90089		franssen_29292_2 NAD-dependent aldehyde dehydrogenase family protein n=2 Tax=Medicago truncatula RepID=A0A072U2G7_MEDTR (UniRef100_A0A072U2G7 icov:100% qcovs:88.82% e-val:0)	fermentation.aldehyde dehydrogenase	1.16194	0.1597	0.121183	1.09157	0.1597	0.851667	1.19883	0.0453	0.226801	0.734345	0.3881	0.80536	0.615689	0.0022	0.0115251	0.655384	0.0026	0.00597432	0.537548	0.275231	0.330221	0.877558	0.4784	0.375287	0.743122	0.0113	0.104566	0.720255	0.0135	0.0211155	0.648808	0.2369	0.314893	0.96442	0.51269	0.400952
>generic|frv2_82241|pisum_sativum_v2_contig5096_1	frv2_82241	X	Pisum_sativum_v2_Contig5096_1 Protein TIC 55, chloroplastic n=1 Tax=Pisum sativum RepID=TIC55_PEA (UniRef100_O49931 icov:98% qcovs:98.37% e-val:0)	protein.targeting.chloroplast	1.22571	0.0266	0.0401491	1.01648	0.8911	0.874995	1.15929	0.5525	0.622045	1.84074	0.2857	0.80536	0.917667	0.491	0.218788	1.10656	0.1849	0.0855957	1.71068	0.3877	0.330221	1.07738	0.6825	0.423062	1.01937	0.9383	0.579118	1.07778	0.4127	0.193519	1.90028	0.237	0.314893	1.04936	0.7803	0.508508
>generic|frv2_97451|p.sativum_wa1_contig05501_6	frv2_97451;frv2_76266;frv2_97455;frv2_97453;frv2_4551;frv2_34331;frv2_41423;frv2_48118;frv2_48116;frv2_33133;frv2_42086;frv2_37948;frv2_36607;frv2_38409;frv2_61603;frv2_34569;frv2_37879;frv2_72702;frv2_34899;frv2_70904;frv2_72944;frv2_70737;frv2_39054;frv2_36810;frv2_32383;frv2_43794;frv2_40763;frv2_43097;frv2_34163;Q9LT08		p.sativum_wa1_contig05501_6 PREDICTED: 26S proteasome non-ATPase regulatory subunit 14-like n=2 Tax=Cicer arietinum RepID=UPI00032A63CB (UniRef100_UPI00032A63CB icov:98% qcovs:99.68% e-val:0)	protein.degradation.ubiquitin.proteasom	1.25435	0.0062	0.0176253	0.906847	0.6563	0.860868	1.09382	0.3141	0.559938	1.0624	0.6325	0.80536	0.7309	0.0495311	0.038425	1.01098	0.9485	0.270386	0.816675	0.2031	0.330221	0.840833	0.0495311	0.108895	1.13622	0.1949	0.280849	1.30297	0.0017	0.00689535	1.26956	0.2409	0.314893	1.08368	0.6676	0.469784
>generic|frv2_75278|pisum_sativum_v2_contig988_6	frv2_75278;frv2_48124;frv2_75282;frv2_4553		Pisum_sativum_v2_Contig988_6 Ribosomal L22e family protein n=1 Tax=Medicago truncatula RepID=G7KXJ9_MEDTR (UniRef100_G7KXJ9 icov:93% qcovs:96.77% e-val:5e-81)	protein.synthesis.ribosomal protein.eukaryotic.60S subunit.L22	1.0329	0.6437	0.312506	0.92016	0.3078	0.851667	0.686426	0.0495311	0.226801	1.11085	0.7684	0.80536	0.743384	0.0204	0.0378937	0.834467	0.0343	0.0272557	1.53025	0.2605	0.330221	0.94559	0.5404	0.385585	0.723184	0.1241	0.219042	1.08821	0.3025	0.150593	1.48867	0.242	0.314893	1.23313	0.0379	0.0894417
>generic|frv2_115661|p.sativum_wa1_contig22072_4	frv2_115661;frv2_49613;frv2_111657;Q2RAK2;frv2_93480		p.sativum_wa1_contig22072_4 Pyruvate kinase n=1 Tax=Medicago truncatula RepID=Q1SN32_MEDTR (UniRef100_Q1SN32 icov:100% qcovs:96.88% e-val:0)	glycolysis.cytosolic branch.pyruvate kinase (PK)	0.785886	0.0495311	0.0436202	1.11788	0.0495311	0.47323	1.12835	0.381	0.598561	1.18399	0.6349	0.80536	1.07368	0.0495311	0.038425	0.754814	0.0495311	0.0272557	1.29049	0.2222	0.330221	1.22985	0.4699	0.375287	0.96319	0.7909	0.530087	0.670854	0.0141	0.0217529	1.15769	0.2458	0.314893	1.09305	0.7652	0.505257
>generic|frv2_89921|pisum_sativum_v1_contig692_2	frv2_89921;frv2_47833;frv2_95970;frv2_4172;frv2_30622;frv2_95975;frv2_88581;Q9LR33		Pisum_sativum_v1_Contig692_2 60S ribosomal protein L27a-3 n=2 Tax=Medicago truncatula RepID=G7JYX5_MEDTR (UniRef100_G7JYX5 icov:100% qcovs:93.01% e-val:5e-90)	protein.synthesis.ribosomal protein.eukaryotic.60S subunit.L27A	1.11739	0.3969	0.235646	1.02836	0.7505	0.862894	1.11666	0.4637	0.618454	1.50569	0.0495311	0.50093	0.9725	0.7664	0.289568	1.05669	0.6476	0.206155	1.31632	0.3893	0.330221	0.976219	0.7055	0.429925	1.02472	0.8765	0.559826	1.02538	0.826	0.300012	1.38699	0.251	0.314893	0.947295	0.4578	0.400952
>generic|frv2_49142|franssen_30215_1	frv2_49142;frv2_81788;frv2_49140		franssen_30215_1 Long-chain acyl-CoA synthetase n=1 Tax=Medicago truncatula RepID=G7IZP1_MEDTR (UniRef100_G7IZP1 icov:97% qcovs:87.88% e-val:0)	lipid metabolism.FA synthesis and FA elongation.acyl coa ligase	0.828304	0.0476	0.0436202	1.18168	0.1171	0.800342	0.875	0.1505	0.453462	1.06386	0.8692	0.810257	1.08632	0.4286	0.209296	0.761459	0.007	0.0110323	1.36457	0.3297	0.330221	1.12233	0.5166	0.376165	1.15894	0.1115	0.206522	1.09709	0.2413	0.131099	1.45579	0.2538	0.314893	1.61702	0.0224	0.0894417
>generic|frv2_77736|pisum_sativum_v2_contig2654_5	frv2_77736;frv2_35789;frv2_41547;frv2_43114;frv2_34069		Pisum_sativum_v2_Contig2654_5 Uncharacterized protein n=1 Tax=Glycine max RepID=C6T670_SOYBN (UniRef100_C6T670 icov:93% qcovs:93.24% e-val:3e-94)	protein.synthesis.ribosomal protein.eukaryotic.60S subunit.L27A	1.42535	0.0003	0.00503579	1.00107	0.9953	0.891713	1.4596	0.1667	0.465705	1.93092	0.2223	0.80536	0.938534	0.7031	0.27518	1.33632	0.0197	0.0211588	1.25709	0.6954	0.388018	0.950245	0.822	0.458741	1.31669	0.2935	0.332721	1.2858	0.0088	0.0167842	1.76361	0.2571	0.314893	0.914323	0.711	0.485897
>generic|frv2_46469|franssen_28503_3	frv2_46469	X	franssen_28503_3 Translation elongation factor EF-2 subunit n=1 Tax=Medicago truncatula RepID=G7IH33_MEDTR (UniRef100_G7IH33 icov:100% qcovs:97.46% e-val:0)	protein.synthesis.elongation	1.02931	0.9194	0.38911	1.06737	0.6866	0.862894	1.21304	0.0327	0.226801	0.945238	0.8323	0.807194	1.21965	0.1002	0.0738031	1.17616	0.621	0.200721	0.830604	0.2834	0.330221	1.06593	0.7789	0.454819	1.19762	0.1045	0.198712	1.01623	0.51269	0.21589	0.815606	0.2585	0.314893	0.92099	0.7663	0.505534
>generic|frv2_84193|pisum_sativum_v2_contig6069_3	frv2_84193;frv2_5122;frv2_5124;frv2_91613		Pisum_sativum_v2_Contig6069_3 Glutathione S-transferase-like protein n=3 Tax=Medicago truncatula RepID=G7JIT9_MEDTR (UniRef100_G7JIT9 icov:99% qcovs:91.16% e-val:0)	misc.glutathione S transferases	1.53299	0.0424	0.0436202	1.07786	0.5877	0.851667	1.32872	0.002	0.185398	1.6221	0.38	0.80536	0.861637	0.3248	0.171113	1.22546	0.2112	0.094205	1.17996	0.77	0.398057	0.966546	0.51269	0.375287	1.31211	0.0185	0.104566	1.51382	0.0495311	0.035142	1.79686	0.2607	0.314893	1.19399	0.3389	0.338978
>generic|frv2_105536|p.sativum_wa1_contig13367_5	frv2_105536;frv2_11487;frv2_105538;frv2_87537		p.sativum_wa1_contig13367_5 PREDICTED: uncharacterized oxidoreductase At4g09670-like n=1 Tax=Cicer arietinum RepID=UPI00032AC531 (UniRef100_UPI00032AC531 icov:96% qcovs:85.32% e-val:0)	not assigned.no ontology	0.735112	0.0183	0.0326681	1.02696	0.7298	0.862894	1.07412	0.3749	0.597315	1.20122	0.7546	0.80536	1.0544	0.5661	0.237139	0.754757	0.0099	0.0134533	1.59456	0.275231	0.330221	1.42584	0.2001	0.276948	1.10535	0.2786	0.324622	0.75649	0.0159	0.0236423	1.67162	0.2636	0.314893	1.42912	0.0495311	0.0894417
>generic|frv2_85832|pisum_sativum_v2_contig6893_2	frv2_85832;frv2_49641;Q6INR1;frv2_6542;frv2_58007		Pisum_sativum_v2_Contig6893_2 PREDICTED: eukaryotic translation initiation factor 3 subunit J-A-like n=1 Tax=Cicer arietinum RepID=UPI00032A6862 (UniRef100_UPI00032A6862 icov:81% qcovs:86.4% e-val:2e-110)	protein.synthesis.initiation	1.1342	0.604	0.302238	0.922492	0.469	0.851667	1.36682	0.0495311	0.226801	1.55655	0.4566	0.80536	0.849381	0.1459	0.0968245	1.04431	0.8542	0.248212	1.17458	0.7766	0.398057	1.0314	0.9087	0.479565	1.25781	0.1055	0.199647	1.04375	0.8588	0.308342	1.73939	0.2679	0.314893	1.03085	0.9088	0.535633
>generic|frv2_49395|franssen_30382_2	frv2_49395	X	franssen_30382_2 Nascent proteinassociated complex alpha chain n=1 Tax=Medicago truncatula RepID=G7L4T7_MEDTR (UniRef100_G7L4T7 icov:87% qcovs:92.57% e-val:2e-116)	protein.synthesis.elongation	1.36629	0.2292	0.156744	0.963009	0.6032	0.851667	1.26135	0.0495311	0.226801	1.34081	0.6007	0.80536	0.93052	0.3684	0.189061	1.3202	0.126627	0.0635234	1.18293	0.7313	0.395948	1.11283	0.51269	0.375287	1.27753	0.0495311	0.104566	1.38382	0.126627	0.0802792	1.62407	0.2732	0.314893	1.16646	0.5695	0.427668
>generic|frv2_49395|franssen_30382_2	frv2_49395	X	franssen_30382_2 Nascent proteinassociated complex alpha chain n=1 Tax=Medicago truncatula RepID=G7L4T7_MEDTR (UniRef100_G7L4T7 icov:87% qcovs:92.57% e-val:2e-116)	cell.unspecified	1.36629	0.2292	0.156744	0.963009	0.6032	0.851667	1.26135	0.0495311	0.226801	1.34081	0.6007	0.80536	0.93052	0.3684	0.189061	1.3202	0.126627	0.0635234	1.18293	0.7313	0.395948	1.11283	0.51269	0.375287	1.27753	0.0495311	0.104566	1.38382	0.126627	0.0802792	1.62407	0.2732	0.314893	1.16646	0.5695	0.427668
>generic|frv2_120472|p.sativum_wa1_contig25727_6	frv2_120472;O82531		p.sativum_wa1_contig25727_6 Proteasome subunit beta type n=2 Tax=Medicago truncatula RepID=G7KBP9_MEDTR (UniRef100_G7KBP9 icov:94% qcovs:96.41% e-val:2e-161)	protein.degradation.ubiquitin.proteasom	1.52908	0.0155	0.0290957	1.0287	0.2295	0.851667	1.03983	0.8267	0.710655	1.6795	0.1557	0.80536	0.864157	0.1	0.0737724	1.2845	0.0374	0.0272557	1.34204	0.398	0.330221	0.830898	0.3519	0.348775	0.993574	0.9728	0.586058	1.46105	0.0165	0.0242947	1.54303	0.275231	0.314893	0.945106	0.51269	0.400952
>generic|frv2_86963|pisum_sativum_v2_contig7455_3	frv2_86963;Q9Y5Z4		Pisum_sativum_v2_Contig7455_3 SOUL heme-binding family protein n=1 Tax=Medicago truncatula RepID=I3S399_MEDTR (UniRef100_I3S399 icov:99% qcovs:81.5% e-val:2e-128)	tetrapyrrole synthesis.unspecified	1.7951	0.0495311	0.0436202	1.28731	0.6102	0.851667	0.808061	0.4588	0.618454	0.296867	0.5188	0.80536	0.696859	0.4422	0.21365	0.971743	0.51269	0.174646	0.0353443	0.126627	0.285023	0.096206	0.827259	0.458741	0.597108	0.2919	0.332721	1.32647	0.0495311	0.035142	0.030285	0.275231	0.314893	0.131325	0.827259	0.521195
>generic|frv2_50171|franssen_30922_1	frv2_50171;frv2_85448		franssen_30922_1 Aldose 1-epimerase n=1 Tax=Medicago truncatula RepID=G7KPT9_MEDTR (UniRef100_G7KPT9 icov:94% qcovs:90.72% e-val:0)	minor CHO metabolism.others	1.2201	0.0125	0.0256452	0.857738	0.0391	0.47323	0.905555	0.2777	0.537321	1.29255	0.5154	0.80536	0.8448	0.0249	0.038425	1.2017	0.0197	0.0211588	1.60755	0.1787	0.320031	1.12624	0.4797	0.375287	0.873011	0.0495311	0.104566	1.17625	0.022	0.0291249	1.66123	0.275231	0.314893	1.10239	0.5656	0.426165
>generic|frv2_78767|pisum_sativum_v2_contig3279_6	frv2_78767;frv2_67056;frv2_18236;frv2_18235		Pisum_sativum_v2_Contig3279_6 Annexin n=1 Tax=Medicago truncatula RepID=O65848_MEDTR (UniRef100_O65848 icov:93% qcovs:88.18% e-val:0)	cell.organisation	1.40169	0.0495311	0.0436202	0.940007	0.33	0.851667	1.1558	0.0895	0.375565	0.889699	0.5665	0.80536	0.805843	0.0088	0.0242777	1.20163	0.0495311	0.0272557	0.89156	0.51269	0.330221	1.15821	0.1811	0.26858	0.633772	0	0	0.768603	0.0338	0.035142	0.701186	0.275231	0.314893	0.740835	0.0271	0.0894417
>generic|frv2_78042|pisum_sativum_v2_contig2828_2	frv2_78042;frv2_48159;frv2_102350		Pisum_sativum_v2_Contig2828_2 26S proteasome regulatory subunit S2 1B n=2 Tax=Medicago truncatula RepID=G7JTX3_MEDTR (UniRef100_G7JTX3 icov:98% qcovs:97.18% e-val:0)	protein.degradation.ubiquitin.proteasom	0.528236	0.0055	0.0167399	0.969453	0.8536	0.862894	1.00265	0.9774	0.748431	0.354052	0.827259	0.80536	1.16466	0.3686	0.189061	0.634602	0.016	0.0184946	0.444401	0.827259	0.398057	1.25851	0.827259	0.458741	1.0405	0.7079	0.506219	0.548179	0.0039	0.00973985	0.397026	0.275231	0.314893	1.08712	0.51269	0.400952
>generic|frv2_117494|p.sativum_wa1_contig23484_5	frv2_117494;frv2_90121		p.sativum_wa1_contig23484_5 N-carbamoylputrescine amidohydrolase, putative n=1 Tax=Medicago truncatula RepID=G7ITU5_MEDTR (UniRef100_G7ITU5 icov:93% qcovs:95.3% e-val:0)	polyamine metabolism.synthesis.N-carbamoylputrescine amidohydrolase	0.744725	0.113	0.0942694	1.00682	0.9143	0.883317	1.31494	0.0447	0.226801	1.44236	0.5419	0.80536	1.12904	0.1335	0.0911321	0.835125	0.51269	0.174646	1.33916	0.5466	0.342288	1.22085	0.5124	0.375287	1.29639	0.0495311	0.104566	0.734219	0.0951	0.0648385	1.53765	0.275231	0.314893	1.07334	0.51269	0.400952
>generic|frv2_90745|pisum_sativum_v1_contig2804_6	frv2_90745;frv2_102579;frv2_70681;frv2_70969;frv2_37042;frv2_69081;frv2_70840;frv2_44324;frv2_73182;frv2_71837;frv2_38030;frv2_42279;frv2_41093		Pisum_sativum_v1_Contig2804_6 Chlorophyll a-b binding protein P4, chloroplastic n=1 Tax=Pisum sativum RepID=CB24_PEA (UniRef100_Q9SQL2 icov:99% qcovs:99.21% e-val:2e-180)	PS.lightreaction.photosystem I.LHC-I	1.07771	0.8583	0.371731	1.91998	0.3067	0.851667	0.598798	0.0495311	0.226801	0.019062	0.827259	0.80536	1.3226	0.6854	0.270128	0.742393	0.51269	0.174646	0.0239848	0.827259	0.398057	0.75344	0.4748	0.375287	0.692638	0.346	0.362106	1.2466	0.3975	0.187559	0.0125607	0.275231	0.314893	1.26515	0.599	0.439802
>generic|frv2_40944|franssen_24972_2	frv2_40944;frv2_114932;Q9FKA5		franssen_24972_2 PREDICTED: uncharacterized protein At5g39570-like isoform X1 n=1 Tax=Cicer arietinum RepID=UPI00032AB43A (UniRef100_UPI00032AB43A icov:84% qcovs:61.24% e-val:5e-94)	not assigned.no ontology.glycine rich proteins	0.665488	0.0495311	0.0436202	1.09925	0.5885	0.851667	0.904538	0.7191	0.685532	1.9325	0.4173	0.80536	1.09221	0.6298	0.256229	0.661226	0.0495	0.0272557	2.59631	0.1977	0.330221	1.21525	0.5501	0.387756	1.03543	0.8539	0.551028	0.761789	0.51269	0.21589	2.46135	0.275231	0.314893	1.40007	0.1572	0.232873
>generic|frv2_97164|p.sativum_wa1_contig05120_5	frv2_97164;frv2_47502;Q9FRL8;Q9FWR4;frv2_47497		p.sativum_wa1_contig05120_5 PREDICTED: glutathione S-transferase DHAR2-like isoform X2 n=1 Tax=Cicer arietinum RepID=UPI00032A97E1 (UniRef100_UPI00032A97E1 icov:88% qcovs:85.78% e-val:8e-133)	redox.ascorbate and glutathione.ascorbate	1.45209	0.0495311	0.0436202	0.936386	0.7413	0.862894	1.1072	0.2991	0.549276	1.6048	0.3487	0.80536	0.553119	0.001	0.00790239	0.857743	0.542	0.181726	1.16903	0.7756	0.398057	0.806552	0.1421	0.243849	0.800785	0.0495311	0.104566	1.05023	0.7353	0.283598	1.69248	0.279	0.314893	0.987551	0.9552	0.546638
>generic|mut07|p.sativum_wa1_contig02961_m	mut07;frv2_95869;frv2_95871;frv2_69121;frv2_78294;frv2_102986;O24534;frv2_69149;frv2_43848;frv2_72606;frv2_42038;frv2_44217;frv2_42234;frv2_70748;frv2_43784;frv2_71261;frv2_43828;frv2_31330;frv2_72267;frv2_30664;frv2_41227;frv2_42450;frv2_70001;frv2_43540;frv2_44149;frv2_35745;frv2_69648;frv2_32998;frv2_36972;frv2_36289;frv2_44179;frv2_33168;frv2_69540;frv2_41405;frv2_43199;frv2_73419;frv2_41418;…		p.sativum_wa1_contig02961_m no BLAST information available;>genericfrv2_95869p.sativum_wa1_contig02963_5 Elongation factor 1-alpha n=2 Tax=cellular organisms RepID=EF1A_VICFA (UniRef100_O24534 icov:99% qcovs:99.55% e-val:0)	protein.synthesis.elongation	0.8518	0.2238	0.155226	1.08493	0.0495311	0.47323	0.946283	0.5415	0.62158	1.37143	0.4464	0.80536	0.925223	0.1272	0.087601	0.726408	0.0495311	0.0272557	1.39761	0.3894	0.330221	0.964346	0.811	0.458741	0.990189	0.9102	0.572311	0.891322	0.827259	0.300012	1.49574	0.2833	0.314893	1.18328	0.2588	0.303669
>generic|carvalho35953|pscam051244_1_aa	P93798;frv2_55078;frv2_102312;frv2_119362		PsCam051244_1_AA Alpha-soluble NSF attachment protein OS=Vitis vinifera PE=2 SV=1 (spP93798SNAA_VITVI, pident:75.43%, qcovs:100%, evalue:2e-153)	protein.targeting.secretory pathway.unspecified	1.7485	0.0319	0.0436202	0.957127	0.5737	0.851667	0.896964	0.5908	0.639064	1.31	0.6175	0.80536	0.604524	0.0066	0.0212505	1.10436	0.5054	0.174646	1.25588	0.6758	0.381656	0.859911	0.4788	0.375287	0.825255	0.0495311	0.104566	1.60872	0.0965	0.0656939	1.71444	0.2838	0.314893	1.25263	0.0284	0.0894417
>generic|frv2_72170|franssen_44668_2	frv2_72170;frv2_95110;frv2_95108;frv2_74668;frv2_74666;frv2_31849;frv2_30753;frv2_33904;frv2_31662;frv2_69154;frv2_35520;frv2_38027;frv2_36713;frv2_44059;frv2_35176;frv2_34240;frv2_37872;frv2_42584;frv2_72072;frv2_36580;frv2_70212;frv2_32816;frv2_35145;frv2_33964;frv2_34071;frv2_39850;frv2_40661;frv2_34411;frv2_33835;frv2_71496;frv2_40790;frv2_42616;frv2_39035;frv2_37071;frv2_35124;frv2_32538;frv…		franssen_44668_2 Pathogenesis-related protein 10a n=1 Tax=Lens culinaris RepID=K4LBQ3_LENCU (UniRef100_K4LBQ3 icov:96% qcovs:91.03% e-val:9e-101)	stress.biotic	1.38172	0.0007	0.00657213	0.99335	0.9033	0.881739	1.08828	0.7539	0.699137	0.527697	0.0925	0.80536	0.957431	0.3876	0.195579	1.33176	0.0023	0.00569948	0.787765	0.4779	0.330221	1.62463	0.0495311	0.108895	0.947828	0.51269	0.425309	1.2034	0.0246	0.0310612	0.779864	0.295	0.314893	1.46803	0.0495311	0.0894417
>generic|frv2_72170|franssen_44668_2	frv2_72170;frv2_95110;frv2_95108;frv2_74668;frv2_74666;frv2_31849;frv2_30753;frv2_33904;frv2_31662;frv2_69154;frv2_35520;frv2_38027;frv2_36713;frv2_44059;frv2_35176;frv2_34240;frv2_37872;frv2_42584;frv2_72072;frv2_36580;frv2_70212;frv2_32816;frv2_35145;frv2_33964;frv2_34071;frv2_39850;frv2_40661;frv2_34411;frv2_33835;frv2_71496;frv2_40790;frv2_42616;frv2_39035;frv2_37071;frv2_35124;frv2_32538;frv…		franssen_44668_2 Pathogenesis-related protein 10a n=1 Tax=Lens culinaris RepID=K4LBQ3_LENCU (UniRef100_K4LBQ3 icov:96% qcovs:91.03% e-val:9e-101)	stress.abiotic.unspecified	1.38172	0.0007	0.00657213	0.99335	0.9033	0.881739	1.08828	0.7539	0.699137	0.527697	0.0925	0.80536	0.957431	0.3876	0.195579	1.33176	0.0023	0.00569948	0.787765	0.4779	0.330221	1.62463	0.0495311	0.108895	0.947828	0.51269	0.425309	1.2034	0.0246	0.0310612	0.779864	0.295	0.314893	1.46803	0.0495311	0.0894417
>generic|frv2_114003|p.sativum_wa1_contig20704_4	frv2_114003;frv2_23052		p.sativum_wa1_contig20704_4 Beta-galactosidase n=1 Tax=Glycine max RepID=I1LL69_SOYBN (UniRef100_I1LL69 icov:96% qcovs:83.86% e-val:0)	misc.gluco-, galacto- and mannosidases.beta-galactosidase	0.990229	0.9382	0.393329	0.991225	0.9383	0.88879	1.25968	0.0012	0.174804	1.1899	0.483	0.80536	1.06745	0.4913	0.218788	1.06637	0.6611	0.209398	0.996919	0.9893	0.443721	1.05539	0.51269	0.375287	1.34687	0.0384	0.104566	1.05877	0.827259	0.300012	1.25788	0.2951	0.314893	1.04786	0.7678	0.506074
>generic|frv2_111133|p.sativum_wa1_contig18070_6	frv2_111133;frv2_54636		p.sativum_wa1_contig18070_6 Dihydrolipoyl dehydrogenase, mitochondrial n=1 Tax=Pisum sativum RepID=DLDH_PEA (UniRef100_P31023 icov:95% qcovs:100% e-val:0)	TCA / org transformation.TCA.pyruvate DH.E3	1.38072	0.0012	0.00800872	1.00664	0.9568	0.88879	1.16362	0.1053	0.405183	1.13279	0.4578	0.80536	0.759457	0.126627	0.0873354	1.04169	0.4396	0.165676	0.979278	0.8086	0.398057	1.00593	0.9685	0.495951	0.90418	0.0495311	0.104566	1.07288	0.2593	0.137249	1.16589	0.2978	0.314893	1.03605	0.8086	0.521195
>generic|frv2_96466|p.sativum_wa1_contig04084_1	frv2_96466;Q9ULR0		p.sativum_wa1_contig04084_1 Temperature-induced lipocalin n=2 Tax=Populus RepID=B6V700_POPCN (UniRef100_B6V700 icov:92% qcovs:86.19% e-val:8e-113)	transport.misc	1.34204	0.0084	0.0204082	0.989008	0.694	0.862894	1.16896	0.1745	0.474517	1.26918	0.4898	0.80536	0.947645	0.3141	0.167176	1.28592	0.007	0.0110323	1.26293	0.4976	0.330221	1.1632	0.1956	0.27294	1.05926	0.4629	0.424689	1.2161	0.0495311	0.035142	1.41168	0.3006	0.314893	1.10005	0.1985	0.26764
>generic|frv2_76675|pisum_sativum_v2_contig2001_6	frv2_76675;frv2_48963;frv2_48962;frv2_88841;frv2_48965;frv2_47332;Q8L4J2		Pisum_sativum_v2_Contig2001_6 60S ribosomal protein L31B n=1 Tax=Medicago truncatula RepID=G7KIQ1_MEDTR (UniRef100_G7KIQ1 icov:95% qcovs:98.35% e-val:3e-79)	protein.synthesis.ribosomal protein.eukaryotic.60S subunit.L31	1.0598	0.6764	0.323281	0.846942	0.2258	0.851667	0.710633	0.0268	0.226801	0.741437	0.0495311	0.50093	0.942485	0.6776	0.268912	1.17935	0.2153	0.0956961	1.06729	0.6587	0.379015	1.02295	0.7928	0.457227	0.739597	0.0495311	0.104566	1.10299	0.4174	0.195116	0.837535	0.3128	0.314893	0.956715	0.6247	0.45063
>generic|frv2_88007|pisum_sativum_v2_contig7976_2	frv2_88007	X	Pisum_sativum_v2_Contig7976_2 Putative oleosin n=1 Tax=Trifolium repens RepID=F6J041_TRIRP (UniRef100_F6J041 icov:89% qcovs:69.12% e-val:2e-89)	lipid metabolism.TAG synthesis	1.14941	0.0379	0.0436202	0.997822	0.9887	0.891713	0.997608	0.9826	0.748431	1.65809	0.51269	0.80536	1.05558	0.7171	0.277309	1.21594	0.0495311	0.0272557	1.82085	0.221	0.330221	1.09553	0.2919	0.315729	0.974038	0.7989	0.533057	1.12225	0.121	0.0791541	1.68019	0.3134	0.314893	1.01112	0.882	0.52776
>generic|frv2_127202|p.sativum_wa1_contig30154_4	frv2_127202;mut47;frv2_3095;frv2_47096;frv2_47094		p.sativum_wa1_contig30154_4 PREDICTED: heme-binding-like protein At3g10130, chloroplastic-like n=1 Tax=Cicer arietinum RepID=UPI00032A5B4A (UniRef100_UPI00032A5B4A icov:100% qcovs:86.22% e-val:3e-135)	not assigned.no ontology	1.90205	0.0041	0.0137645	0.881156	0.3861	0.851667	1.11533	0.2894	0.549276	1.73505	0.0495311	0.50093	0.830037	0.1725	0.109573	1.7917	0.0081	0.0121866	1.12016	0.51269	0.330221	0.720065	0.001	0.108895	1.12431	0.3326	0.358889	1.91735	0.003	0.00922508	1.51728	0.3135	0.314893	0.77056	0.0419	0.0894417
>generic|frv2_77969|pisum_sativum_v2_contig2785_6	frv2_77969;frv2_49713;Q94JQ4;frv2_66045		Pisum_sativum_v2_Contig2785_6 Perchloric acid soluble translation inhibitor-like protein n=1 Tax=Medicago truncatula RepID=I3SK73_MEDTR (UniRef100_I3SK73 icov:98% qcovs:86.17% e-val:2e-112)	RNA.processing.ribonucleases	1.72368	0.0495311	0.0436202	1.02872	0.6094	0.851667	1.04454	0.6751	0.667694	1.00993	0.9601	0.828622	1.03126	0.5812	0.240657	1.72794	0.0495311	0.0272557	1.10093	0.6428	0.3727	1.13865	0.145	0.244697	0.743659	0.0447	0.104566	1.22717	0.1955	0.112432	0.793893	0.3184	0.314893	0.808667	0.0342	0.0894417
>generic|frv2_108911|p.sativum_wa1_contig15864_6	frv2_108911;Q9SVM8		p.sativum_wa1_contig15864_6 Glycine-rich RNA-binding protein n=1 Tax=Pisum sativum RepID=P93486_PEA (UniRef100_P93486 icov:89% qcovs:100% e-val:4e-98)	RNA.RNA binding	1.56412	0.0495311	0.0436202	0.920831	0.4311	0.851667	1.16044	0.2946	0.549276	1.23184	0.6606	0.80536	0.818287	0.0495311	0.038425	1.38994	0.0495311	0.0272557	1.11069	0.8145	0.398057	1.04632	0.8357	0.462144	1.10075	0.5062	0.425309	1.48367	0.0495311	0.035142	1.49409	0.3186	0.314893	1.11687	0.6143	0.446902
>generic|frv2_81501|pisum_sativum_v2_contig4728_1	frv2_81501;Q8VYG9		Pisum_sativum_v2_Contig4728_1 PREDICTED: C2 and GRAM domain-containing protein At5g50170-like n=1 Tax=Cicer arietinum RepID=UPI00032A81BA (UniRef100_UPI00032A81BA icov:93% qcovs:84.26% e-val:0)	signalling.unspecified	1.45005	0.0495311	0.0436202	0.940558	0.5344	0.851667	0.68376	0.0495311	0.226801	1.30022	0.5187	0.80536	1.05159	0.572	0.238532	1.62122	0.0495311	0.0272557	2.02902	0.1436	0.295659	1.06702	0.6194	0.406178	0.762073	0.0495311	0.104566	1.61613	0.0326	0.035142	1.4704	0.3249	0.314893	1.06367	0.5988	0.439802
>generic|frv2_83904|pisum_sativum_v2_contig5923_1	frv2_83904;P83373;frv2_49081;frv2_49080;P46487		Pisum_sativum_v2_Contig5923_1 PREDICTED: malate dehydrogenase, mitochondrial-like n=1 Tax=Cicer arietinum RepID=UPI00032A60C9 (UniRef100_UPI00032A60C9 icov:89% qcovs:93.04% e-val:0)	TCA / org transformation.TCA.malate DH	1.08747	0.2318	0.158131	0.992489	0.945	0.88879	1.2213	0.0386	0.226801	0.708358	0.2298	0.80536	0.948218	0.5163	0.219836	1.03896	0.6984	0.216156	0.606249	0.0495311	0.148426	1.04525	0.737	0.441642	1.22782	0.0407	0.104566	1.09327	0.1925	0.111416	0.785014	0.3297	0.314893	1.09989	0.5419	0.415478
>generic|frv2_79740|pisum_sativum_v2_contig3821_5	frv2_79740;frv2_59518		Pisum_sativum_v2_Contig3821_5 Ricin-type beta-trefoil lectin domain protein n=1 Tax=Medicago truncatula RepID=G7KZD5_MEDTR (UniRef100_G7KZD5 icov:91% qcovs:70.26% e-val:2e-140)	not assigned.no ontology.hydroxyproline rich proteins	0.723962	0.0368	0.0436202	0.855871	0.2743	0.851667	1.31002	0.3263	0.565417	1.11147	0.8849	0.812258	1.0176	0.8797	0.315161	0.860765	0.2854	0.117616	0.9864	0.9859	0.443376	1.16261	0.5391	0.385585	1.826	0.0405	0.104566	1.00911	0.9457	0.327574	1.77001	0.3319	0.314893	1.36297	0.2161	0.281847
>generic|frv2_111485|p.sativum_wa1_contig18419_5	frv2_111485;D1ZKF3;frv2_50339;frv2_28427		p.sativum_wa1_contig18419_5 Uncharacterized protein n=1 Tax=Medicago truncatula RepID=G7KC66_MEDTR (UniRef100_G7KC66 icov:99% qcovs:88.24% e-val:0)	protein.degradation	1.09703	0.4654	0.265502	0.763785	0.0495311	0.47323	1.2321	0.695	0.677519	1.28066	0.711	0.80536	0.689068	0.0135	0.0301161	0.989712	0.9383	0.268083	0.682554	0.6651	0.380168	0.656675	0.3532	0.348775	1.66072	0.2854	0.327684	1.47866	0.0495311	0.035142	1.64502	0.333	0.314893	0.98109	0.9565	0.546638
>generic|carvalho29660|pscam042218_1_aa	P53492;frv2_46608		PsCam042218_1_AA Actin-7 OS=Arabidopsis thaliana GN=ACT7 PE=1 SV=1 (spP53492ACT7_ARATH, pident:97.86%, qcovs:83%, evalue:0)	cell.organisation.cytoskeleton.actin.Actin	0.835333	0.0495311	0.0436202	1.04946	0.7424	0.862894	1.031	0.8084	0.710655	1.06995	0.8726	0.810988	0.935188	0.51269	0.218788	0.744375	0.1197	0.0619987	1.37131	0.3377	0.330221	1.32138	0.286	0.314387	0.936181	0.5055	0.425309	0.758512	0.0888	0.0613764	1.37277	0.3336	0.314893	1.34648	0.2834	0.308404
>generic|frv2_101038|p.sativum_wa1_contig09102_5	frv2_101038;frv2_101036;frv2_73062;O22584;frv2_40398;frv2_33461;frv2_33406;frv2_31908;Q54EG3		p.sativum_wa1_contig09102_5 Ribosomal protein S11 n=2 Tax=Medicago truncatula RepID=G7IPY3_MEDTR (UniRef100_G7IPY3 icov:84% qcovs:99.34% e-val:3e-103)	protein.synthesis.ribosomal protein.eukaryotic.40S subunit.S14	0.506305	0.0193	0.0329969	1.02307	0.8601	0.864881	0.708511	0.0495311	0.226801	0.683674	0.2431	0.80536	1.05675	0.6174	0.252285	0.52297	0.0325	0.0272557	1.10033	0.6246	0.367125	1.14031	0.6205	0.406378	0.771729	0.0495311	0.104566	0.551481	0.0495311	0.035142	0.80356	0.3396	0.314893	1.20247	0.4712	0.400952
>generic|carvalho18613|pscam024758_1_aa	Q01899;frv2_83062;frv2_47588;frv2_125654;frv2_60143;frv2_47586		PsCam024758_1_AA Heat shock 70 kDa protein, mitochondrial OS=Phaseolus vulgaris PE=2 SV=1 (spQ01899HSP7M_PHAVU, pident:89.78%, qcovs:99%, evalue:0)	stress.abiotic.heat	1.62286	0.0162	0.0296164	0.842866	0.0495311	0.47323	1.00235	0.9791	0.748431	1.65476	0.3401	0.80536	0.775628	0.0322	0.038425	1.4934	0.0227	0.0227084	1.66113	0.3351	0.330221	1.00621	0.9469	0.490849	0.766982	0.0478	0.104566	1.24179	0.0495311	0.035142	1.64261	0.3439	0.314893	0.836679	0.1051	0.179729
>generic|frv2_129622|p.sativum_wa1_contig31643_5	frv2_129622	X	p.sativum_wa1_contig31643_5 Late embryogenesis abundant D-like protein n=1 Tax=Medicago truncatula RepID=A0A072VPF7_MEDTR (UniRef100_A0A072VPF7 icov:98% qcovs:87.72% e-val:7e-137)	development.late embryogenesis abundant	1.11854	0.126627	0.101217	0.715116	0.0312	0.47323	1.01259	0.866	0.723805	1.68727	0.3798	0.80536	0.971157	0.7037	0.27518	1.51902	0.0172	0.0194663	1.63932	0.4057	0.330221	0.983807	0.8703	0.474526	1.02974	0.827259	0.541851	1.13749	0.1895	0.110102	1.73821	0.3458	0.314893	0.736705	0.0645	0.115628
>generic|carvalho5784|pscam000249_1_aa	P30184;frv2_81805;frv2_49866		PsCam000249_1_AA Leucine aminopeptidase 1 OS=Arabidopsis thaliana GN=PM25 PE=1 SV=1 (spP30184AMPL1_ARATH, pident:77.54%, qcovs:91%, evalue:0)	protein.degradation	0.942137	0.3956	0.235378	1.12043	0.031	0.47323	1.24774	0.1027	0.398183	1.31417	0.5718	0.80536	1.02364	0.7222	0.277479	0.860748	0.0141	0.0167582	1.35421	0.4194	0.330221	1.28576	0.3581	0.350342	1.04298	0.7233	0.512668	0.78753	0.0203	0.0278066	1.3798	0.366	0.314893	1.17639	0.547	0.418204
>generic|frv2_55080|franssen_34235_6	frv2_55080;O24496;frv2_82718		franssen_34235_6 Hydroxyacylglutathione hydrolase n=1 Tax=Medicago truncatula RepID=G7KDB9_MEDTR (UniRef100_G7KDB9 icov:89% qcovs:89.53% e-val:2e-172)	Biodegradation of Xenobiotics.hydroxyacylglutathione hydrolase	1.2961	0.0495311	0.0436202	0.807304	0.2624	0.851667	0.855469	0.1401	0.447266	0.546782	0.4377	0.80536	0.992265	0.9642	0.335304	1.59305	0.013	0.0161072	0.582542	0.4687	0.330221	0.911417	0.5847	0.396676	0.794913	0.0983	0.192232	1.20436	0.1222	0.0795935	0.46668	0.3667	0.314893	0.689036	0.0495311	0.0894417
>generic|frv2_83837|pisum_sativum_v2_contig5889_4	frv2_83837;Q8L831		Pisum_sativum_v2_Contig5889_4 PREDICTED: nudix hydrolase 3-like n=1 Tax=Cicer arietinum RepID=UPI00032A61F9 (UniRef100_UPI00032A61F9 icov:98% qcovs:92.34% e-val:0)	nucleotide metabolism.salvage.NUDIX hydrolases	0.95109	0.5928	0.29798	0.767218	0.0495311	0.47323	0.977638	0.8769	0.72713	1.0003	0.9991	0.838718	0.805295	0.0495311	0.038425	0.998293	0.9858	0.277408	1.14176	0.5546	0.344314	1.1159	0.5603	0.39012	0.865512	0.2089	0.290367	0.842009	0.2839	0.142907	1.22714	0.3703	0.314893	0.941202	0.7008	0.481587
>generic|carvalho16397|pscam021037_1_aa	Q42896;frv2_117858;frv2_90277;Q0J8G4		PsCam021037_1_AA Fructokinase-2 OS=Solanum lycopersicum GN=FRK2 PE=2 SV=2 (spQ42896SCRK2_SOLLC, pident:81.87%, qcovs:98%, evalue:0)	major CHO metabolism.degradation.sucrose.fructokinase	0.987793	0.9169	0.388901	1.05659	0.5072	0.851667	0.799259	0.0495311	0.226801	0.655465	0.2234	0.80536	0.690468	0.0109	0.0267475	0.645508	0.0111	0.0145119	0.628959	0.51269	0.330221	0.766938	0.2755	0.306239	0.861889	0.1486	0.243636	1.0652	0.6134	0.245811	0.785109	0.3711	0.314893	1.26558	0.2334	0.289558
>generic|frv2_81717|pisum_sativum_v2_contig4835_1	frv2_81717	X	Pisum_sativum_v2_Contig4835_1 TCP-1/cpn60 chaperonin family protein n=1 Tax=Medicago truncatula RepID=G7J2L7_MEDTR (UniRef100_G7J2L7 icov:99% qcovs:97.76% e-val:0)	protein.postranslational modification	0.651617	0.015	0.0283585	1.04737	0.8345	0.862894	0.894629	0.446	0.618454	0.800168	0.5147	0.80536	1.33786	0.1932	0.118836	0.832348	0.1757	0.082038	1.17995	0.4745	0.330221	1.31924	0.3082	0.327217	0.860152	0.3202	0.350668	0.626506	0.0116	0.0188616	0.758626	0.3722	0.314893	0.992991	0.9805	0.551962
>generic|frv2_81699|pisum_sativum_v2_contig4826_2	frv2_81699;frv2_47916;P52417;frv2_47918;frv2_4296;frv2_134966;frv2_92152		Pisum_sativum_v2_Contig4826_2 Glucose-1-phosphate adenylyltransferase n=1 Tax=Pisum sativum RepID=Q43815_PEA (UniRef100_Q43815 icov:98% qcovs:99.81% e-val:0)	major CHO metabolism.synthesis.starch.AGPase	0.845467	0.0495311	0.0436202	1.00818	0.8546	0.862894	0.936295	0.2731	0.537321	1.11917	0.6167	0.80536	1.20255	0.0067	0.0212505	1.00847	0.9441	0.269537	1.35145	0.1623	0.308806	1.13062	0.2317	0.300041	0.7139	0.0041	0.0732983	0.644646	0.0083	0.0161717	0.802295	0.3729	0.314893	0.722729	0.0394	0.0894417
>generic|frv2_108091|p.sativum_wa1_contig15274_6	frv2_108091;Q96468;Q9C5R8		p.sativum_wa1_contig15274_6 2-Cys peroxiredoxin n=1 Tax=Pisum sativum RepID=Q93X25_PEA (UniRef100_Q93X25 icov:93% qcovs:96.96% e-val:0)	redox.peroxiredoxin.BAS1	1.25649	0.0495311	0.0436202	0.911554	0.5312	0.851667	0.993512	0.9092	0.731475	1.31654	0.1572	0.80536	0.810163	0.1634	0.104648	1.11673	0.3756	0.145907	1.04843	0.8015	0.398057	0.791189	0.0111	0.108895	0.934423	0.4495	0.418754	1.18176	0.0495311	0.035142	1.20924	0.3745	0.314893	0.837261	0.1409	0.214
>generic|frv2_80585|pisum_sativum_v2_contig4268_1	frv2_80585	X	Pisum_sativum_v2_Contig4268_1 PREDICTED: MFP1 attachment factor 1-like n=1 Tax=Cicer arietinum RepID=UPI00032ACD9B (UniRef100_UPI00032ACD9B icov:92% qcovs:81.1% e-val:2e-76)	cell.organisation	1.72664	0.002	0.0100282	0.809129	0.3963	0.851667	1.12488	0.6395	0.655369	1.72754	0.5671	0.80536	0.672694	0.0495311	0.038425	1.4355	0.0239	0.0233542	1.29485	0.7875	0.398057	0.843138	0.6972	0.427596	1.03818	0.8733	0.558954	1.59355	0.0105	0.0180468	1.99835	0.3956	0.314893	0.935971	0.8732	0.52776
>generic|frv2_80585|pisum_sativum_v2_contig4268_1	frv2_80585	X	Pisum_sativum_v2_Contig4268_1 PREDICTED: MFP1 attachment factor 1-like n=1 Tax=Cicer arietinum RepID=UPI00032ACD9B (UniRef100_UPI00032ACD9B icov:92% qcovs:81.1% e-val:2e-76)	cell.division	1.72664	0.002	0.0100282	0.809129	0.3963	0.851667	1.12488	0.6395	0.655369	1.72754	0.5671	0.80536	0.672694	0.0495311	0.038425	1.4355	0.0239	0.0233542	1.29485	0.7875	0.398057	0.843138	0.6972	0.427596	1.03818	0.8733	0.558954	1.59355	0.0105	0.0180468	1.99835	0.3956	0.314893	0.935971	0.8732	0.52776
>generic|frv2_80585|pisum_sativum_v2_contig4268_1	frv2_80585	X	Pisum_sativum_v2_Contig4268_1 PREDICTED: MFP1 attachment factor 1-like n=1 Tax=Cicer arietinum RepID=UPI00032ACD9B (UniRef100_UPI00032ACD9B icov:92% qcovs:81.1% e-val:2e-76)	development.unspecified	1.72664	0.002	0.0100282	0.809129	0.3963	0.851667	1.12488	0.6395	0.655369	1.72754	0.5671	0.80536	0.672694	0.0495311	0.038425	1.4355	0.0239	0.0233542	1.29485	0.7875	0.398057	0.843138	0.6972	0.427596	1.03818	0.8733	0.558954	1.59355	0.0105	0.0180468	1.99835	0.3956	0.314893	0.935971	0.8732	0.52776
>generic|frv2_48833|franssen_30008_1	frv2_48833	X	franssen_30008_1 PREDICTED: GTP-binding protein SAR1A-like n=1 Tax=Cicer arietinum RepID=UPI00032A86C1 (UniRef100_UPI00032A86C1 icov:87% qcovs:94.27% e-val:9e-132)	signalling.G-proteins	0.540085	0.0067	0.0181043	1.2198	0.1824	0.851667	1.03581	0.6685	0.665926	0.599423	0.3077	0.80536	1.17083	0.2727	0.153131	0.518402	0.0054	0.00913997	0.770546	0.4829	0.330221	1.33151	0.3356	0.340651	1.07481	0.2799	0.325156	0.560421	0.0134	0.0211052	0.707351	0.3964	0.314893	1.43943	0.2139	0.279983
>tr|q5dj04|q5dj04_rhile	Q5DJ04;O33528		Q5DJ04_RHILE Chaperone protein DnaK OS=Rhizobium leguminosarum GN=dnaK PE=2 SV=1;>spO33528DNAK_RHILE Chaperone protein DnaK OS=Rhizobium leguminosarum GN=dnaK PE=3 SV=1)	stress.abiotic.heat	1.98491	0.0024	0.0106356	1.05805	0.5491	0.851667	1.19449	0.3912	0.602572	1.50096	0.2208	0.80536	0.759635	0.0217	0.038425	1.42508	0.0228	0.0227484	0.903285	0.7776	0.398057	0.71885	0.1334	0.235801	1.07517	0.51269	0.425309	1.78663	0.0084	0.0162963	1.27849	0.3991	0.314893	0.901227	0.5238	0.404105
>generic|frv2_75689|pisum_sativum_v2_contig1333_3	frv2_75689;P46637;frv2_50439;frv2_50442;frv2_29219;frv2_29217		Pisum_sativum_v2_Contig1333_3 Uncharacterized protein n=1 Tax=Medicago truncatula RepID=I3SM21_MEDTR (UniRef100_I3SM21 icov:100% qcovs:93.09% e-val:0)	amino acid metabolism.degradation.glutamate family.arginine	1.1355	0.37	0.224302	0.818429	0.2275	0.851667	1.20212	0.0495311	0.226801	0.649883	0.3149	0.80536	0.839741	0.3308	0.174077	1.16507	0.2048	0.0923083	0.599795	0.24	0.330221	1.10947	0.5397	0.385585	1.00579	0.9652	0.584319	0.950051	0.5756	0.235891	0.718397	0.3998	0.314893	0.904712	0.6006	0.440028
>generic|carvalho16659|pscam021441_1_aa	O48920;frv2_50689;frv2_42224;frv2_43445;frv2_40608;P51823;frv2_31354;frv2_74872;frv2_74882;frv2_74878;frv2_74875;frv2_74869;frv2_74862;frv2_74884;frv2_74890;frv2_74880;frv2_74867;frv2_74886;frv2_32902;frv2_74887;frv2_74888;frv2_74870;frv2_74863;frv2_74864;frv2_74877;frv2_74865;frv2_74873;frv2_74876;frv2_37359;frv2_37198;frv2_8790;frv2_37812;frv2_58769;frv2_38705;frv2_79527;frv2_38211;frv2_34414;f…		PsCam021441_1_AA ADP-ribosylation factor OS=Vigna unguiculata GN=ARF PE=2 SV=3 (spO48920ARF_VIGUN, pident:99.4%, qcovs:98%, evalue:1e-120)	protein.targeting.secretory pathway.unspecified	0.68321	0.0025	0.0107352	1.01527	0.9178	0.883317	0.873901	0.2977	0.549276	0.526608	0.256	0.80536	0.93988	0.666	0.265853	0.632478	0.0052	0.00896148	0.787037	0.5563	0.344314	1.30608	0.3597	0.350342	0.812345	0.0156	0.104566	0.635086	0.0353	0.035142	0.680242	0.4023	0.314893	1.31147	0.3103	0.321332
>generic|carvalho16659|pscam021441_1_aa	O48920;frv2_50689;frv2_42224;frv2_43445;frv2_40608;P51823;frv2_31354;frv2_74872;frv2_74882;frv2_74878;frv2_74875;frv2_74869;frv2_74862;frv2_74884;frv2_74890;frv2_74880;frv2_74867;frv2_74886;frv2_32902;frv2_74887;frv2_74888;frv2_74870;frv2_74863;frv2_74864;frv2_74877;frv2_74865;frv2_74873;frv2_74876;frv2_37359;frv2_37198;frv2_8790;frv2_37812;frv2_58769;frv2_38705;frv2_79527;frv2_38211;frv2_34414;f…		PsCam021441_1_AA ADP-ribosylation factor OS=Vigna unguiculata GN=ARF PE=2 SV=3 (spO48920ARF_VIGUN, pident:99.4%, qcovs:98%, evalue:1e-120)	protein.postranslational modification	0.68321	0.0025	0.0107352	1.01527	0.9178	0.883317	0.873901	0.2977	0.549276	0.526608	0.256	0.80536	0.93988	0.666	0.265853	0.632478	0.0052	0.00896148	0.787037	0.5563	0.344314	1.30608	0.3597	0.350342	0.812345	0.0156	0.104566	0.635086	0.0353	0.035142	0.680242	0.4023	0.314893	1.31147	0.3103	0.321332
>generic|frv2_50516|franssen_31171_3	frv2_50516;frv2_83652		franssen_31171_3 Succinyl-CoA ligase [ADP-forming] subunit alpha-2 n=1 Tax=Medicago truncatula RepID=G7KKB4_MEDTR (UniRef100_G7KKB4 icov:91% qcovs:94.79% e-val:0)	TCA / org transformation.TCA.succinyl-CoA ligase	0.518453	0.0017	0.00960911	1.64217	0.275231	0.851667	1.18047	0.3564	0.58289	2.7857	0.275231	0.80536	1.85729	0.0495311	0.038425	0.586367	0.0065	0.0105317	3.20943	0.0932	0.258788	1.36002	0.1315	0.234144	1.3884	0.0185	0.104566	0.609775	0.0495311	0.035142	2.39918	0.4094	0.314893	1.41432	0.0194	0.0894417
>generic|carvalho7111|pscam002391_1_aa	P80729;frv2_101773		PsCam002391_1_AA NADH-ubiquinone oxidoreductase 11 kDa subunit (Fragment)	not assigned.no ontology	1.17215	0.4957	0.266665	1.08653	0.8367	0.862894	1.33398	0.3412	0.574017	0.651766	0.0495311	0.50093	1.02063	0.9217	0.325557	1.10105	0.8038	0.239111	0.684584	0.1713	0.313896	1.40115	0.2257	0.296768	1.20652	0.3476	0.362106	1.06015	0.8378	0.302725	0.809273	0.413	0.314893	1.3491	0.827259	0.521195
>generic|frv2_120997|p.sativum_wa1_contig26093_5	frv2_120997;frv2_57225		p.sativum_wa1_contig26093_5 110 kDa 4SNc-Tudor domain protein n=3 Tax=Pisum sativum RepID=Q8L5C2_PEA (UniRef100_Q8L5C2 icov:99% qcovs:98.77% e-val:0)	RNA.regulation of transcription.Zn-finger(CCHC)	0.752109	0.0495311	0.0436202	0.998948	0.9937	0.891713	1.04302	0.7564	0.699467	0.749876	0.5359	0.80536	1.01972	0.8073	0.301117	0.767748	0.2074	0.0927282	0.892778	0.7724	0.398057	1.24178	0.275231	0.306239	0.797103	0.51269	0.425309	0.574782	0.0099	0.0176274	0.697874	0.4141	0.314893	0.929674	0.7899	0.512897
>generic|frv2_81068|pisum_sativum_v2_contig4512_3	frv2_81068	X	Pisum_sativum_v2_Contig4512_3 Polyadenylate-binding protein n=2 Tax=Medicago truncatula RepID=G7J6Y1_MEDTR (UniRef100_G7J6Y1 icov:99% qcovs:92.46% e-val:0)	RNA.processing	1.44738	0.0495311	0.0436202	0.922228	0.673	0.862894	1.003	0.9787	0.748431	1.37996	0.7375	0.80536	0.957316	0.8825	0.315777	1.50245	0.0234	0.0231038	1.9951	0.51269	0.330221	1.4501	0.0495311	0.108895	0.92014	0.7568	0.522227	1.32781	0.0281	0.0348284	1.91762	0.416	0.314893	1.28155	0.4345	0.395188
>generic|carvalho31328|pscam045019_1_aa	P52903;frv2_112323;frv2_113466;frv2_52497;frv2_48883		PsCam045019_1_AA Pyruvate dehydrogenase E1 component subunit alpha, mitochondrial OS=Solanum tuberosum PE=1 SV=1 (spP52903ODPA_SOLTU, pident:80.46%, qcovs:95%, evalue:0)	TCA / org transformation.TCA.pyruvate DH.E1	0.80144	0.2585	0.171694	1.02077	0.8591	0.864593	1.26996	0.0495311	0.226801	0.918439	0.9122	0.81835	1.09318	0.274	0.153131	0.858293	0.4756	0.174632	1.17618	0.7554	0.398057	1.62636	0.51269	0.375287	1.3501	0.037	0.104566	0.852013	0.4041	0.190078	1.45261	0.4347	0.314893	1.61445	0.3092	0.321332
>generic|carvalho12137|pscam010869_1_aa	Q1W376;frv2_84162		PsCam010869_1_AA Phosphomannomutase OS=Glycine max PE=2 SV=1 (spQ1W376PMM_SOYBN, pident:86.1%, qcovs:100%, evalue:3e-156)	cell wall.precursor synthesis.phosphomannomutase	1.29734	0.0069	0.0181145	0.914173	0.5209	0.851667	0.75298	0.1086	0.410142	0.694546	0.3521	0.80536	0.615842	0.0082	0.0237359	0.873963	0.3133	0.126232	0.636655	0.2141	0.330221	0.690218	0.2783	0.308345	0.766753	0.126627	0.219042	1.32106	0.03	0.035142	0.792665	0.4452	0.314893	1.04332	0.8775	0.52776
>generic|frv2_125368|p.sativum_wa1_contig28984_6	frv2_125368;frv2_46593;Q9T0G2;frv2_2250;frv2_74428;frv2_2246;frv2_46589		p.sativum_wa1_contig28984_6 PREDICTED: probable cytochrome c At4g10040-like n=1 Tax=Cicer arietinum RepID=UPI00032ACD63 (UniRef100_UPI00032ACD63 icov:92% qcovs:95.54% e-val:4e-74)	mitochondrial electron transport / ATP synthesis.cytochrome c	1.31981	0.0473	0.0436202	0.958511	0.8186	0.862894	0.917983	0.4218	0.618454	1.3035	0.1977	0.80536	1.19427	0.0933	0.069712	1.64444	0.0353	0.0272557	1.37421	0.1138	0.285023	0.967778	0.7822	0.454819	1.01483	0.7361	0.51597	1.45905	0.0404	0.035142	1.16773	0.4586	0.314893	0.858677	0.3861	0.367846
>generic|frv2_53662|franssen_33322_4	frv2_53662;frv2_82147;frv2_106418;P29828		franssen_33322_4 Protein disulfide-isomerase n=1 Tax=Medicago truncatula RepID=B7FM01_MEDTR (UniRef100_B7FM01 icov:98% qcovs:84.41% e-val:0)	redox.thioredoxin.PDIL	1.56813	0.0309	0.0436202	0.965742	0.0495311	0.47323	1.03224	0.6131	0.64735	0.870144	0.7427	0.80536	0.898867	0.0495311	0.038425	1.45954	0.0495311	0.0272557	0.678742	0.4224	0.330221	0.805181	0.0495311	0.108895	0.938122	0.3957	0.392273	1.42516	0.0495311	0.035142	0.708384	0.4617	0.314893	0.786211	0.0495311	0.0894417
>generic|frv2_75359|pisum_sativum_v2_contig1046_3	frv2_75359	X	Pisum_sativum_v2_Contig1046_3 Legumin (Minor small)	development.storage proteins	0.96389	0.7081	0.333256	1.26447	0.0647	0.603053	0.872608	0.0004	0.152953	1.08953	0.8172	0.80536	1.3328	0.0106	0.0262881	1.01597	0.8929	0.257636	1.34182	0.3804	0.330221	1.07466	0.4886	0.375287	0.712273	0.0495311	0.104566	0.786783	0.0495311	0.035142	0.717094	0.4629	0.314893	0.832232	0.2165	0.281847
>generic|frv2_123280|p.sativum_wa1_contig27653_4	frv2_123280;frv2_92889;frv2_75885		p.sativum_wa1_contig27653_4 PREDICTED: stem-specific protein TSJT1-like n=1 Tax=Cicer arietinum RepID=UPI00032AC295 (UniRef100_UPI00032AC295 icov:99% qcovs:94.49% e-val:6e-163)	metal handling	0.713458	0.0297	0.0431809	1.10643	0.2739	0.851667	1.05107	0.7205	0.685532	0.636153	0.3941	0.80536	1.05539	0.3504	0.181523	0.680548	0.0348	0.0272557	0.857868	0.7308	0.395948	1.41739	0.0495311	0.108895	0.858946	0.2817	0.325338	0.583046	0.0126	0.0201257	0.698189	0.4654	0.314893	1.21432	0.2185	0.281847
>generic|frv2_74591|pisum_sativum_v2_contig477_6	frv2_74591	X	Pisum_sativum_v2_Contig477_6 Vicilin n=1 Tax=Vicia narbonensis RepID=Q41677_VICNA (UniRef100_Q41677 icov:100% qcovs:78.85% e-val:1e-72)	not assigned.unknown	1.87052	0.0011	0.00781193	0.873445	0.5296	0.851667	0.992641	0.9415	0.742996	1.46584	0.126627	0.80536	0.642941	0.0418	0.038425	1.37688	0.0997	0.0529415	1.11951	0.51269	0.330221	0.758113	0.0495311	0.108895	0.733445	0.0056	0.0897531	1.38209	0.0268	0.0335578	1.2771	0.4682	0.314893	0.760981	0.1414	0.214169
>generic|frv2_118375|p.sativum_wa1_contig24158_4	frv2_118375;frv2_53517;frv2_10401		p.sativum_wa1_contig24158_4 Uncharacterized protein n=1 Tax=Glycine max RepID=K7MVK8_SOYBN (UniRef100_K7MVK8 icov:91% qcovs:79.58% e-val:1e-171)	not assigned.unknown	0.692451	0.0271	0.0406821	1.03318	0.6851	0.862894	1.05355	0.6195	0.649227	1.08184	0.7003	0.80536	1.14501	0.2197	0.131493	0.767403	0.0409	0.0272557	1.16533	0.0442	0.148426	1.13485	0.5473	0.387004	1.03733	0.6757	0.493704	0.681791	0.0369	0.035142	1.05574	0.4752	0.314893	1.00825	0.9668	0.548357
>generic|frv2_86901|pisum_sativum_v2_contig7424_3	frv2_86901;Q9M2Z4;frv2_33404;frv2_40444;frv2_31958;frv2_40948;frv2_33085;frv2_31856		Pisum_sativum_v2_Contig7424_3 Cytochrome b5-like heme/steroid-binding domain protein n=1 Tax=Medicago truncatula RepID=A0A072VQL5_MEDTR (UniRef100_A0A072VQL5 icov:99% qcovs:80.18% e-val:3e-117)	redox.ascorbate and glutathione	1.42334	0.0347	0.0436202	0.997415	0.9875	0.891713	1.03861	0.8383	0.714462	0.702592	0.46	0.80536	0.885484	0.4215	0.207578	1.26361	0.151	0.0731163	0.704785	0.48	0.330221	1.04185	0.6781	0.422125	0.908262	0.6587	0.488944	1.24471	0.0495311	0.035142	0.722914	0.4914	0.314893	1.02627	0.87	0.52776
>generic|frv2_49948|franssen_30767_3	frv2_49948;frv2_113272		franssen_30767_3 PREDICTED: probable fructose-bisphosphate aldolase 3, chloroplastic-like n=1 Tax=Cicer arietinum RepID=UPI00032A5234 (UniRef100_UPI00032A5234 icov:94% qcovs:94.87% e-val:0)	PS.calvin cycle.aldolase	0.635702	0.0339	0.0436202	0.965528	0.6693	0.862894	1.04206	0.6595	0.662196	0.630154	0.3337	0.80536	0.922032	0.4742	0.218788	0.607064	0.0108	0.0142673	0.855622	0.6636	0.379669	1.41491	0.1687	0.262617	0.83622	0.2238	0.300957	0.510129	0.0013	0.00638736	0.77599	0.4994	0.314893	1.18898	0.4976	0.400952
>generic|frv2_81614|pisum_sativum_v2_contig4784_3	frv2_81614	X	Pisum_sativum_v2_Contig4784_3 Uncharacterized protein n=3 Tax=Soja RepID=I1NI06_SOYBN (UniRef100_I1NI06 icov:99% qcovs:84.52% e-val:0)	RNA.RNA binding	1.59884	0.0495311	0.0436202	0.896229	0.4249	0.851667	0.994094	0.9685	0.748431	1.32821	0.5573	0.80536	0.874164	0.3704	0.189254	1.55948	0.0495311	0.0272557	1.16302	0.51269	0.330221	0.870453	0.4152	0.375287	1.03483	0.7786	0.526373	1.66436	0.0495311	0.035142	1.37677	0.5053	0.314893	0.928995	0.5734	0.428686
>generic|frv2_85371|pisum_sativum_v2_contig6662_2	frv2_85371	X	Pisum_sativum_v2_Contig6662_2 PREDICTED: aldo-keto reductase family 4 member C9-like isoform X1 n=1 Tax=Cicer arietinum RepID=UPI00032AAD5E (UniRef100_UPI00032AAD5E icov:99% qcovs:91.69% e-val:0)	secondary metabolism.flavonoids.chalcones	1.78804	0.0027	0.0109973	0.847514	0.0176	0.47323	1.07202	0.7207	0.685532	1.03419	0.91	0.817919	0.612523	0.0027	0.0122219	1.29227	0.0495311	0.0272557	0.678218	0.3298	0.330221	0.703024	0.0495311	0.108895	1.11144	0.5948	0.460018	1.85379	0.0018	0.00689535	1.23065	0.51269	0.314893	1.00851	0.9364	0.541675
>generic|frv2_85371|pisum_sativum_v2_contig6662_2	frv2_85371	X	Pisum_sativum_v2_Contig6662_2 PREDICTED: aldo-keto reductase family 4 member C9-like isoform X1 n=1 Tax=Cicer arietinum RepID=UPI00032AAD5E (UniRef100_UPI00032AAD5E icov:99% qcovs:91.69% e-val:0)	minor CHO metabolism.others	1.78804	0.0027	0.0109973	0.847514	0.0176	0.47323	1.07202	0.7207	0.685532	1.03419	0.91	0.817919	0.612523	0.0027	0.0122219	1.29227	0.0495311	0.0272557	0.678218	0.3298	0.330221	0.703024	0.0495311	0.108895	1.11144	0.5948	0.460018	1.85379	0.0018	0.00689535	1.23065	0.51269	0.314893	1.00851	0.9364	0.541675
>generic|carvalho28110|pscam039563_1_aa	O26373;frv2_137001;G2TRM6		PsCam039563_1_AA UPF0098 protein MTH_273 OS=Methanothermobacter thermautotrophicus (strain ATCC 29096 / DSM 1053 / JCM 10044 / NBRC 100330 / Delta H)	not assigned.no ontology	1.77553	0.0495311	0.0436202	0.967246	0.51269	0.851667	1.05186	0.1404	0.447266	1.85101	0.3418	0.80536	0.813447	0.0338	0.038425	1.49321	0.0495311	0.0272557	1.70626	0.51269	0.330221	0.969604	0.8561	0.469404	1.09101	0.3206	0.350668	1.84162	0.0495311	0.035142	2.28847	0.51269	0.314893	1.19584	0.3019	0.317368
>generic|carvalho36692|pscam052307_1_aa	Q9SYG1;frv2_127602		PsCam052307_1_AA 17.4 kDa class III heat shock protein OS=Arabidopsis thaliana GN=HSP17.4B PE=2 SV=1 (spQ9SYG1HS174_ARATH, pident:65.62%, qcovs:82%, evalue:8e-39)	stress.abiotic.heat	1.31255	0.0047	0.0151366	0.947995	0.4684	0.851667	1.12614	0.827259	0.710655	2.12543	0.51269	0.80536	1.07866	0.2935	0.159675	1.49347	0.0014	0.00446047	1.67927	0.51269	0.330221	0.889742	0.169	0.262617	1.52811	0.0213	0.104566	1.78107	0.0002	0.00215252	2.37898	0.51269	0.314893	1.06108	0.4734	0.400952
>generic|frv2_83247|pisum_sativum_v2_contig5598_2	frv2_83247	X	Pisum_sativum_v2_Contig5598_2 Argininosuccinate synthase n=1 Tax=Medicago truncatula RepID=G7J524_MEDTR (UniRef100_G7J524 icov:99% qcovs:87.08% e-val:0)	amino acid metabolism.synthesis.glutamate family.arginine.arginosuccinate synthase	1.19868	0.0079	0.0199822	0.995462	0.8389	0.862894	1.12673	0.1667	0.465705	1.05876	0.8253	0.80536	0.990294	0.8181	0.302856	1.19246	0.0009	0.00344672	0.803695	0.827259	0.398057	0.855298	0.2477	0.306239	1.6322	0.0007	0.0330669	1.73643	0.0004	0.0030646	1.32465	0.51269	0.314893	1.24546	0.0495311	0.0894417
>generic|frv2_80251|pisum_sativum_v2_contig4090_4	frv2_80251;frv2_18503		Pisum_sativum_v2_Contig4090_4 Multi-copper oxidase-like protein n=1 Tax=Medicago truncatula RepID=A0A072VDP0_MEDTR (UniRef100_A0A072VDP0 icov:98% qcovs:92.65% e-val:0)	cell wall.pectin*esterases.PME	1.54712	0.0982	0.0835585	0.877613	0.0495311	0.47323	1.30425	0.51269	0.618454	1.1162	0.51269	0.80536	0.507432	0.0021	0.011385	0.894539	0.4758	0.174632	0.554157	0.51269	0.330221	0.647513	0.0134	0.108895	1.4131	0.2803	0.325156	1.67624	0.0495311	0.035142	1.54322	0.51269	0.314893	1.21335	0.076	0.134298
>generic|frv2_80251|pisum_sativum_v2_contig4090_4	frv2_80251;frv2_18503		Pisum_sativum_v2_Contig4090_4 Multi-copper oxidase-like protein n=1 Tax=Medicago truncatula RepID=A0A072VDP0_MEDTR (UniRef100_A0A072VDP0 icov:98% qcovs:92.65% e-val:0)	misc.oxidases - copper, flavone etc	1.54712	0.0982	0.0835585	0.877613	0.0495311	0.47323	1.30425	0.51269	0.618454	1.1162	0.51269	0.80536	0.507432	0.0021	0.011385	0.894539	0.4758	0.174632	0.554157	0.51269	0.330221	0.647513	0.0134	0.108895	1.4131	0.2803	0.325156	1.67624	0.0495311	0.035142	1.54322	0.51269	0.314893	1.21335	0.076	0.134298
>generic|frv2_85235|pisum_sativum_v2_contig6593_1	frv2_85235;B1LLJ9		Pisum_sativum_v2_Contig6593_1 PREDICTED: 2-keto-3-deoxy-L-rhamnonate aldolase-like isoform X1 n=1 Tax=Cicer arietinum RepID=UPI00032A90FD (UniRef100_UPI00032A90FD icov:93% qcovs:79.13% e-val:0)	not assigned.no ontology	1.88688	0.0066	0.0180098	0.979275	0.7561	0.862894	1.32511	0.079	0.344254	1.95823	0.2987	0.80536	0.962903	0.6079	0.249277	1.85533	0.0068	0.0109244	1.33176	0.6733	0.381656	0.901185	0.6384	0.408582	1.11977	0.3336	0.358889	1.59449	0.0199	0.0276781	1.54872	0.51269	0.314893	0.774488	0.275231	0.303971
>generic|carvalho11864|pscam010485_1_aa	Q9LVC9;frv2_6101;O24413;frv2_49232;frv2_49233;frv2_75269		PsCam010485_1_AA 60S acidic ribosomal protein P3-2 OS=Arabidopsis thaliana GN=RPP3B PE=2 SV=1 (spQ9LVC9RLA32_ARATH, pident:69.57%, qcovs:90%, evalue:7e-27)	not assigned.unknown	1.69664	0.0057	0.0169755	0.93845	0.6006	0.851667	1.0842	0.4145	0.615228	1.45267	0.4317	0.80536	0.747581	0.0327	0.038425	1.35156	0.0495311	0.0272557	1.10225	0.51269	0.330221	0.82266	0.1285	0.229578	1.01409	0.9136	0.57353	1.58692	0.0036	0.00940638	1.49518	0.51269	0.314893	0.965914	0.8126	0.521195
>generic|frv2_52101|franssen_32268_5	frv2_52101;Q2TBG8;frv2_120965		franssen_32268_5 Ubiquitin carboxyl-terminal hydrolase n=1 Tax=Medicago truncatula RepID=G7JHN2_MEDTR (UniRef100_G7JHN2 icov:97% qcovs:90.87% e-val:7e-152)	protein.degradation	1.6468	0.0001	0.00325845	0.866669	0.2143	0.851667	1.1196	0.4301	0.618454	0.940182	0.51269	0.80536	0.937302	0.51269	0.218788	1.78101	0.0004	0.00280844	0.777044	0.51269	0.330221	0.925332	0.542	0.385585	1.02301	0.7824	0.527877	1.50473	0.0095	0.0174564	0.848101	0.51269	0.314893	0.781787	0.0438	0.0894417
>generic|frv2_54699|franssen_33990_2	frv2_54699;frv2_111661		franssen_33990_2 PREDICTED: probable mitochondrial-processing peptidase subunit beta-like n=1 Tax=Cicer arietinum RepID=UPI00032A9288 (UniRef100_UPI00032A9288 icov:95% qcovs:94.92% e-val:0)	protein.targeting.mitochondria	1.62085	0.0042	0.0140153	1.17128	0.0027	0.467369	0.987301	0.7843	0.707737	0.718896	0.827259	0.80536	0.66573	0.0006	0.00682304	0.921258	0.2407	0.105016	0.61028	0.51269	0.330221	0.838134	0.0404	0.108895	0.910624	0.1119	0.206775	1.49497	0.007	0.0141259	0.834777	0.51269	0.314893	1.36008	0.0017	0.0340997
>generic|carvalho38222|pscam055019_1_aa	Q9SSN0;frv2_118288;frv2_47403;frv2_119095;P93042;frv2_52260;frv2_59113;frv2_83103		PsCam055019_1_AA Protein ROOT HAIR DEFECTIVE 3 homolog 1 OS=Arabidopsis thaliana GN=At1g72960 PE=2 SV=2 (spQ9SSN0RHD31_ARATH, pident:75.29%, qcovs:70%, evalue:0)	development.unspecified	1.58448	0.0184	0.0326681	0.937202	0.5772	0.851667	0.992728	0.9531	0.747015	0.784133	0.51269	0.80536	0.626964	0.0086	0.02401	1.05998	0.6572	0.208559	0.800452	0.51269	0.330221	1.01339	0.9316	0.486921	0.925413	0.5256	0.430422	1.47704	0.0327	0.035142	1.18149	0.51269	0.314893	1.41212	0.0495311	0.0894417
>generic|carvalho29750|pscam042365_1_aa	Q8LPT9;frv2_2911;frv2_50163;frv2_46965;frv2_116098;frv2_2913;frv2_68214;frv2_1385;frv2_2908;frv2_7162;frv2_46967		PsCam042365_1_AA Alpha-glucan water dikinase, chloroplastic OS=Citrus reticulata GN=R1 PE=2 SV=1 (spQ8LPT9GWD1_CITRE, pident:70.66%, qcovs:100%, evalue:0)	major CHO metabolism.degradation.starch.glucan water dikinase	1.19764	0.0417	0.0436202	0.867683	0.0198	0.47323	1.04771	0.7457	0.696322	0.524481	0.5476	0.80536	1.00191	0.9738	0.337315	1.38292	0.0031	0.0066403	0.567012	0.51269	0.330221	1.13267	0.7365	0.441642	1.26999	0.0321	0.104566	1.45173	0.0266	0.0333999	0.718725	0.51269	0.314893	1.18903	0.827259	0.521195
>generic|frv2_69711|franssen_43033_4	frv2_69711;frv2_38129;frv2_42476;frv2_38476;frv2_35574;frv2_32152;frv2_39066;frv2_39083;frv2_35663		franssen_43033_4 ABA-responsive protein ABR17 n=1 Tax=Pisum sativum RepID=ABR17_PEA (UniRef100_Q06931 icov:92% qcovs:100% e-val:1e-79)	not assigned.unknown	1.10665	0.3739	0.226287	1.03544	0.4292	0.851667	0.787617	0.0495311	0.226801	0.846088	0.7122	0.80536	0.925942	0.275231	0.153131	0.989623	0.9127	0.262152	1.11834	0.51269	0.330221	1.04105	0.7728	0.454377	1.01322	0.8366	0.545241	1.42363	0.0405	0.035142	1.22375	0.51269	0.314893	1.49762	0.0129	0.079124
>generic|frv2_111235|p.sativum_wa1_contig18163_5	frv2_111235	X	p.sativum_wa1_contig18163_5 PREDICTED: uncharacterized protein LOC101497096 n=1 Tax=Cicer arietinum RepID=UPI00032A560F (UniRef100_UPI00032A560F icov:96% qcovs:81.78% e-val:0)	not assigned.no ontology	1.54813	0.019	0.0329601	1.05268	0.6169	0.853571	1.32008	0.0495311	0.226801	0.846484	0.51269	0.80536	0.769727	0.0495311	0.038425	1.13201	0.2765	0.114196	0.478019	0.275231	0.330221	0.745464	0.0747	0.157639	1.17555	0.3199	0.350668	1.37863	0.036	0.035142	0.730046	0.51269	0.314893	0.907877	0.4493	0.400952
>generic|frv2_104383|p.sativum_wa1_contig12414_4	frv2_104383;Q8LE52		p.sativum_wa1_contig12414_4 Dehydroascorbate reductase n=1 Tax=Medicago truncatula RepID=Q4JR85_MEDTR (UniRef100_Q4JR85 icov:99% qcovs:90.91% e-val:1e-175)	redox.ascorbate and glutathione.ascorbate	1.91991	0.0004	0.00503579	0.94837	0.5907	0.851667	1.20041	0.2027	0.491437	0.616425	0.5007	0.80536	0.929824	0.4912	0.218788	1.88236	0.0003	0.00258504	0.4627	0.51269	0.330221	0.901048	0.5183	0.3766	0.857647	0.1025	0.197975	1.3717	0.0285	0.0350077	0.426783	0.51269	0.314893	0.656607	0.0349	0.0894417
>generic|frv2_83124|pisum_sativum_v2_contig5536_3	frv2_83124;frv2_94804;frv2_16820		Pisum_sativum_v2_Contig5536_3 P54 protein n=1 Tax=Pisum sativum RepID=O49927_PEA (UniRef100_O49927 icov:99% qcovs:99.79% e-val:0)	development.storage proteins	1.26627	0.0158	0.029174	1.08612	0.0383	0.47323	1.065	0.0219	0.226801	1.40736	0.51269	0.80536	1.06236	0.2253	0.133814	1.23857	0.0139	0.0165724	1.29454	0.51269	0.330221	0.979625	0.6439	0.409924	1.15038	0.0279	0.104566	1.36778	0.0495311	0.035142	1.4018	0.51269	0.314893	1.08182	0.1405	0.214
>generic|frv2_22975|franssen_13586_2	frv2_22975;P27484;frv2_98477		franssen_13586_2 Uncharacterized protein n=1 Tax=Glycine max RepID=I1LJ01_SOYBN (UniRef100_I1LJ01 icov:97% qcovs:68.79% e-val:1e-48)	RNA.regulation of transcription.GRP	1.232	0.0495311	0.0436202	0.947746	0.3668	0.851667	1.1503	0.2303	0.512494	1.33248	0.5764	0.80536	0.941954	0.5043	0.218788	1.22447	0.0344	0.0272557	1.18413	0.51269	0.330221	1.02223	0.8863	0.475559	1.22549	0.1136	0.207476	1.31253	0.0331	0.035142	1.54056	0.51269	0.314893	1.09574	0.5075	0.400952
>generic|frv2_74050|pisum_sativum_v2_contig175_4	frv2_74050	X	Pisum_sativum_v2_Contig175_4 Convicilin n=1 Tax=Pisum sativum RepID=Q9M3X6_PEA (UniRef100_Q9M3X6 icov:98% qcovs:100% e-val:0)	development.storage proteins	1.33241	0.0147	0.0281727	1.08868	0.0058	0.47323	1.04595	0.4107	0.613158	1.61779	0.153	0.80536	1.12249	0.0495311	0.038425	1.37379	0.0093	0.0129632	1.51138	0.2229	0.330221	0.977154	0.5288	0.381392	1.01663	0.7535	0.521368	1.29506	0.0201	0.0277853	1.36885	0.51269	0.314893	0.921153	0.027	0.0894417
>generic|frv2_80085|pisum_sativum_v2_contig4003_6	frv2_80085	X	Pisum_sativum_v2_Contig4003_6 Lipoprotein n=1 Tax=Medicago truncatula RepID=G7JBD4_MEDTR (UniRef100_G7JBD4 icov:98% qcovs:84.1% e-val:2e-154)	not assigned.unknown	1.49163	0.0006	0.00615485	1.05172	0.6089	0.851667	1.12467	0.3851	0.599417	1.047	0.51269	0.80536	1.22759	0.0118	0.0277861	1.74106	0.0014	0.00446047	0.977862	0.9573	0.437007	1.05041	0.4941	0.375287	0.971722	0.8182	0.541335	1.28877	0.0114	0.0188616	0.774044	0.51269	0.314893	0.777538	0.0355	0.0894417
>generic|frv2_81655|pisum_sativum_v2_contig4804_1	frv2_81655;frv2_44783;frv2_44782;P18823;frv2_1		Pisum_sativum_v2_Contig4804_1 Calnexin homolog n=1 Tax=Pisum sativum RepID=CALX_PEA (UniRef100_O82709 icov:98% qcovs:98.37% e-val:0)	signalling.calcium	1.38208	0.0015	0.00903158	1.02543	0.727	0.862894	0.975929	0.7899	0.709026	0.479306	0.827259	0.80536	0.717941	0.0147	0.0314392	0.96765	0.3884	0.150074	0.358637	0.51269	0.330221	0.730231	0.126627	0.227841	0.890337	0.2703	0.322131	1.26087	0.0036	0.00940638	0.444754	0.51269	0.314893	0.951506	0.51269	0.400952
>generic|frv2_48552|franssen_29817_3	frv2_48552;Q9SA73;frv2_80294;frv2_48553		franssen_29817_3 Obg-like ATPase 1 n=1 Tax=Medicago truncatula RepID=G7IKV9_MEDTR (UniRef100_G7IKV9 icov:93% qcovs:97.97% e-val:0)	not assigned.unknown	1.33384	0.0495311	0.0436202	0.902096	0.0069	0.47323	1.018	0.7772	0.705376	0.742871	0.51269	0.80536	0.762742	0.0495311	0.038425	1.12779	0.275231	0.113796	0.631143	0.827259	0.398057	0.864889	0.1091	0.213741	0.953833	0.6456	0.483793	1.24976	0.0495311	0.035142	0.789264	0.51269	0.314893	0.958432	0.5312	0.409389
[truncated: 655 more rows]
