# Supplementary material for: Seed Metabolism and Pathogen Resistance Enhancement in Pisum sativum During Colonization of Arbuscular Mycorrhizal Fungi: An Integrative Metabolomics-Proteomics Approach
Source: Front Plant Sci. 2020 Jun 12;11:872. doi: 10.3389/fpls.2020.00872 (PMC7309134; doi:10.3389/fpls.2020.00872)
Supplement: Supplementary file 2 [file DataSheet_1.zip › Sup Tables/Sup Table 5.XLSX]

## Sheet: ICA loadings
Table S5 ICA-Loadings (10 highest loadings > 0.01 (blue) and < -0.01 (orange)) of seed metabolomics and proteomics data that significantly changed (Kruskal-Wallis; ANOVA, Tukey HSD test; p < 0.05 and ≥ two folds change) in M vs NM treatments of both cultivars upon diseased conditions.
Loadings separation values of Me vs. Pr on IC2 upon diseased treatments
	IC 2_ Me vs. Pr
Cofactor-independent phosphoglycerate mutase	0.0154816	frv2_47599
Nucleoside diphosphate kinase	0.0150906	frv2_87000
Phosphoenolpyruvate carboxylase	0.0144938	frv2_114679
Uncharacterized protein (frv2_55445)	0.0142948	frv2_55445
Kynurenine formamidase	0.0140987	carvalho21942
Nodulin-like protein	0.0136951	frv2_125506
Allergenic isoflavone reductase-like protein	0.0130893	frv2_47102
Enolase 1, chloroplastic-like	0.0127532	frv2_112199
Cysteine synthase	0.0125022	frv2_48897
Malate dehydrogenase	0.0124929	frv2_74400
Glutathione S-transferase DHAR2-like isoform	-0.0132438	frv2_47501
Transcription factor Pur-alpha-like protein	-0.0134457	frv2_83571
Kudzusaponin SA1	-0.0136896
Uncharacterized protein (mut05)	-0.014027	mut05
Secoisolariciresinol dehydrogenase	-0.0145295	carvalho6620
Peptidase M1 family aminopeptidase	-0.014572	frv2_51924
GHMP kinase ATP-binding protein	-0.0148053	frv2_104241
Reticuline oxidase	-0.0150793	carvalho30065
Short-chain alcohol dehydrogenase A	-0.0159903	frv2_2163
Protein disulfide isomerase-like	-0.0170536	carvalho15312
Loadings separation values of M vs. NM on IC3 upon diseased treatments
	IC 3_M vs. NM
Uncharacterized protein (frv2_75059)	0.0196902	frv2_75059
Mediator of RNA polymerase II transcription subunit 36a-like	0.0194089	frv2_46181
O-linked GlcNAc transferase-like protein	0.0190877	frv2_54344
Multiple C2 and transmembrane domain-containing protein 2-like	0.0187584	frv2_80864
Disease resistance response protein	0.0181659	frv2_88197
2'-Hydroxydihydrodaidzein	0.0179086
Mesquitol	0.0179086
Small nuclear ribonucleoprotein	0.0166311	frv2_58823
Glycine dehydrogenase (decarboxylating)	0.0163025	frv2_48458
60S ribosomal protein L13a-4-like	0.0157313	frv2_49211
Chlorophyll a-b binding protein CP26	-0.0156705	frv2_80442
Phosphoenolpyruvate carboxylase	-0.0161491	frv2_114679
Uncharacterized protein (frv2_55445)	-0.0163481	frv2_55445
Thioredoxin	-0.0167343	frv2_77791
Transketolase	-0.0173588	carvalho29956
Cysteine synthase	-0.0179483	frv2_83949
Nodal modulator	-0.0180588	carvalho16318
NADH dehydrogenase [ubiquinone] 1 beta subcomplex subunit 10-B-like	-0.0202959	frv2_53151
Allergenic isoflavone reductase-like protein	-0.0205114	frv2_47102
Flavonoid glucosyltransferase	-0.0239239	frv2_83016
