# Supplementary material for: Seed Metabolism and Pathogen Resistance Enhancement in Pisum sativum During Colonization of Arbuscular Mycorrhizal Fungi: An Integrative Metabolomics-Proteomics Approach
Source: Front Plant Sci. 2020 Jun 12;11:872. doi: 10.3389/fpls.2020.00872 (PMC7309134; doi:10.3389/fpls.2020.00872)
Supplement: Supplementary file 2 [file DataSheet_1.zip › Sup Tables/Sup Table 6.xlsx]

## Sheet: Table S6
Table S6. Target list of proteins (fold changes) possibly involved in priming, represented in Figure 4; significantly induced ( ≥ 2fold change, ANOVA Kruskal-Wallis, p < 0.05) in healthy AMF vs. non-AMF plants and overlapping with significant induction in AMF symbiotic and infected (MI) compared to non-symbiotic infected (I) of Pr and Me plants respectively (overlapp of significantly changed prot…
major Protein ID	PrMU vs PrU	PrI vs PrU	PrMI vs PrMU	Mapman	Description	Unique Protein ID
generic|frv2_67382|franssen_41569_6	9.90249	34.0321	2.00777	minor CHO metabolism.galactose.alpha-galactosidases	Alpha-galactosidase n=1 Tax=Glycine max RepID=I1KSW9_SOYBN (UniRef100_I1KSW9 icov:90% qcovs:76.54% e-val:1e-95)
generic|frv2_47599|franssen_29190_2	26.8113	21.8149	1.10714	glycolysis.cytosolic branch.phosphoglycerate mutase	Cofactor-independent phosphoglycerate mutase n=3 Tax=Medicago truncatula RepID=A0A072TWS3_MEDTR (UniRef100_A0A072TWS3 icov:100% qcovs:93.81% e-val:0)
generic|frv2_112199|p.sativum_wa1_contig19099_6	5.28168	4.91113	0.945104	glycolysis.cytosolic branch.enolase	enolase 1, chloroplastic-like n=1 Tax=Cicer arietinum RepID=UPI00032A9BC3 (UniRef100_UPI00032A9BC3 icov:98% qcovs:92.24% e-val:0)_
generic|frv2_74400|pisum_sativum_v2_contig368_4	21.1065	67.1852	4	gluconeogenesis / glyoxylate cycle.Malate DH	Malate dehydrogenase n=1 Tax=Medicago truncatula RepID=G7K140_MEDTR (UniRef100_G7K140 icov:93% qcovs:94.97% e-val:0)
generic|frv2_85107|pisum_sativum_v2_contig6529_3	43.3127	67.8843	1.29836	amino acid metabolism.synthesis.aspartate family.lysine.dihydrodipicolinate reductase	4-hydroxy-tetrahydrodipicolinate reductase 2, chloroplastic-like isoform X2 n=1 Tax=Cicer arietinum RepID=UPI00032A5174 (UniRef100_UPI00032A5174 icov:97% qcovs:87.21% e-val:0)_
generic|frv2_48897|franssen_30048_2	18.1412	19.8939	0.620057	amino acid metabolism.synthesis.serine-glycine-cysteine group.cysteine.OASTL	Cysteine synthase n=2 Tax=Medicago truncatula RepID=B7FKU7_MEDTR (UniRef100_B7FKU7 icov:99% qcovs:95.69% e-val:0)
generic|frv2_106703|p.sativum_wa1_contig14241_4	21.6053	36.4196	0.552151	lipid metabolism.TAG synthesis	Oleosin n=1 Tax=Medicago truncatula RepID=G7JS16_MEDTR (UniRef100_G7JS16 icov:97% qcovs:77.58% e-val:4e-85)
generic|carvalho9465|pscam006022_1_aa	8.55116	15.6575	1.66986	lipid metabolism.lipid transfer proteins	AA Non-specific lipid-transfer protein 6 OS=Lens culinaris PE=1 SV=1 (spA0AT32NLTP6_LENCU, pident:78.79%, qcovs:88%, evalue:3e-46)_
generic|frv2_78262|pisum_sativum_v2_contig2980_5	86.4956	54.197	1.66794	secondary metabolism.flavonoids.flavonols.flavonol 3-O-glycosyltransferase	UDP-glucosyltransferase family protein n=1 Tax=Medicago truncatula RepID=G7K5A2_MEDTR (UniRef100_G7K5A2 icov:97% qcovs:86.84% e-val:0)
generic|frv2_84258|pisum_sativum_v2_contig6101_4	59.0071	30.6924	0.576912	hormone metabolism.jasmonate.synthesis-degradation	JA responsive protein n=1 Tax=Glycine max RepID=I1MBY3_SOYBN (UniRef100_I1MBY3 icov:97% qcovs:78.42% e-val:0)
generic|frv2_47402|franssen_29061_1	22.3299	23.6016	1.19938	stress.biotic	SPFH/band 7/PHB domain membrane-associated family protein n=1 Tax=Medicago truncatula RepID=A0A072U6I0_MEDTR (UniRef100_A0A072U6I0 icov:87% qcovs:95.1% e-val:0)
generic|frv2_49074|franssen_30166_5	48.772	43.5965	-2.09715	stress.abiotic.heat	Heat shock 70 kDa protein n=1 Tax=Medicago truncatula RepID=A0A072UGG8_MEDTR (UniRef100_A0A072UGG8 icov:99% qcovs:88.98% e-val:0)
generic|frv2_46668|franssen_28624_1	74.4504	107.521	1.74334	protein.synthesis.ribosomal protein.eukaryotic.40S subunit.S11	40S ribosomal protein S11 n=1 Tax=Arabidopsis lyrata subsp. lyrata RepID=D7MBM0_ARALL (UniRef100_D7MBM0 icov:100% qcovs:86.62% e-val:3e-87)
generic|frv2_80303|pisum_sativum_v2_contig4118_6	2.73334	2.98773	1.12938	protein.degradation.serine protease	probable serine protease EDA2-like n=1 Tax=Cicer arietinum RepID=UPI00032A7357 (UniRef100_UPI00032A7357 icov:97% qcovs:88.33% e-val:0)_	X
generic|frv2_99187|p.sativum_wa1_contig07415_4	25.4383	19.4642	0.960946	cell wall.precursor synthesis.GER	GDP-4-keto-6-deoxymannose-3, 5-epimerase-4-reductase n=1 Tax=Medicago truncatula RepID=G7KRU3_MEDTR (UniRef100_G7KRU3 icov:93% qcovs:93.85% e-val:0)
generic|frv2_104986|p.sativum_wa1_contig12925_6	157.461	219.941	1.14102	not assigned.unknown	hypothetical protein MTR_3g096890 n=1 Tax=Medicago truncatula RepID=UPI0002362F8D (UniRef100_UPI0002362F8D icov:92% qcovs:79.24% e-val:1e-157)
generic|carvalho36069|pscam051413_1_aa	60.4909	43.7551	1.47627	not assigned.unknown	AA UvrABC system protein A OS=Aquifex aeolicus (strain VF5)	X
generic|carvalho37074|pscam052937_1_aa	894.992	177.763	-4.71706	not assigned.unknown	AA Nucleoporin nup189 OS=Schizosaccharomyces pombe (strain 972 / ATCC 24843)	X
generic|frv2_48650|franssen_29883_2	2.82252	2.70231	1.1156	Biodegradation of Xenobiotics.lactoylglutathione lyase	Lactoylglutathione lyase-like protein n=3 Tax=Medicago truncatula RepID=G7JJ87_MEDTR (UniRef100_G7JJ87 icov:95% qcovs:81.29% e-val:1e-172)	X
generic|frv2_90362|pisum_sativum_v1_contig1829_1	46.9193	12.2254	-3.44196	C1-metabolism	S-formylglutathione hydrolase n=1 Tax=Medicago truncatula RepID=A0A072VJD5_MEDTR (UniRef100_A0A072VJD5 icov:100% qcovs:91.24% e-val:0)
generic|frv2_86428|pisum_sativum_v2_contig7190_5	70.2476	12.1409	0.604315	RNA.RNA binding	glycine-rich RNA-binding protein 3, mitochondrial-like n=1 Tax=Cicer arietinum RepID=UPI00032AA0C2 (UniRef100_UPI00032AA0C2 icov:99% qcovs:70.04% e-val:2e-98)_	X
generic|frv2_102709|p.sativum_wa1_contig10912_5	12.457	2.15705	-8.73629	cell.organisation.cytoskeleton.actin.actin binding	villin-2-like isoform X5 n=1 Tax=Cicer arietinum RepID=UPI00032A9F3C (UniRef100_UPI00032A9F3C icov:99% qcovs:93.59% e-val:0)_	X
generic|frv2_42952|franssen_26301_3	89.4542	79.1189	0.780738	cell.organisation.cytoskeleton.mikrotubuli	Tubulin beta-2 chain (Fragment)
	MeMU vs MeU	MeI vs MeU	MeMI vs MeMU
generic|frv2_87479|pisum_sativum_v2_contig7713_2	4.22	3.92125	-2.39189	transport.Major Intrinsic Proteins.TIP	Major intrinsic protein (MIP)	X
generic|frv2_111728|p.sativum_wa1_contig18653_5	39.0124	31.3866	-1.72155	signalling.signal peptide. Polyvinylalcohol dehydrogenase-like protein	Polyvinylalcohol dehydrogenase-like protein n=1 Tax=Medicago truncatula RepID=G7KZV4	X
generic|frv2_125364|p.sativum_wa1_contig28982_4	91.1976	71.2546	-1.47663	redox.ascorbate and glutathione	Cytochrome b5-like heme/steroid-binding domain protein n=1 Tax=Medicago truncatula RepID=G7LAT7	X
generic|frv2_94799|cd860137_2	35.2409	87.6136	-10.3874	development.storage proteins	LegA class n=1 Tax=Pisum sativum RepID=Q9T0P5	X
Note: column D (MI vs MU) was complemented to bring out the fact that due to the priming effect, this set of proteins was not further changed significantly (except to a small extend generic|frv2_74400|pisum_sativum_v2_contig368_4) during infection of AMF treated plants, as demonstrated in Figure 2.
Note: negative values are converted from fold changes of Table S6 (-1/fold change when below 1...eg 0.5 here -2).
